# Supplementary material for: Genome-wide screen identifies a novel prognostic signature for breast cancer survival
Source: Oncotarget. 2017 Jan 21;8(8):14003–16. doi: 10.18632/oncotarget.14776 (PMC5355157; doi:10.18632/oncotarget.14776)
Supplement: Supplementary file 2 [file oncotarget-08-14003-s002.xlsx]

## Sheet: GSE10780
Table S1. Differential gene expression between breast tumor and normal breast tissue.
ID	adj.P.Val	P.Value	logFC	Gene.symbol
225655_at	1.79e-55	3.27e-60	2.66341	UHRF1
210052_s_at	2.83e-49	1.04e-53	1.89911	TPX2
229357_at	4.92e-49	2.7e-53	-2.70118	ADAMTS5
218039_at	5.2e-49	3.8e-53	2.68086	NUSAP1
205941_s_at	9.98e-49	9.13e-53	3.12738	COL10A1
235368_at	1.39e-48	1.63e-52	-2.6762	ADAMTS5
218585_s_at	1.39e-48	1.78e-52	2.25769	DTL
223229_at	1.45e-48	2.12e-52	2.31789	UBE2T
203213_at	1.9e-48	3.13e-52	2.46052	CDK1
204641_at	3.63e-48	6.64e-52	2.47369	NEK2
219935_at	4.22e-48	8.49e-52	-2.8001	ADAMTS5
201890_at	8.06e-47	1.77e-50	3.01294	RRM2
209291_at	2.39e-46	5.68e-50	-2.94267	ID4
241789_at	2.93e-46	7.49e-50	-2.21681	RBMS3
219918_s_at	2.96e-46	8.12e-50	2.05578	ASPM
37892_at	5.66e-46	1.66e-49	3.87655	COL11A1
209292_at	6.92e-46	2.15e-49	-3.32646	ID4
201292_at	1.55e-45	5.11e-49	2.59325	TOP2A
209773_s_at	3.89e-45	1.35e-48	2.75147	RRM2
219978_s_at	9.04e-45	3.31e-48	2.32067	NUSAP1
201291_s_at	9.79e-45	3.76e-48	2.91855	TOP2A
223623_at	1.09e-44	4.37e-48	-3.39248	C2orf40
217807_s_at	1.67e-44	7.04e-48	-1.14098	GLTSCR2
225571_at	2.31e-44	1.06e-47	-2.8248	LIFR
235616_at	2.31e-44	1.06e-47	-1.90893	TSHZ2
202350_s_at	2.42e-44	1.15e-47	-2.76562	MATN2
210559_s_at	2.66e-44	1.31e-47	2.04842	CDK1
224184_s_at	3.54e-44	1.92e-47	-1.63088	BOC
202954_at	3.54e-44	1.85e-47	1.70319	UBE2C
217428_s_at	3.54e-44	1.94e-47	3.26298	COL10A1
235457_at	3.92e-44	2.22e-47	-1.87933	MAML2
235570_at	4.67e-44	2.73e-47	-2.00617	RBMS3
225990_at	4.89e-44	2.95e-47	-1.99678	BOC
205034_at	6.66e-44	4.14e-47	1.9963	CCNE2
218355_at	1.26e-43	8.06e-47	1.4164	KIF4A
224999_at	1.4e-43	9.24e-47	-2.14261	EGFR
221795_at	2.27e-43	1.54e-46	-3.16364	NTRK2
203881_s_at	9e-43	6.42e-46	-2.58699	DMD
204026_s_at	9e-43	6.35e-46	2.15855	ZWINT
229310_at	1.37e-42	1e-45	-1.61192	KLHL29
204320_at	3.65e-42	2.74e-45	2.59113	COL11A1
236359_at	4.62e-42	3.55e-45	-1.62312	SCN4B
225575_at	5.24e-42	4.12e-45	-2.44568	LIFR
238447_at	7.62e-42	6.13e-45	-2.39633	RBMS3
207828_s_at	8.53e-42	7.02e-45	1.38085	CENPF
229538_s_at	1.23e-41	1.03e-44	1.32667	IQGAP3
202746_at	2.15e-41	1.84e-44	-2.30899	ITM2A
208079_s_at	2.31e-41	2.02e-44	1.57418	AURKA
227909_at	2.34e-41	2.09e-44	-1.71149	LINC00087///LINC00086
202503_s_at	3.24e-41	2.97e-44	2.55715	KIAA0101
203435_s_at	3.27e-41	3.05e-44	-1.79081	MME
209714_s_at	3.27e-41	3.11e-44	1.5725	CDKN3
222077_s_at	3.38e-41	3.27e-44	1.74895	RACGAP1
225660_at	4.02e-41	3.97e-44	-1.85924	SEMA6A
213844_at	5.83e-41	5.93e-44	-1.99625	HOXA5
218542_at	5.83e-41	5.98e-44	1.79062	CEP55
207165_at	5.84e-41	6.09e-44	1.61065	HMMR
214710_s_at	5.99e-41	6.36e-44	2.00947	CCNB1
203878_s_at	1.03e-40	1.12e-43	2.46975	MMP11
204170_s_at	1.63e-40	1.79e-43	2.66063	CKS2
222680_s_at	2.06e-40	2.29e-43	1.74967	DTL
213029_at	2.58e-40	2.93e-43	-1.79267	NFIB
244521_at	2.81e-40	3.24e-43	-1.94669	TSHZ2
212761_at	4.06e-40	4.76e-43	-1.42809	TCF7L2
205259_at	4.32e-40	5.14e-43	-1.78256	NR3C2
204011_at	5.61e-40	6.77e-43	-2.07563	SPRY2
219787_s_at	7.7e-40	9.44e-43	1.95838	ECT2
226625_at	8.93e-40	1.11e-42	-2.30067	TGFBR3
1557961_s_at	1.01e-39	1.29e-42	-1.40682	C8orf88
200026_at	1.01e-39	1.27e-42	-0.643728	RPL34
221796_at	1.18e-39	1.56e-42	-3.17418	NTRK2
225627_s_at	1.18e-39	1.54e-42	-1.84551	CACHD1
215438_x_at	2.04e-39	2.73e-42	1.19541	GSPT1
228885_at	2.44e-39	3.34e-42	-2.6191	MAMDC2
1555758_a_at	2.44e-39	3.33e-42	1.51221	CDKN3
222608_s_at	2.48e-39	3.45e-42	2.00291	ANLN
213348_at	2.65e-39	3.73e-42	-1.86841	CDKN1C
204825_at	3.49e-39	4.97e-42	1.91245	MELK
220751_s_at	5.98e-39	8.64e-42	-1.33398	FAXDC2
228729_at	7.12e-39	1.04e-41	1.83632	CCNB1
207808_s_at	7.61e-39	1.13e-41	-1.89923	PROS1
204444_at	7.81e-39	1.17e-41	1.68668	KIF11
222717_at	1.29e-38	1.96e-41	-2.5876	SDPR
201983_s_at	1.91e-38	2.93e-41	-2.29475	EGFR
216321_s_at	2.64e-38	4.1e-41	-1.75665	NR3C1
201865_x_at	3.17e-38	4.98e-41	-1.33868	NR3C1
209289_at	3.18e-38	5.09e-41	-1.82837	NFIB
229479_at	3.18e-38	5.12e-41	2.06928
203554_x_at	3.78e-38	6.16e-41	1.08928	PTTG1
235489_at	4.57e-38	7.51e-41	-1.90643	RHOJ
204731_at	4.7e-38	7.82e-41	-2.37263	TGFBR3
218009_s_at	5.73e-38	9.64e-41	1.89371	PRC1
207480_s_at	6.91e-38	1.17e-40	-1.58755	MEIS2
229802_at	8.64e-38	1.49e-40	2.17196	WISP1
224753_at	1.05e-37	1.83e-40	1.14279	CDCA5
202747_s_at	1.42e-37	2.49e-40	-1.67829	ITM2A
228949_at	1.57e-37	2.84e-40	-1.93187	WLS
200762_at	1.57e-37	2.78e-40	-1.62308	DPYSL2
225450_at	1.57e-37	2.81e-40	-1.20196	AMOTL1
203046_s_at	1.6e-37	2.95e-40	1.08465	TIMELESS
227140_at	1.6e-37	2.92e-40	2.56589	INHBA
204773_at	2.06e-37	3.85e-40	-1.14792	IL11RA
209293_x_at	2.26e-37	4.25e-40	-1.84428	ID4
219306_at	2.47e-37	4.7e-40	0.991514	KIF15
204755_x_at	2.82e-37	5.43e-40	-1.96903	HLF
216035_x_at	3.46e-37	6.77e-40	-1.17208	TCF7L2
218115_at	3.46e-37	6.72e-40	0.88692	ASF1B
202338_at	3.8e-37	7.51e-40	1.51809	TK1
235521_at	3.87e-37	7.71e-40	-1.745	HOXA3
228323_at	4.46e-37	8.96e-40	1.17481	CASC5
213058_at	5.27e-37	1.07e-39	-1.14067	TTC28
203726_s_at	5.3e-37	1.09e-39	-2.04121	LAMA3
238577_s_at	5.3e-37	1.1e-39	-1.80896	TSHZ2
203755_at	5.72e-37	1.19e-39	1.61103	BUB1B
212730_at	5.73e-37	1.2e-39	-2.82627	SYNM
228335_at	5.79e-37	1.23e-39	-2.74153	CLDN11
215016_x_at	5.93e-37	1.27e-39	-1.21082	DST
218726_at	6.42e-37	1.39e-39	1.0034	HJURP
211671_s_at	8.4e-37	1.83e-39	-1.49022	NR3C1
235463_s_at	1.19e-36	2.6e-39	1.86166	CERS6
202095_s_at	1.39e-36	3.07e-39	1.56044	BIRC5
204455_at	1.43e-36	3.19e-39	-3.5775	DST
206102_at	1.43e-36	3.22e-39	1.71047	GINS1
225354_s_at	1.47e-36	3.34e-39	-1.17268	SH3BGRL2
48031_r_at	1.54e-36	3.52e-39	-0.921301	FAXDC2
202555_s_at	1.68e-36	3.88e-39	-2.30141	MYLK
218883_s_at	1.68e-36	3.89e-39	2.07945	CENPU
218755_at	1.71e-36	4.01e-39	1.55178	KIF20A
208502_s_at	1.94e-36	4.57e-39	1.69838	PITX1
204793_at	2.7e-36	6.43e-39	-1.60441	GPRASP1
227239_at	3.06e-36	7.33e-39	-1.8827	FAM126A
228693_at	3.21e-36	7.74e-39	-1.61752	CCDC50
201497_x_at	4.13e-36	1e-38	-2.07657	MYH11
209763_at	5.66e-36	1.39e-38	-3.00838	CHRDL1
209709_s_at	7.37e-36	1.82e-38	0.941841	HMMR
203358_s_at	9.74e-36	2.42e-38	1.42926	EZH2
203951_at	1.18e-35	2.95e-38	-2.50455	CNN1
203764_at	1.69e-35	4.28e-38	1.50601	DLGAP5
212809_at	1.72e-35	4.4e-38	0.690806	NFATC2IP
218782_s_at	1.72e-35	4.4e-38	1.66414	ATAD2
213008_at	1.92e-35	4.96e-38	0.939359	FANCI
213007_at	1.99e-35	5.18e-38	1.17061	FANCI
216037_x_at	2.07e-35	5.41e-38	-0.991027	TCF7L2
203214_x_at	2.63e-35	6.92e-38	1.53279	CDK1
218717_s_at	2.7e-35	7.17e-38	-1.02609	LEPREL1
206825_at	2.9e-35	7.73e-38	-3.41662	OXTR
225687_at	3.24e-35	8.72e-38	1.73447	FAM83D
203323_at	4.05e-35	1.1e-37	-2.16784	CAV2
202724_s_at	4.5e-35	1.23e-37	-1.33307	FOXO1
218069_at	5.72e-35	1.57e-37	0.818982	DCTPP1
226713_at	9.94e-35	2.74e-37	-1.25873	CCDC50
212762_s_at	1.08e-34	3.02e-37	-1.38444	TCF7L2
212813_at	1.08e-34	3e-37	-1.16849	JAM3
229287_at	1.25e-34	3.53e-37	-1.47605	PCNX
204822_at	1.54e-34	4.38e-37	1.70894	TTK
213364_s_at	1.56e-34	4.45e-37	-1.4352	SNX1
209290_s_at	1.76e-34	5.06e-37	-1.60713	NFIB
206796_at	1.76e-34	5.08e-37	0.961455	WISP1
221677_s_at	1.85e-34	5.39e-37	1.2768	DONSON
203636_at	1.98e-34	5.81e-37	-1.3737	MID1
212254_s_at	2.07e-34	6.1e-37	-1.15318	DST
216894_x_at	2.09e-34	6.21e-37	-1.38292	CDKN1C
226252_at	2.12e-34	6.32e-37	-1.53042	ZBTB20
206742_at	2.27e-34	6.81e-37	-2.49151	FIGF
201663_s_at	2.37e-34	7.15e-37	1.28393	SMC4
235753_at	2.87e-34	8.71e-37	-1.03419	HOXA7
209185_s_at	2.98e-34	9.12e-37	-1.48268	IRS2
205117_at	3.29e-34	1.01e-36	-1.43256	FGF1
204478_s_at	3.53e-34	1.09e-36	0.846401	RABIF
225511_at	3.54e-34	1.1e-36	-1.06143	GPRC5B
202705_at	3.87e-34	1.21e-36	1.2353	CCNB2
228857_at	4.38e-34	1.38e-36	-0.734384	GNL1
232541_at	4.51e-34	1.43e-36	-2.48765
204963_at	5.12e-34	1.63e-36	-1.4368	SSPN
209283_at	5.53e-34	1.77e-36	-2.29355	CRYAB
203434_s_at	6.84e-34	2.2e-36	-2.27347	MME
235759_at	7.13e-34	2.32e-36	-1.47875
213675_at	7.13e-34	2.32e-36	-1.08485	PARVA
204964_s_at	8.04e-34	2.63e-36	-1.57611	SSPN
209270_at	8.56e-34	2.82e-36	-1.90604	LAMB3
211458_s_at	1.34e-33	4.43e-36	-1.21555	GABARAPL3///GABARAPL1
223278_at	1.64e-33	5.46e-36	2.44642	GJB2
227662_at	1.66e-33	5.56e-36	-2.29501	SYNPO2
207877_s_at	1.66e-33	5.59e-36	0.919272	NVL
212340_at	1.72e-33	5.81e-36	0.846458	YIPF6
224823_at	1.83e-33	6.23e-36	-2.08503	MYLK
223530_at	1.84e-33	6.3e-36	1.09734	TDRKH
202973_x_at	1.95e-33	6.7e-36	-1.55147	FAM13A
201300_s_at	2e-33	6.92e-36	-1.42551	PRNP
213158_at	2.04e-33	7.09e-36	-1.9423
207961_x_at	2.35e-33	8.21e-36	-1.44521	MYH11
209891_at	3.44e-33	1.21e-35	0.708174	SPC25
203766_s_at	3.65e-33	1.29e-35	-1.81565	LMOD1
209184_s_at	3.65e-33	1.29e-35	-1.6226	IRS2
236656_s_at	3.88e-33	1.38e-35	-1.44635	LOC100288911
203744_at	4.23e-33	1.52e-35	1.43748	HMGB3
1555274_a_at	4.51e-33	1.62e-35	1.28001	EPT1
227917_at	5.38e-33	1.95e-35	-1.38944	FAM85A
209656_s_at	5.42e-33	1.98e-35	-1.65506	TMEM47
226280_at	5.42e-33	1.98e-35	-0.955909	BNIP2
230763_at	5.49e-33	2.02e-35	0.998489	SPATA17
225975_at	5.89e-33	2.18e-35	-1.68437	PCDH18
212914_at	6.17e-33	2.29e-35	-1.38295	CBX7
209815_at	6.56e-33	2.45e-35	-1.38749	PTCH1
226282_at	6.92e-33	2.59e-35	-1.14681	PTPN14
215171_s_at	8.8e-33	3.32e-35	1.1736	TIMM17A
222740_at	9.93e-33	3.76e-35	1.75414	ATAD2
227801_at	1.08e-32	4.11e-35	1.12375	TRIM59
204146_at	1.2e-32	4.6e-35	1.48093	RAD51AP1
204237_at	1.24e-32	4.76e-35	-1.72296	GULP1
212353_at	1.25e-32	4.84e-35	2.02901	SULF1
226425_at	1.32e-32	5.11e-35	-1.54449	CLIP4
225698_at	1.35e-32	5.28e-35	-1.44664	EPB41L4A-AS1
228653_at	1.42e-32	5.57e-35	-2.09357	SAMD5
204533_at	1.42e-32	5.55e-35	2.23182	CXCL10
1558828_s_at	1.72e-32	6.78e-35	-2.33456	MIR143HG
218651_s_at	1.77e-32	7.01e-35	-1.29092	LARP6
204603_at	1.98e-32	7.89e-35	0.857112	EXO1
213924_at	2.12e-32	8.49e-35	-1.211	GNAL
228974_at	2.14e-32	8.6e-35	-1.41896
1552680_a_at	2.21e-32	8.95e-35	0.711329	CASC5
225016_at	2.29e-32	9.32e-35	-1.89669	APCDD1
205529_s_at	2.34e-32	9.54e-35	-1.79729	RUNX1T1
221958_s_at	2.36e-32	9.65e-35	-1.76283	WLS
227875_at	2.51e-32	1.03e-34	-2.19898	KLHL13
1554408_a_at	2.53e-32	1.05e-34	1.44186	TK1
204271_s_at	2.56e-32	1.06e-34	-1.87339	EDNRB
204955_at	3.01e-32	1.25e-34	-2.19249	SRPX
201664_at	3.65e-32	1.53e-34	1.34905	SMC4
209172_s_at	4.48e-32	1.89e-34	1.08903	CENPF
218308_at	4.52e-32	1.91e-34	1.004	TACC3
229308_at	4.61e-32	1.96e-34	-0.972981	ANKRD29
212023_s_at	4.69e-32	2e-34	0.765119	MKI67
203418_at	4.71e-32	2.01e-34	1.13003	CCNA2
209655_s_at	5.05e-32	2.17e-34	-1.74378	TMEM47
202580_x_at	5.14e-32	2.22e-34	1.24309	FOXM1
229839_at	5.53e-32	2.4e-34	-2.63666	SCARA5
218567_x_at	5.6e-32	2.44e-34	1.22274	DPP3
229127_at	6.07e-32	2.65e-34	-1.511	JAM2
219132_at	6.36e-32	2.79e-34	-1.03842	PELI2
225504_at	6.5e-32	2.87e-34	-0.698298	HMBOX1
210511_s_at	8.08e-32	3.58e-34	1.8923	INHBA
227082_at	8.86e-32	3.94e-34	-1.8107
213599_at	9.48e-32	4.23e-34	0.893994	OIP5
219990_at	1e-31	4.49e-34	0.837375	E2F8
204315_s_at	1.04e-31	4.67e-34	0.817568	GTSE1
209408_at	1.22e-31	5.53e-34	1.02846	KIF2C
212097_at	1.3e-31	5.91e-34	-2.02398	CAV1
202240_at	1.3e-31	5.91e-34	0.79399	PLK1
226456_at	1.68e-31	7.67e-34	0.929279	RMI2
221527_s_at	2e-31	9.17e-34	-1.15762	PARD3
201752_s_at	2.01e-31	9.26e-34	-1.4131	ADD3
203362_s_at	2.12e-31	9.82e-34	1.96947	MAD2L1
218979_at	2.21e-31	1.03e-33	1.19744	RMI1
204754_at	2.61e-31	1.22e-33	-1.35592	HLF
204972_at	2.75e-31	1.29e-33	1.73148	OAS2
206481_s_at	2.77e-31	1.3e-33	-1.59387	LDB2
226322_at	3.13e-31	1.48e-33	-1.66418	TMTC1
243041_s_at	3.13e-31	1.48e-33	-1.57444
209351_at	3.25e-31	1.55e-33	-3.81614	KRT14
226077_at	3.55e-31	1.69e-33	-0.929202	RNF145
203276_at	3.62e-31	1.73e-33	1.52881	LMNB1
203145_at	3.99e-31	1.92e-33	0.811547	SPAG5
210117_at	4.39e-31	2.12e-33	1.19048	SPAG1
209863_s_at	4.82e-31	2.34e-33	-2.2978	TP63
206949_s_at	4.85e-31	2.36e-33	0.840004	RUSC1
204719_at	4.99e-31	2.44e-33	-2.9149	ABCA8
222958_s_at	5.56e-31	2.72e-33	1.26246	DEPDC1
213183_s_at	5.74e-31	2.83e-33	-1.92241	CDKN1C
209550_at	5.99e-31	2.96e-33	-1.36223	NDN
228273_at	6.2e-31	3.08e-33	1.91625	PRR11
218656_s_at	6.62e-31	3.29e-33	-1.862	LHFP
205051_s_at	6.95e-31	3.47e-33	-2.52977	KIT
201820_at	7.01e-31	3.51e-33	-2.92338	KRT5
223307_at	7.02e-31	3.53e-33	1.1647	CDCA3
218252_at	7.2e-31	3.63e-33	1.44314	CKAP2
219534_x_at	7.22e-31	3.66e-33	-1.5174	CDKN1C
218901_at	8.03e-31	4.09e-33	-1.70706	PLSCR4
226022_at	8.07e-31	4.12e-33	-1.16325	SASH1
213032_at	8.81e-31	4.51e-33	-1.87267	NFIB
202552_s_at	9.39e-31	4.83e-33	-1.32148	CRIM1
213169_at	1.07e-30	5.5e-33	-1.40704	SEMA5A
204351_at	1.13e-30	5.85e-33	3.0367	S100P
223449_at	1.14e-30	5.93e-33	-1.09511	SEMA6A
226933_s_at	1.19e-30	6.23e-33	-1.95321	ID4
201034_at	1.23e-30	6.45e-33	-1.44442	ADD3
221436_s_at	1.25e-30	6.55e-33	0.800239	CDCA3
227006_at	1.28e-30	6.77e-33	-1.83611	PPP1R14A
217047_s_at	1.28e-30	6.73e-33	-1.33031	FAM13A
218125_s_at	1.5e-30	7.96e-33	-0.637779	CCDC25
227705_at	1.6e-30	8.5e-33	-1.71741	TCEAL7
243140_at	1.68e-30	8.97e-33	-2.90083	ACTA2
227646_at	1.98e-30	1.06e-32	-2.41908	EBF1
204709_s_at	1.99e-30	1.07e-32	1.09605	KIF23
228069_at	2.04e-30	1.1e-32	1.13593	MTFR2
222750_s_at	2.22e-30	1.2e-32	1.42829	SRD5A3
222036_s_at	2.3e-30	1.25e-32	1.42726	MCM4
215146_s_at	2.44e-30	1.33e-32	-1.07797	TTC28
207761_s_at	2.61e-30	1.42e-32	-1.1724	METTL7A
58780_s_at	2.75e-30	1.51e-32	-1.39832	ARHGEF40
204273_at	2.96e-30	1.63e-32	-1.85312	EDNRB
204962_s_at	3.01e-30	1.66e-32	1.44038	CENPA
212239_at	3.29e-30	1.83e-32	-1.29147	PIK3R1
219148_at	3.94e-30	2.19e-32	1.61471	PBK
219304_s_at	4.18e-30	2.33e-32	-1.65781	PDGFD
209053_s_at	4.62e-30	2.59e-32	1.18623	WHSC1
227804_at	4.66e-30	2.62e-32	1.03205	TLCD1
209170_s_at	4.73e-30	2.66e-32	-2.42294	GPM6B
223381_at	4.87e-30	2.75e-32	1.42786	NUF2
222537_s_at	5.31e-30	3.01e-32	0.867572	CDC42SE1
235308_at	5.32e-30	3.03e-32	-1.53312	ZBTB20
243940_at	5.92e-30	3.38e-32	-1.86671	TSHZ2
212858_at	5.99e-30	3.43e-32	0.804303	PAQR4
224984_at	6.34e-30	3.65e-32	-1.01479	NFAT5
205588_s_at	6.34e-30	3.66e-32	0.993317	FGFR1OP
202037_s_at	6.37e-30	3.68e-32	-3.13238	SFRP1
212115_at	6.43e-30	3.73e-32	1.11473	HN1L
217719_at	6.61e-30	3.84e-32	-0.863873	EIF3L
235821_at	7.27e-30	4.24e-32	1.13545
223468_s_at	7.36e-30	4.31e-32	-1.53346	RGMA
205046_at	7.43e-30	4.36e-32	0.815568	CENPE
201117_s_at	7.48e-30	4.41e-32	-1.53549	CPE
201753_s_at	7.96e-30	4.7e-32	-1.50896	ADD3
208644_at	7.99e-30	4.74e-32	0.95268	PARP1
201202_at	7.99e-30	4.75e-32	1.29324	PCNA
236038_at	8.1e-30	4.83e-32	-1.32085
213075_at	8.32e-30	4.97e-32	-1.31666	OLFML2A
231987_at	8.5e-30	5.1e-32	-1.60074	MIR143HG
219125_s_at	8.63e-30	5.19e-32	0.91419	SLC50A1
206364_at	8.7e-30	5.25e-32	0.947483	KIF14
235182_at	8.74e-30	5.29e-32	-2.02368	ISM1
228827_at	9.75e-30	5.92e-32	-1.64835	RUNX1T1
209167_at	1.01e-29	6.13e-32	-2.30824	GPM6B
238332_at	1.2e-29	7.3e-32	-1.18552	ANKRD29
221748_s_at	1.46e-29	8.92e-32	-1.9266	TNS1
214078_at	1.52e-29	9.36e-32	-1.30929
234491_s_at	1.52e-29	9.34e-32	-1.1808	SAV1
230472_at	1.6e-29	9.89e-32	-2.54425	IRX1
226250_at	1.6e-29	9.92e-32	-1.49083	ZBTB20
225093_at	1.65e-29	1.03e-31	-1.1664	UTRN
222722_at	1.77e-29	1.11e-31	-2.63792	OGN
209272_at	1.93e-29	1.21e-31	-1.08438	NAB1
211726_s_at	2.16e-29	1.35e-31	-2.47134	FMO2
204092_s_at	2.2e-29	1.39e-31	0.820814	AURKA
209687_at	2.23e-29	1.41e-31	-2.01281	CXCL12
226380_at	2.37e-29	1.5e-31	-1.29795	PTPN21
244741_s_at	3.53e-29	2.24e-31	-1.29656	ZNF667-AS1
205802_at	3.68e-29	2.35e-31	-1.10457	TRPC1
202870_s_at	3.68e-29	2.35e-31	1.73868	CDC20
204477_at	5.55e-29	3.55e-31	0.746392	RABIF
235849_at	5.81e-29	3.73e-31	-2.00932	SCARA5
218974_at	6.27e-29	4.04e-31	-1.40918	SOBP
209683_at	6.3e-29	4.07e-31	-0.972058	FAM49A
1552619_a_at	6.51e-29	4.22e-31	1.10522	ANLN
204042_at	6.57e-29	4.26e-31	-1.41846	WASF3
205383_s_at	6.79e-29	4.42e-31	-1.46738	ZBTB20
232125_at	7.38e-29	4.82e-31	-1.8159	ZBTB20
202794_at	7.5e-29	4.91e-31	-1.01054	INPP1
38158_at	7.63e-29	5.01e-31	0.773819	ESPL1
223220_s_at	8.13e-29	5.35e-31	1.22117	PARP9
224755_at	8.52e-29	5.63e-31	-0.91465	TM9SF3
823_at	1.01e-28	6.72e-31	-2.18079	CX3CL1
236044_at	1.06e-28	7.05e-31	1.28987	PPAPDC1A
218285_s_at	1.08e-28	7.22e-31	-0.884917	BDH2
212020_s_at	1.19e-28	7.97e-31	0.718401	MKI67
213911_s_at	1.25e-28	8.35e-31	1.14601	H2AFZ
218894_s_at	1.4e-28	9.41e-31	0.988852	MAGOHB
202035_s_at	1.42e-28	9.53e-31	-2.96845	SFRP1
202036_s_at	1.44e-28	9.7e-31	-3.0044	SFRP1
209613_s_at	1.47e-28	9.94e-31	-3.51304	ADH1B
203324_s_at	1.53e-28	1.04e-30	-2.05739	CAV2
220452_x_at	1.53e-28	1.04e-30	-0.690884
202274_at	1.54e-28	1.05e-30	-2.35734	ACTG2
209806_at	1.73e-28	1.18e-30	1.37075	HIST1H2BK
215380_s_at	1.76e-28	1.21e-30	1.12333	GGCT
201912_s_at	1.83e-28	1.26e-30	1.47202	GSPT1
228027_at	1.99e-28	1.37e-30	-1.19582	GPRASP2
202148_s_at	2.03e-28	1.4e-30	0.929732	PYCR1
232204_at	2.07e-28	1.43e-30	-1.98472	EBF1
225629_s_at	2.13e-28	1.48e-30	-0.996721	ZBTB4
201694_s_at	2.31e-28	1.61e-30	-1.46587	EGR1
218662_s_at	2.39e-28	1.67e-30	1.05306	NCAPG
218928_s_at	2.54e-28	1.78e-30	0.791857	SLC37A1
203108_at	2.58e-28	1.81e-30	2.23348	GPRC5A
32259_at	2.62e-28	1.84e-30	-0.983731	EZH1
1554007_at	2.67e-28	1.89e-30	-2.00394
214071_at	2.91e-28	2.06e-30	-1.75737	GNAL
216215_s_at	2.99e-28	2.12e-30	-0.627439	RBFOX2
213182_x_at	3.08e-28	2.19e-30	-1.45191	CDKN1C
203876_s_at	3.18e-28	2.27e-30	2.01804	MMP11
219064_at	3.2e-28	2.29e-30	-1.92647	ITIH5
209642_at	3.55e-28	2.54e-30	1.43647	BUB1
208022_s_at	3.56e-28	2.56e-30	-1.10169	CDC14B
222067_x_at	3.56e-28	2.56e-30	1.32661	HIST1H2BD
204162_at	3.59e-28	2.59e-30	1.26821	NDC80
205882_x_at	4.04e-28	2.92e-30	-1.25482	ADD3
209774_x_at	4.64e-28	3.37e-30	-2.50885	CXCL2
213451_x_at	4.73e-28	3.44e-30	-2.38226	TNXB///TNXA
229657_at	5.05e-28	3.68e-30	-1.27985	THRB
201812_s_at	5.26e-28	3.84e-30	-0.776893	C4orf46///TOMM7
1568678_s_at	5.57e-28	4.09e-30	0.921305	FGFR1OP
213258_at	5.72e-28	4.21e-30	-1.90931	TFPI
227148_at	6.02e-28	4.44e-30	-1.24242	PLEKHH2
218049_s_at	6.28e-28	4.64e-30	1.46192	MRPL13
203407_at	6.52e-28	4.83e-30	-1.39458	PPL
228401_at	6.69e-28	4.97e-30	1.2965	ATAD2
202528_at	6.77e-28	5.04e-30	1.0815	GALE
206093_x_at	6.88e-28	5.13e-30	-2.20526	TNXB///TNXA
205700_at	7.78e-28	5.82e-30	1.0308	HSD17B6
236277_at	8.21e-28	6.16e-30	-1.7807
230537_at	8.36e-28	6.28e-30	0.725104
212354_at	8.37e-28	6.31e-30	1.64229	SULF1
227133_at	8.56e-28	6.46e-30	1.28104	FAM199X
226791_at	9.26e-28	7.01e-30	1.15325	KIFC2
205541_s_at	9.55e-28	7.25e-30	-1.13494	GSPT2
65718_at	9.72e-28	7.4e-30	-1.06916	GPR124
219874_at	9.92e-28	7.57e-30	1.24826	SLC12A8
229317_at	1.05e-27	7.99e-30	-1.10619	KPNA5
223301_s_at	1.07e-27	8.2e-30	-0.971984	CCDC82
226932_at	1.26e-27	9.68e-30	-1.1836	SSPN
208892_s_at	1.48e-27	1.14e-29	-1.50997	DUSP6
204318_s_at	1.48e-27	1.14e-29	0.822381	GTSE1
203065_s_at	1.49e-27	1.15e-29	-1.99308	CAV1
212738_at	1.65e-27	1.28e-29	-0.934525	ARHGAP19
212071_s_at	1.73e-27	1.35e-29	-1.22975	SPTBN1
239002_at	1.75e-27	1.37e-29	0.697017	ASPM
212677_s_at	1.77e-27	1.38e-29	-0.983648	CEP68
205803_s_at	1.81e-27	1.42e-29	-1.17021	TRPC1
203068_at	1.85e-27	1.45e-29	-0.985473	KLHL21
201496_x_at	1.92e-27	1.51e-29	-1.65684	MYH11
232510_s_at	1.98e-27	1.56e-29	1.13787	DPP3
207426_s_at	2.02e-27	1.6e-29	0.780078	TNFSF4
219588_s_at	2.02e-27	1.59e-29	0.877346	NCAPG2
217755_at	2.08e-27	1.65e-29	1.7637	HN1
216333_x_at	2.28e-27	1.82e-29	-2.3606	TNXB///TNXA
204887_s_at	2.41e-27	1.92e-29	0.554206	PLK4
238893_at	2.61e-27	2.08e-29	-0.564195	LINC00936
212759_s_at	2.83e-27	2.26e-29	-0.816985	TCF7L2
218349_s_at	2.98e-27	2.39e-29	1.07567	ZWILCH
222622_at	3.11e-27	2.51e-29	0.895659	PGP
206110_at	3.11e-27	2.51e-29	1.19281	HIST1H3H
230165_at	3.35e-27	2.71e-29	0.953181	SGOL2
213237_at	3.44e-27	2.79e-29	0.690528	KNOP1
209969_s_at	3.54e-27	2.88e-29	1.90967	STAT1
204753_s_at	3.64e-27	2.96e-29	-1.73239	HLF
212724_at	3.68e-27	3e-29	-1.41591	RND3
226977_at	3.73e-27	3.05e-29	-0.954543	IGIP
209821_at	3.89e-27	3.19e-29	-1.86147	IL33
214063_s_at	4.11e-27	3.38e-29	-2.18408	TF
214680_at	4.4e-27	3.62e-29	-1.89179	NTRK2
222862_s_at	4.55e-27	3.75e-29	-1.91108	AK5
228831_s_at	4.57e-27	3.78e-29	-0.874336	GNG7
235240_at	4.57e-27	3.78e-29	-0.739028	ATXN3
228368_at	4.7e-27	3.9e-29	-1.23522	ARHGAP20
209285_s_at	4.77e-27	3.97e-29	-0.867049	FAM208A
227177_at	4.88e-27	4.07e-29	1.24118	CORO2A
222848_at	4.97e-27	4.16e-29	1.12188	CENPK
209568_s_at	4.98e-27	4.18e-29	-1.15738	RGL1
213221_s_at	4.98e-27	4.17e-29	-1.08924	SIK2
208891_at	5.19e-27	4.36e-29	-1.45767	DUSP6
209169_at	5.27e-27	4.45e-29	-1.82723	GPM6B
208527_x_at	5.29e-27	4.47e-29	1.23581	HIST1H2BE
228905_at	5.4e-27	4.57e-29	-1.22341	PCM1
227297_at	5.75e-27	4.88e-29	-1.25588	ITGA9
203687_at	5.79e-27	4.92e-29	-1.70418	CX3CL1
203228_at	6.4e-27	5.45e-29	1.41982	PAFAH1B3
206453_s_at	6.51e-27	5.56e-29	-1.8296	NDRG2
225662_at	7.18e-27	6.14e-29	-1.43955	ZAK
212226_s_at	7.32e-27	6.28e-29	-1.44584	PPAP2B
226355_at	7.32e-27	6.29e-29	0.565624	POC1A
212188_at	7.45e-27	6.42e-29	-1.17192	KCTD12
219213_at	7.76e-27	6.7e-29	-1.14379	JAM2
212800_at	8.09e-27	7e-29	1.05646	STX6
226931_at	8.27e-27	7.17e-29	-1.82303	TMTC1
222494_at	9e-27	7.82e-29	-0.999211	FOXN3
227094_at	9.01e-27	7.84e-29	1.30183	DHTKD1
218149_s_at	9.52e-27	8.31e-29	-1.1055	ZNF395
226943_at	9.64e-27	8.43e-29	0.839602	C12orf73
205528_s_at	1.01e-26	8.88e-29	-1.57531	RUNX1T1
219061_s_at	1.07e-26	9.42e-29	1.19476	LAGE3
232238_at	1.15e-26	1.01e-28	0.865809	ASPM
218663_at	1.15e-26	1.01e-28	1.07845	NCAPG
201761_at	1.17e-26	1.03e-28	1.37808	MTHFD2
204591_at	1.32e-26	1.17e-28	-2.0244	CHL1
202972_s_at	1.35e-26	1.2e-28	-1.34368	FAM13A
218711_s_at	1.41e-26	1.25e-28	-1.71795	SDPR
235509_at	1.41e-26	1.25e-28	1.52462	NDUFAF6
201524_x_at	1.42e-26	1.27e-28	0.734978	UBE2N
200012_x_at	1.5e-26	1.34e-28	-0.421297	RPL21
214175_x_at	1.51e-26	1.35e-28	-1.21968	PDLIM4
230791_at	1.53e-26	1.38e-28	-2.16918
205405_at	1.75e-26	1.58e-28	-1.14799	SEMA5A
213900_at	1.81e-26	1.64e-28	-1.36237	FAM189A2
203637_s_at	1.86e-26	1.68e-28	-1.51172	MID1
226492_at	1.87e-26	1.69e-28	-1.75257	SEMA6D
203967_at	1.87e-26	1.69e-28	0.912492	CDC6
209392_at	1.89e-26	1.72e-28	-1.92332	ENPP2
209507_at	1.89e-26	1.71e-28	0.791682	RPA3
221935_s_at	1.93e-26	1.76e-28	-1.32754	EOGT
205713_s_at	1.94e-26	1.77e-28	2.48803	COMP
230061_at	1.98e-26	1.81e-28	-1.53237	TM4SF18
204033_at	2.05e-26	1.88e-28	1.29321	TRIP13
203022_at	2.2e-26	2.02e-28	0.943516	RNASEH2A
202059_s_at	2.35e-26	2.17e-28	0.917845	KPNA1
227103_s_at	2.35e-26	2.17e-28	0.94292	ECE2
206874_s_at	2.44e-26	2.26e-28	-0.897306	SLK
227068_at	2.44e-26	2.26e-28	1.17289	PGK1
224518_s_at	2.57e-26	2.39e-28	-1.01542	ZNF559
236641_at	2.57e-26	2.39e-28	0.943165	KIF14
225723_at	2.65e-26	2.47e-28	0.798467	CCDC167
229201_at	2.68e-26	2.51e-28	-0.993368
203188_at	2.68e-26	2.51e-28	-0.676701	B3GNT1
218730_s_at	2.7e-26	2.53e-28	-2.37023	OGN
208546_x_at	2.74e-26	2.58e-28	1.48028	HIST1H2BH
209836_x_at	2.86e-26	2.69e-28	0.935246	BOLA2B///BOLA2
228415_at	2.9e-26	2.73e-28	1.22073	AP1S2
228854_at	2.96e-26	2.8e-28	-2.92244
235556_at	2.96e-26	2.8e-28	-1.12284	CREBRF
209335_at	3.16e-26	3e-28	-1.88627	DCN
212022_s_at	3.22e-26	3.06e-28	0.998141	MKI67
206363_at	3.4e-26	3.24e-28	-1.21403	MAF
202964_s_at	3.45e-26	3.29e-28	0.621425	RFX5
225895_at	3.46e-26	3.32e-28	-1.95454	SYNPO2
219080_s_at	3.46e-26	3.32e-28	1.26363	CTPS2
233177_s_at	3.56e-26	3.42e-28	1.20182	PNKD
1556427_s_at	4.11e-26	3.96e-28	-1.57342	LRRN4CL
225269_s_at	4.11e-26	3.96e-28	-0.998663	RBMS1
200810_s_at	4.19e-26	4.05e-28	-1.04494	CIRBP
224943_at	4.19e-26	4.06e-28	-1.00793	BTBD7
219093_at	4.56e-26	4.42e-28	-1.82505	PID1
225601_at	4.68e-26	4.54e-28	1.22681	HMGB3
204872_at	4.81e-26	4.68e-28	-1.16596	TLE4
208523_x_at	4.91e-26	4.78e-28	0.98856	HIST1H2BI
209911_x_at	4.96e-26	4.84e-28	1.70167	HIST1H2BD
224352_s_at	5.09e-26	4.98e-28	-1.27684	CFL2
226342_at	5.34e-26	5.23e-28	-0.95602	SPTBN1
226844_at	5.51e-26	5.41e-28	-1.40421	MOB3B
208893_s_at	5.78e-26	5.68e-28	-1.35746	DUSP6
220840_s_at	5.86e-26	5.78e-28	0.78967	C1orf112
225834_at	6.11e-26	6.03e-28	1.37177	FAM72A///FAM72D///FAM72B///FAM72C
238439_at	6.17e-26	6.11e-28	1.42584	ANKRD22
239218_at	6.36e-26	6.3e-28	-1.36736	PDE1C
209948_at	6.39e-26	6.35e-28	-1.58026	KCNMB1
216918_s_at	6.5e-26	6.47e-28	-1.69197	DST
59437_at	6.69e-26	6.67e-28	0.652546	C9orf116
228107_at	6.77e-26	6.76e-28	-0.717444	C8orf88
212322_at	7.06e-26	7.06e-28	0.978554	SGPL1
222250_s_at	7.45e-26	7.47e-28	0.948002	INTS7
223495_at	7.63e-26	7.66e-28	-0.979986	CCDC8
219281_at	7.84e-26	7.89e-28	-0.535479	MSRA
204115_at	9.03e-26	9.1e-28	-1.4804	GNG11
209485_s_at	9.57e-26	9.66e-28	-1.04994	OSBPL1A
204240_s_at	9.75e-26	9.87e-28	1.00735	SMC2
209520_s_at	9.76e-26	9.89e-28	1.20201	NCBP1
205306_x_at	1.03e-25	1.04e-27	2.02938	KMO
202589_at	1.06e-25	1.07e-27	1.52638	TYMS
228665_at	1.08e-25	1.1e-27	-1.11347	CYYR1
201754_at	1.09e-25	1.12e-27	1.15914	COX6C
228399_at	1.1e-25	1.13e-27	-1.7067	OSR1
218736_s_at	1.11e-25	1.14e-27	-1.75332	PALMD
204235_s_at	1.16e-25	1.19e-27	-1.55934	GULP1
226303_at	1.19e-25	1.22e-27	-1.63138	PGM5
205463_s_at	1.21e-25	1.25e-27	-1.68902	PDGFA
218280_x_at	1.21e-25	1.25e-27	1.74832	HIST2H2AA4///HIST2H2AA3
212230_at	1.23e-25	1.27e-27	-1.3926	PPAP2B
211080_s_at	1.28e-25	1.32e-27	0.834946	NEK2
214023_x_at	1.33e-25	1.38e-27	-1.68992	TUBB2B
202341_s_at	1.33e-25	1.38e-27	-1.38282	TRIM2
228126_x_at	1.34e-25	1.39e-27	0.890014	CTXN1
222565_s_at	1.46e-25	1.52e-27	-0.78867	PRKD3
207168_s_at	1.49e-25	1.56e-27	0.750081	H2AFY
1560562_a_at	1.5e-25	1.57e-27	-0.85461	ZNF677
221530_s_at	1.56e-25	1.63e-27	-1.52777	BHLHE41
226084_at	1.56e-25	1.64e-27	-1.45191	MAP1B
221909_at	1.57e-25	1.66e-27	0.776172	RNFT2
225252_at	1.6e-25	1.69e-27	0.65956	SRXN1
228268_at	1.61e-25	1.7e-27	-1.58805	FMO2
218217_at	1.61e-25	1.7e-27	-0.807053	SCPEP1
219121_s_at	1.65e-25	1.75e-27	1.54811	ESRP1
227997_at	1.67e-25	1.77e-27	-1.8343	IL17RD
223993_s_at	1.92e-25	2.04e-27	1.04413	CNIH4
224763_at	1.94e-25	2.06e-27	-1.2631	RPL37
218317_x_at	2.05e-25	2.18e-27	0.739029	SLX1A///SLX1B
41644_at	2.08e-25	2.23e-27	-0.836609	SASH1
204134_at	2.12e-25	2.27e-27	-1.31722	PDE2A
243584_at	2.19e-25	2.35e-27	-1.97281
235456_at	2.19e-25	2.35e-27	2.02829
228490_at	2.25e-25	2.42e-27	1.34222	ABHD2
222981_s_at	2.28e-25	2.46e-27	0.835414	RAB10
223168_at	2.3e-25	2.48e-27	-1.34701	RHOU
202610_s_at	2.46e-25	2.66e-27	0.600811	MED14
208490_x_at	2.56e-25	2.77e-27	1.32281	HIST1H2BF
202760_s_at	2.7e-25	2.93e-27	-1.53526	PALM2-AKAP2///AKAP2
225540_at	2.74e-25	2.98e-27	-1.31052	MAP2
212095_s_at	2.74e-25	2.98e-27	-0.777582	MTUS1
202357_s_at	2.81e-25	3.07e-27	2.16524	CFB
217546_at	2.84e-25	3.1e-27	-1.65036	MT1M
212344_at	2.84e-25	3.11e-27	1.66509	SULF1
238697_at	3.03e-25	3.32e-27	-1.09191
222912_at	3.07e-25	3.37e-27	-0.997629	ARRB1
211762_s_at	3.21e-25	3.53e-27	1.59784	KPNA2
205483_s_at	3.62e-25	3.98e-27	2.22577	ISG15
219330_at	3.63e-25	4e-27	0.91634	VANGL1
211737_x_at	3.64e-25	4.03e-27	-3.00019	PTN
204020_at	3.74e-25	4.14e-27	-0.788286	PURA
227085_at	3.76e-25	4.16e-27	0.680183	H2AFV
228278_at	4.09e-25	4.55e-27	-0.930187	NFIX
200887_s_at	4.31e-25	4.79e-27	1.18685	STAT1
210058_at	4.32e-25	4.81e-27	1.00578	MAPK13
206553_at	4.35e-25	4.85e-27	0.694373	OAS2
203400_s_at	4.38e-25	4.9e-27	-2.47573	TF
205024_s_at	4.63e-25	5.18e-27	0.514457	RAD51
204154_at	4.86e-25	5.45e-27	-1.92483	CDO1
208370_s_at	4.94e-25	5.55e-27	-1.51336	RCAN1
205930_at	4.94e-25	5.55e-27	0.654365	GTF2E1
222262_s_at	5.32e-25	6e-27	1.11476	ETNK1
218788_s_at	5.35e-25	6.03e-27	0.982536	SMYD3
200974_at	5.68e-25	6.43e-27	-1.38053	ACTA2
216620_s_at	5.77e-25	6.54e-27	-0.835587	ARHGEF10
225685_at	5.81e-25	6.59e-27	-1.07657	CDC42EP3
221521_s_at	5.87e-25	6.66e-27	0.992281	GINS2
225400_at	6.11e-25	6.95e-27	0.663554	TSEN15
235432_at	6.24e-25	7.11e-27	-1.09272	NPHP3
227088_at	6.32e-25	7.21e-27	-1.27728	PDE5A
205538_at	6.35e-25	7.26e-27	1.16107	CORO2A
209218_at	6.86e-25	7.85e-27	1.70154	SQLE
209587_at	6.9e-25	7.91e-27	0.501558	PITX1
227121_at	7.09e-25	8.14e-27	-1.35117
203249_at	7.22e-25	8.3e-27	-0.810708	EZH1
208158_s_at	7.24e-25	8.34e-27	-0.826592	OSBPL1A
226834_at	7.28e-25	8.4e-27	-1.63617
201012_at	7.53e-25	8.71e-27	-1.48957	ANXA1
244740_at	7.58e-25	8.78e-27	-0.644803	ZNF667-AS1
225782_at	8.34e-25	9.67e-27	-1.52211	MSRB3
213947_s_at	8.56e-25	9.94e-27	0.940807	NUP210
227046_at	8.83e-25	1.03e-26	1.05985	SLC39A11
212104_s_at	9.09e-25	1.06e-26	-0.765119	RBFOX2
222657_s_at	9.25e-25	1.08e-26	0.91247	UBE2W
239185_at	9.31e-25	1.09e-26	-1.95213	ABCA9
204826_at	1.01e-24	1.18e-26	0.557385	CCNF
225918_at	1.02e-24	1.2e-26	-0.733312	GLG1
209168_at	1.08e-24	1.26e-26	-1.54406	GPM6B
214030_at	1.09e-24	1.29e-26	-0.902598	CRYBG3
212111_at	1.13e-24	1.33e-26	-0.586518	STX12
212653_s_at	1.14e-24	1.35e-26	-1.06032	EHBP1
209466_x_at	1.15e-24	1.36e-26	-2.61196	PTN
205248_at	1.23e-24	1.45e-26	1.03544	DOPEY2
201581_at	1.25e-24	1.49e-26	-1.08615	TMX4
212316_at	1.25e-24	1.48e-26	1.15822	NUP210
231118_at	1.33e-24	1.58e-26	-0.866985	ANKRD35
228618_at	1.35e-24	1.61e-26	-0.925722	PEAR1
209894_at	1.41e-24	1.68e-26	-2.46264	LEPR
229551_x_at	1.42e-24	1.7e-26	1.28378	ZNF367
204482_at	1.43e-24	1.71e-26	-1.32966	CLDN5
218741_at	1.51e-24	1.8e-26	0.754956	CENPM
219493_at	1.57e-24	1.88e-26	0.884112	SHCBP1
225845_at	1.65e-24	1.98e-26	-1.06026	ZBTB44
219502_at	1.73e-24	2.08e-26	0.535981	NEIL3
222037_at	1.73e-24	2.09e-26	1.02844	MCM4
205407_at	1.78e-24	2.15e-26	-1.68259	RECK
1556009_at	1.87e-24	2.26e-26	0.692117	PEX13
229490_s_at	1.9e-24	2.29e-26	1.33106
239262_at	1.93e-24	2.35e-26	-1.94418
209242_at	1.93e-24	2.34e-26	-1.92493	PEG3
238458_at	1.93e-24	2.35e-26	-1.33148	MICU3
225362_at	1.93e-24	2.35e-26	0.655266	FAM122B
210946_at	2.03e-24	2.47e-26	-1.22972	PPAP2A
212021_s_at	2.04e-24	2.49e-26	0.815718	MKI67
235113_at	2.04e-24	2.49e-26	0.893353	LRR1
227554_at	2.12e-24	2.6e-26	-0.986393	MAGI2-AS3
211138_s_at	2.15e-24	2.63e-26	1.98184	KMO
203002_at	2.16e-24	2.65e-26	-1.25909	AMOTL2
205384_at	2.18e-24	2.68e-26	-1.71075	FXYD1
221555_x_at	2.18e-24	2.69e-26	-0.816525	CDC14B
203131_at	2.3e-24	2.84e-26	-1.54334	PDGFRA
213534_s_at	2.42e-24	3e-26	0.640085	PASK
204359_at	2.61e-24	3.23e-26	-1.51823	FLRT2
213080_x_at	2.94e-24	3.64e-26	-0.595589	RPL5
228159_at	2.99e-24	3.71e-26	-0.700162	WDFY2
228548_at	2.99e-24	3.71e-26	-0.697945	RAP1A
227874_at	3.02e-24	3.76e-26	-1.40288	EMCN
212249_at	3.03e-24	3.78e-26	-1.56372	PIK3R1
AFFX-HUMISGF3A/M97935_3_at	3.08e-24	3.85e-26	1.15127	STAT1
200853_at	3.1e-24	3.88e-26	1.15728	H2AFZ
204226_at	3.13e-24	3.93e-26	0.920601	STAU2
225720_at	3.22e-24	4.05e-26	-1.52626	SYNPO2
227289_at	3.24e-24	4.07e-26	0.99004	PCDH17
213661_at	3.37e-24	4.24e-26	-1.3794	PAMR1
243225_at	3.38e-24	4.26e-26	-0.653138	FGF14-AS2
212315_s_at	3.49e-24	4.4e-26	0.675196	NUP210
225381_at	3.5e-24	4.42e-26	-1.63441	MIR100HG
201160_s_at	3.51e-24	4.44e-26	-1.03832	YBX3
209612_s_at	3.72e-24	4.72e-26	-2.94254	ADH1B
214472_at	3.77e-24	4.78e-26	0.746773	HIST1H3D///HIST1H2AD
210762_s_at	4.07e-24	5.18e-26	-1.58346	DLC1
229500_at	4.08e-24	5.2e-26	1.06117	SLC30A9
227934_at	4.09e-24	5.21e-26	-1.10204	KPNA5
221520_s_at	4.44e-24	5.66e-26	0.645129	CDCA8
212609_s_at	4.45e-24	5.7e-26	-0.975361	AKT3
202596_at	4.68e-24	5.99e-26	0.783995	ENSA
210004_at	4.77e-24	6.11e-26	1.14296	OLR1
233334_x_at	5.17e-24	6.64e-26	0.661089	SLX1A///SULT1A4///SLX1B///SULT1A3
235360_at	5.27e-24	6.77e-26	-1.03838	PLEKHM3
224511_s_at	5.28e-24	6.8e-26	0.870887	TXNDC17
204636_at	5.29e-24	6.83e-26	-1.36257	COL17A1
228489_at	5.29e-24	6.83e-26	-1.13535	TM4SF18
200926_at	5.29e-24	6.83e-26	-0.328624	RPS23
231981_at	5.33e-24	6.91e-26	1.40744	PRLR
227692_at	6.1e-24	7.91e-26	-1.68498	GNAI1
217919_s_at	6.12e-24	7.95e-26	1.02333	MRPL42
205382_s_at	6.17e-24	8.03e-26	-2.91552	CFD
206289_at	6.17e-24	8.03e-26	-0.581306	HOXA4
203063_at	6.27e-24	8.18e-26	-0.690404	PPM1F
223496_s_at	6.49e-24	8.48e-26	-1.47841	CCDC8
226242_at	6.92e-24	9.05e-26	0.801554	C1orf131
206953_s_at	6.99e-24	9.16e-26	-1.20834	LPHN2
212233_at	7.1e-24	9.31e-26	-1.31505	MAP1B
228603_at	7.21e-24	9.47e-26	-0.98297	ACTR3
236635_at	7.26e-24	9.54e-26	-0.82637	ZNF667
229796_at	7.87e-24	1.04e-25	1.02339	SIX4
201821_s_at	7.98e-24	1.05e-25	1.26834	TIMM17A
212949_at	8.3e-24	1.1e-25	0.73165	NCAPH
229530_at	8.91e-24	1.18e-25	-1.22157	GUCY1A3
1558142_at	9.06e-24	1.2e-25	-1.0868	TNRC6B
202322_s_at	9.17e-24	1.22e-25	0.757571	GGPS1
205566_at	9.28e-24	1.23e-25	0.890266	ABHD2
209464_at	9.68e-24	1.29e-25	0.770878	AURKB
210664_s_at	1e-23	1.33e-25	-1.67091	TFPI
211998_at	1.04e-23	1.39e-25	-1.15992	H3F3B
228967_at	1.04e-23	1.39e-25	-0.597459	EIF1
200795_at	1.06e-23	1.42e-25	-1.28406	SPARCL1
228186_s_at	1.13e-23	1.51e-25	-1.6493	RSPO3
226566_at	1.22e-23	1.63e-25	0.830906	TRIM11
203753_at	1.24e-23	1.67e-25	-1.09215	TCF4
1554078_s_at	1.24e-23	1.67e-25	0.628612	DNAJA3
227609_at	1.24e-23	1.67e-25	1.08908	EPSTI1
220027_s_at	1.31e-23	1.77e-25	-0.978112	RASIP1
226581_at	1.32e-23	1.78e-25	-0.522934	ZFYVE20
201563_at	1.32e-23	1.78e-25	1.75973	SORD
212464_s_at	1.35e-23	1.83e-25	2.07289	FN1
203851_at	1.4e-23	1.89e-25	-2.38512	IGFBP6
211814_s_at	1.42e-23	1.92e-25	0.78821	CCNE2
217897_at	1.44e-23	1.95e-25	-1.01519	FXYD6
227530_at	1.5e-23	2.04e-25	-1.56047	AKAP12
219550_at	1.5e-23	2.05e-25	-0.536601	ROBO3
212224_at	1.51e-23	2.07e-25	-1.95842	ALDH1A1
219562_at	1.51e-23	2.06e-25	0.979228	RAB26
231899_at	1.53e-23	2.09e-25	-1.05083	ZC3H12C
226549_at	1.53e-23	2.1e-25	0.579867	SBK1
202963_at	1.58e-23	2.17e-25	0.755842	RFX5
221620_s_at	1.62e-23	2.23e-25	0.75167	APOO
50965_at	1.7e-23	2.34e-25	0.675944	RAB26
214598_at	1.72e-23	2.37e-25	-2.27473	CLDN8
220213_at	1.76e-23	2.43e-25	-0.490161	TSHZ2
212933_x_at	1.8e-23	2.48e-25	-0.610512	RPL13
218151_x_at	1.8e-23	2.48e-25	0.708406	SLC52A2
228771_at	1.89e-23	2.62e-25	-1.35453	ADRBK2
225463_x_at	2.03e-23	2.81e-25	0.679276	GPR89A
205923_at	2.04e-23	2.84e-25	-1.30851	RELN
233868_x_at	2.15e-23	2.99e-25	-0.836336	ADAM33
202395_at	2.26e-23	3.15e-25	0.708012	NSF
226003_at	2.26e-23	3.15e-25	1.09565	KIF21A
209326_at	2.27e-23	3.16e-25	0.980713	SLC35A2
228108_at	2.28e-23	3.19e-25	-0.878818	PPM1L
212675_s_at	2.31e-23	3.24e-25	-0.882068	CEP68
228760_at	2.35e-23	3.29e-25	-0.912354	SRSF8
218866_s_at	2.41e-23	3.38e-25	1.11877	POLR3K
206632_s_at	2.52e-23	3.54e-25	1.63567	APOBEC3B
225665_at	2.59e-23	3.64e-25	-1.17456	ZAK
227579_at	2.66e-23	3.74e-25	-0.64717	FER
201930_at	2.81e-23	3.96e-25	0.882388	MCM6
226765_at	2.83e-23	3.99e-25	-1.60862	SPTBN1
219071_x_at	2.87e-23	4.05e-25	0.478446	HGH1
210495_x_at	2.88e-23	4.08e-25	1.9568	FN1
228750_at	2.95e-23	4.19e-25	-2.28414
204467_s_at	3.08e-23	4.37e-25	-0.627097	SNCA
218400_at	3.11e-23	4.42e-25	1.27991	OAS3
200738_s_at	3.13e-23	4.45e-25	0.987288	PGK1
218257_s_at	3.17e-23	4.52e-25	0.737168	UGGT1
203073_at	3.2e-23	4.56e-25	0.606046	COG2
206701_x_at	3.24e-23	4.63e-25	-1.27247	EDNRB
204326_x_at	3.33e-23	4.77e-25	-1.31618	MT1X
222423_at	3.35e-23	4.8e-25	-0.806784	NDFIP1
228333_at	3.39e-23	4.86e-25	-1.25503	ZEB2
222039_at	3.56e-23	5.11e-25	0.614859	KIF18B
216442_x_at	3.64e-23	5.24e-25	1.97554	FN1
219933_at	3.73e-23	5.37e-25	0.832369	GLRX2
209286_at	3.88e-23	5.59e-25	-1.05316	CDC42EP3
208511_at	3.91e-23	5.64e-25	0.442251	PTTG3P
201298_s_at	3.95e-23	5.71e-25	1.07302	MOB1A
214783_s_at	3.96e-23	5.73e-25	-0.838961	ANXA11
205022_s_at	4.26e-23	6.16e-25	-1.16037	FOXN3
204363_at	4.36e-23	6.34e-25	-1.32211	F3
228255_at	4.36e-23	6.34e-25	-1.19672	TMEM237
208436_s_at	4.71e-23	6.84e-25	1.1775	IRF7
226810_at	4.9e-23	7.13e-25	-1.37744	OGFRL1
203706_s_at	4.96e-23	7.22e-25	-1.48998	FZD7
203201_at	5.04e-23	7.36e-25	0.855477	PMM2
231729_s_at	5.05e-23	7.39e-25	1.2157	CAPS
235484_at	5.13e-23	7.51e-25	-0.726386	PTAR1
213656_s_at	5.27e-23	7.72e-25	-0.866026	KLC1
36936_at	5.35e-23	7.84e-25	1.20595	TSTA3
206115_at	5.38e-23	7.9e-25	-2.20565	EGR3
222752_s_at	5.58e-23	8.2e-25	0.927321	TMEM206
201693_s_at	5.8e-23	8.54e-25	-2.0908	EGR1
1552509_a_at	5.8e-23	8.55e-25	-1.74041	CD300LG
224861_at	6.07e-23	8.96e-25	-0.704688	GNAQ
204827_s_at	6.08e-23	8.98e-25	0.645274	CCNF
219078_at	6.71e-23	9.92e-25	1.06459	GPATCH2
224822_at	6.89e-23	1.02e-24	-1.46218	DLC1
203800_s_at	6.89e-23	1.02e-24	0.691152	MRPS14
203757_s_at	6.9e-23	1.02e-24	2.71906	CEACAM6
218087_s_at	6.95e-23	1.03e-24	-2.4636	SORBS1
217916_s_at	6.96e-23	1.04e-24	0.791627	FAM49B
220462_at	7e-23	1.04e-24	-1.03466	CSRNP3
244533_at	7.34e-23	1.09e-24	-1.18439	PTPN14
202342_s_at	7.35e-23	1.1e-24	-1.6315	TRIM2
229305_at	7.35e-23	1.1e-24	0.783879	CENPU
202872_at	7.48e-23	1.12e-24	1.12012	ATP6V1C1
210732_s_at	7.48e-23	1.12e-24	1.41423	LGALS8
221081_s_at	7.71e-23	1.16e-24	0.820768	DENND2D
218394_at	7.84e-23	1.18e-24	0.880734	ROGDI
205909_at	8.11e-23	1.22e-24	0.709639	POLE2
201665_x_at	8.19e-23	1.24e-24	-0.469832	RPS17
208716_s_at	8.38e-23	1.26e-24	0.783807	TMCO1
227708_at	8.44e-23	1.28e-24	-1.06897	EEF1A1
222989_s_at	8.95e-23	1.35e-24	0.718901	UBQLN1
238151_at	9.47e-23	1.43e-24	-1.09301
235725_at	9.72e-23	1.48e-24	-0.763529	SMAD4
204927_at	9.72e-23	1.47e-24	0.68125	RASSF7
228434_at	9.89e-23	1.5e-24	-1.95462	BTNL9
209220_at	1.01e-22	1.53e-24	-1.9534	GPC3
208805_at	1.01e-22	1.54e-24	0.602246	PSMA6
242560_at	1.03e-22	1.58e-24	0.795969	FANCD2
204767_s_at	1.03e-22	1.57e-24	0.833572	FEN1
209789_at	1.05e-22	1.6e-24	-0.831166	CORO2B
229845_at	1.05e-22	1.6e-24	0.551242	MAPKAP1
218342_s_at	1.08e-22	1.66e-24	0.999142	ERMP1
212192_at	1.09e-22	1.68e-24	-1.12288	KCTD12
208153_s_at	1.09e-22	1.67e-24	-0.990354	FAT2
227367_at	1.13e-22	1.74e-24	-0.849826	SLCO3A1
208789_at	1.14e-22	1.76e-24	-1.23554	PTRF
202635_s_at	1.16e-22	1.79e-24	1.0564	POLR2K
201466_s_at	1.17e-22	1.81e-24	-1.21272	JUN
225956_at	1.17e-22	1.81e-24	-1.14924	CREBRF
203697_at	1.2e-22	1.86e-24	-1.41935	FRZB
49452_at	1.22e-22	1.89e-24	-2.07116	ACACB
230087_at	1.23e-22	1.9e-24	-0.931021	PRIMA1
205963_s_at	1.24e-22	1.93e-24	0.598759	DNAJA3
231913_s_at	1.24e-22	1.93e-24	0.645854	BRCC3
218546_at	1.3e-22	2.03e-24	-1.23663	C1orf115
205879_x_at	1.3e-22	2.03e-24	0.731716	RET
204768_s_at	1.34e-22	2.09e-24	0.902265	FEN1
229319_at	1.36e-22	2.13e-24	-0.709398
230351_at	1.44e-22	2.26e-24	-0.662111	FGF14-AS2
201540_at	1.49e-22	2.33e-24	-2.16088	FHL1
210163_at	1.5e-22	2.35e-24	1.48547	CXCL11
202956_at	1.51e-22	2.37e-24	0.764175	ARFGEF1
219494_at	1.53e-22	2.4e-24	1.00592	RAD54B
219017_at	1.53e-22	2.41e-24	1.41664	ETNK1
228954_at	1.54e-22	2.43e-24	-0.545082	LYSMD4
211695_x_at	1.55e-22	2.45e-24	1.2873	MUC1
222433_at	1.56e-22	2.47e-24	0.957451	ENAH
230219_at	1.71e-22	2.7e-24	0.435555	NDE1
235044_at	1.72e-22	2.72e-24	-1.1791	CYYR1
210386_s_at	1.8e-22	2.85e-24	0.56163	MTX1
226682_at	1.86e-22	2.95e-24	-1.06083	RORA
209052_s_at	1.86e-22	2.95e-24	0.993746	WHSC1
226402_at	1.87e-22	2.98e-24	-1.07211	CYP2U1
226694_at	1.89e-22	3.01e-24	-1.36538	PALM2-AKAP2///AKAP2
225162_at	2e-22	3.18e-24	-1.2104	SH3D19
227183_at	2.11e-22	3.37e-24	-1.41023	MIR143HG
224894_at	2.19e-22	3.51e-24	-0.888149	YAP1
223245_at	2.19e-22	3.5e-24	0.844999	STRBP
202043_s_at	2.2e-22	3.53e-24	1.03151	SMS
213737_x_at	2.26e-22	3.61e-24	-1.21446	GOLGA8H
210432_s_at	2.27e-22	3.64e-24	-1.2982	SCN3A
203380_x_at	2.3e-22	3.69e-24	-0.827296	SRSF5
212558_at	2.33e-22	3.74e-24	-1.0863	SPRY1
201381_x_at	2.4e-22	3.86e-24	0.810894	CACYBP
218728_s_at	2.4e-22	3.87e-24	1.11526	CNIH4
226978_at	2.48e-22	4.01e-24	-0.595154	PPARA
219499_at	2.48e-22	4.01e-24	0.688223	SEC61A2
212141_at	2.52e-22	4.07e-24	1.095	MCM4
213397_x_at	2.56e-22	4.15e-24	-1.29155	RNASE4
202551_s_at	2.56e-22	4.15e-24	-1.17667	CRIM1
212296_at	2.59e-22	4.21e-24	0.776035	PSMD14
230361_at	2.63e-22	4.28e-24	0.678164	MROH1
210517_s_at	2.64e-22	4.29e-24	-1.75147	AKAP12
208768_x_at	2.64e-22	4.3e-24	-0.458587	RPL22
219650_at	2.64e-22	4.31e-24	0.485322	ERCC6L
242019_at	2.74e-22	4.48e-24	1.08367	CERS6
225638_at	2.87e-22	4.69e-24	0.841718	COA6
AFFX-HUMISGF3A/M97935_MA_at	2.88e-22	4.71e-24	1.13419	STAT1
201548_s_at	2.89e-22	4.72e-24	0.858392	KDM5B
209090_s_at	2.93e-22	4.81e-24	-0.719107	SH3GLB1
204247_s_at	3e-22	4.92e-24	0.956102	CDK5
1557129_a_at	3.01e-22	4.94e-24	0.67536	FAM111B
201984_s_at	3.03e-22	4.98e-24	-0.792839	EGFR
225716_at	3.05e-22	5.02e-24	1.15911
225615_at	3.17e-22	5.23e-24	-1.14817	IFFO2
235201_at	3.23e-22	5.33e-24	-0.961735	FOXP2
1560296_at	3.24e-22	5.35e-24	-0.733547
238716_at	3.31e-22	5.47e-24	-1.02571	FAM85A
208609_s_at	3.34e-22	5.53e-24	-2.30334	TNXB
222140_s_at	3.37e-22	5.58e-24	0.775656	GPR89A///GPR89B
232304_at	3.51e-22	5.84e-24	-1.66329	PELI1
212419_at	3.51e-22	5.82e-24	-1.2512	ZCCHC24
211122_s_at	3.51e-22	5.83e-24	1.62674	CXCL11
221258_s_at	3.54e-22	5.89e-24	0.481553	KIF18A
225676_s_at	3.81e-22	6.36e-24	1.17463	DCAF13
37512_at	3.84e-22	6.41e-24	0.788818	HSD17B6
238751_at	3.85e-22	6.44e-24	-1.49287
225291_at	3.85e-22	6.44e-24	0.860898	PNPT1
228033_at	3.95e-22	6.61e-24	0.577095	E2F7
205167_s_at	4.16e-22	6.98e-24	0.472552	CDC25C
203517_at	4.16e-22	6.97e-24	0.709796	MTX2
227047_x_at	4.37e-22	7.33e-24	-0.595437	ZBTB4
35846_at	4.39e-22	7.38e-24	-0.479299	THRA
212845_at	4.43e-22	7.45e-24	-1.18999	SAMD4A
234992_x_at	4.57e-22	7.7e-24	0.779014	ECT2
212541_at	4.58e-22	7.72e-24	1.00819	FLAD1
213156_at	4.6e-22	7.76e-24	-1.76292	ZBTB20
233252_s_at	4.6e-22	7.78e-24	0.950523	STRBP
204712_at	4.72e-22	7.98e-24	-3.45398	WIF1
221637_s_at	4.86e-22	8.22e-24	0.635128	C11orf48
226326_at	5.09e-22	8.63e-24	-1.00334	PCGF5
202553_s_at	5.13e-22	8.7e-24	-0.485706	SYF2
228642_at	5.17e-22	8.79e-24	-0.990034	HOTAIRM1///HOXA2
221775_x_at	5.49e-22	9.33e-24	-0.442854	RPL22
217748_at	5.67e-22	9.65e-24	0.827233	ADIPOR1
208934_s_at	5.71e-22	9.74e-24	1.1004	LGALS8
205660_at	5.75e-22	9.81e-24	0.909907	OASL
204422_s_at	5.76e-22	9.84e-24	-1.55566	FGF2
226981_at	5.8e-22	9.92e-24	-0.79782	KMT2A
214455_at	5.89e-22	1.01e-23	1.48012	HIST1H2BC
214823_at	5.95e-22	1.02e-23	-1.12485	ZNF204P
205394_at	5.95e-22	1.02e-23	0.786147	CHEK1
205249_at	5.98e-22	1.03e-23	-1.56079	EGR2
209179_s_at	5.98e-22	1.03e-23	0.710337	MBOAT7
211719_x_at	6.1e-22	1.05e-23	1.88869	FN1
231867_at	6.36e-22	1.1e-23	-1.42192	TENM2
244669_at	6.37e-22	1.1e-23	-1.22346	SNORD50B///SNHG5///SNORD50A
212473_s_at	6.5e-22	1.12e-23	1.24771	MICAL2
219563_at	6.62e-22	1.14e-23	-1.61539	LINC00341
230670_at	6.93e-22	1.2e-23	-1.06045	IGSF10
222642_s_at	7.1e-22	1.23e-23	1.00373	TMEM33
218518_at	7.21e-22	1.25e-23	-1.08778	FAM13B
225303_at	7.22e-22	1.25e-23	-1.06978	KIRREL
225465_at	7.22e-22	1.25e-23	-0.834988	MAGI1
211421_s_at	7.53e-22	1.31e-23	1.46221	RET
209348_s_at	7.55e-22	1.31e-23	-1.23603	MAF
242283_at	7.57e-22	1.32e-23	0.623459	DNAH14
203915_at	7.85e-22	1.37e-23	1.81949	CXCL9
203208_s_at	8.35e-22	1.46e-23	0.985202	MTFR1
213005_s_at	8.46e-22	1.48e-23	-1.26436	KANK1
242626_at	8.52e-22	1.49e-23	-0.942766	SAMD5
220144_s_at	8.58e-22	1.5e-23	0.667986	ANKEF1
223227_at	8.62e-22	1.51e-23	-0.75751	BBS2
236600_at	8.87e-22	1.56e-23	-0.834394	SPG20
202094_at	8.92e-22	1.57e-23	0.64659	BIRC5
219167_at	9.01e-22	1.59e-23	-0.824734	RASL12
206163_at	9.12e-22	1.61e-23	-1.45998	MAB21L1
218950_at	9.14e-22	1.61e-23	-0.663673	ARAP3
203349_s_at	9.24e-22	1.63e-23	-0.985465	ETV5
208579_x_at	9.83e-22	1.74e-23	1.43826	H2BFS
219832_s_at	9.94e-22	1.76e-23	0.556775	HOXC13
204457_s_at	9.99e-22	1.77e-23	-1.47148	GAS1
215303_at	1e-21	1.78e-23	-1.5152	DCLK1
214247_s_at	1e-21	1.78e-23	-1.3616	DKK3
215096_s_at	1.01e-21	1.8e-23	-0.685764	ESD
1566482_at	1.06e-21	1.89e-23	-1.49165
217833_at	1.08e-21	1.92e-23	-0.839287	SYNCRIP
221556_at	1.1e-21	1.95e-23	-1.02977	CDC14B
226968_at	1.13e-21	2.01e-23	-0.928355	KIF1B
217966_s_at	1.15e-21	2.05e-23	-1.19538	FAM129A
219556_at	1.16e-21	2.07e-23	0.470292	C16orf59
230398_at	1.24e-21	2.23e-23	-0.994409	TNS4
220966_x_at	1.24e-21	2.21e-23	0.599887	ARPC5L
201088_at	1.24e-21	2.23e-23	1.24706	KPNA2
200700_s_at	1.24e-21	2.22e-23	1.25082	KDELR2
208869_s_at	1.26e-21	2.26e-23	-0.758887	GABARAPL1
222229_x_at	1.26e-21	2.27e-23	-0.46407	RPL26
209762_x_at	1.26e-21	2.27e-23	0.641503	SP110
228063_s_at	1.27e-21	2.3e-23	-1.26775	NAP1L5
200816_s_at	1.3e-21	2.35e-23	-0.670665	PAFAH1B1
235236_at	1.37e-21	2.47e-23	-1.82008	LOC100507248
218031_s_at	1.39e-21	2.52e-23	-1.12419	FOXN3
229492_at	1.4e-21	2.53e-23	0.692871	VANGL1
228766_at	1.41e-21	2.56e-23	-2.83018	CD36
225112_at	1.45e-21	2.62e-23	-0.828549	ABI2
43427_at	1.51e-21	2.74e-23	-1.8641	ACACB
36711_at	1.53e-21	2.78e-23	-1.73537	MAFF
1554768_a_at	1.54e-21	2.8e-23	1.19446	MAD2L1
227108_at	1.55e-21	2.83e-23	-0.884124	STARD9
225704_at	1.55e-21	2.82e-23	-0.704283	FBRSL1
218189_s_at	1.58e-21	2.88e-23	0.957712	NANS
208798_x_at	1.61e-21	2.95e-23	-1.63117	GOLGA8A
201957_at	1.61e-21	2.95e-23	-1.14248	PPP1R12B
226899_at	1.63e-21	2.99e-23	1.05183	UNC5B
206482_at	1.64e-21	3.01e-23	0.958106	PTK6
228370_at	1.68e-21	3.08e-23	-1.29316	LOC100506948
1554696_s_at	1.68e-21	3.08e-23	1.03309	TYMS
242405_at	1.72e-21	3.16e-23	-1.42993
201116_s_at	1.72e-21	3.17e-23	-1.29438	CPE
228437_at	1.75e-21	3.21e-23	0.644215	CNIH4
244433_at	1.77e-21	3.26e-23	-1.44842
219308_s_at	1.85e-21	3.42e-23	-1.31682	AK5
205070_at	1.85e-21	3.41e-23	-0.705655	ING3
229910_at	1.9e-21	3.5e-23	-1.04598	SHE
228376_at	1.98e-21	3.65e-23	-1.23489	GGTA1P
205644_s_at	2.04e-21	3.78e-23	0.643602	SNRPG
203386_at	2.05e-21	3.81e-23	-1.06254	TBC1D4
209540_at	2.22e-21	4.13e-23	-1.83991	IGF1
212405_s_at	2.29e-21	4.25e-23	0.524624	METTL13
227561_at	2.33e-21	4.33e-23	-1.57785	DDR2
213278_at	2.38e-21	4.43e-23	-0.51661	MTMR9
226157_at	2.4e-21	4.48e-23	-0.706814	TFDP2
219469_at	2.47e-21	4.6e-23	-0.667226	DYNC2H1
219059_s_at	2.5e-21	4.66e-23	-2.04486	LYVE1
227928_at	2.51e-21	4.69e-23	0.52216	PARPBP
212236_x_at	2.67e-21	4.99e-23	-2.28069	KRT17
205645_at	2.71e-21	5.08e-23	0.986078	REPS2
218284_at	2.72e-21	5.1e-23	-0.646749	SMAD3
235051_at	2.73e-21	5.11e-23	-0.901172	CCDC50
226908_at	2.77e-21	5.19e-23	-1.00039	LRIG3
222396_at	2.81e-21	5.28e-23	0.902568	HN1
218890_x_at	2.82e-21	5.31e-23	0.613053	MRPL35
238431_at	2.85e-21	5.37e-23	-0.856143
200091_s_at	2.88e-21	5.43e-23	-0.622596	RPS25
227826_s_at	2.89e-21	5.45e-23	-1.5964
219797_at	2.95e-21	5.58e-23	1.04587	MGAT4A
213588_x_at	3.09e-21	5.84e-23	-0.539751	RPL14
240418_at	3.25e-21	6.15e-23	-1.24253
207002_s_at	3.27e-21	6.19e-23	-1.85504	PLAGL1
223480_s_at	3.33e-21	6.31e-23	0.61431	MRPL47
1569956_at	3.34e-21	6.34e-23	-0.526672	MYLK
227256_at	3.4e-21	6.47e-23	-1.28899	USP31
229693_at	3.4e-21	6.46e-23	-0.651842	TMEM220
201091_s_at	3.4e-21	6.45e-23	0.960633	CBX3
212832_s_at	3.49e-21	6.65e-23	0.596829	CKAP5
202260_s_at	3.56e-21	6.78e-23	-0.991727	STXBP1
212614_at	3.56e-21	6.8e-23	-0.968061	ARID5B
217383_at	3.71e-21	7.09e-23	0.617455	PGK1
242224_at	3.71e-21	7.09e-23	0.936841	GPATCH2
211657_at	3.74e-21	7.16e-23	2.29497	CEACAM6
227827_at	3.75e-21	7.17e-23	-1.61219
203705_s_at	3.77e-21	7.22e-23	-1.44468	FZD7
204649_at	3.83e-21	7.35e-23	0.484947	TROAP
1553015_a_at	3.86e-21	7.42e-23	0.509443	RECQL4
212982_at	3.91e-21	7.51e-23	-0.84451	ZDHHC17
204817_at	3.94e-21	7.59e-23	0.690276	ESPL1
221946_at	4.07e-21	7.83e-23	0.65285	C9orf116
227545_at	4.08e-21	7.86e-23	1.03866	BARD1
203715_at	4.14e-21	8e-23	0.740388	TBCE
235309_at	4.17e-21	8.05e-23	-0.870813	RPS15A
230740_at	4.17e-21	8.08e-23	-0.488345	EHD3
235266_at	4.17e-21	8.08e-23	0.836426	ATAD2
220295_x_at	4.17e-21	8.07e-23	0.966918	DEPDC1
216548_x_at	4.22e-21	8.18e-23	0.718775	HMGB3P1
221878_at	4.26e-21	8.27e-23	-0.673396	C2orf68
202708_s_at	4.27e-21	8.28e-23	1.37642	HIST2H2BE
218706_s_at	4.32e-21	8.4e-23	-1.40428	GRAMD3
225546_at	4.55e-21	8.85e-23	-0.667387	EEF2K
221882_s_at	4.6e-21	8.96e-23	1.0251	TMEM8A
230595_at	4.7e-21	9.17e-23	-0.932843	PGM5-AS1
217835_x_at	4.71e-21	9.19e-23	0.883749	C20orf24
236344_at	4.73e-21	9.24e-23	-0.672574	PDE1C
228559_at	4.73e-21	9.23e-23	0.654396	CENPN
214542_x_at	4.8e-21	9.39e-23	0.606034	HIST1H2AI
229531_at	4.81e-21	9.41e-23	-0.843302
1554271_a_at	4.89e-21	9.58e-23	0.846099	CENPL
242652_at	5.13e-21	1.01e-22	-1.36176
220926_s_at	5.19e-21	1.02e-22	1.02379	EDEM3
218107_at	5.41e-21	1.06e-22	0.648458	WDR26
212463_at	5.49e-21	1.08e-22	-0.913085	CD59
226656_at	5.63e-21	1.11e-22	-0.857823	CRTAP
209651_at	5.64e-21	1.11e-22	-1.16955	TGFB1I1
210768_x_at	5.65e-21	1.12e-22	0.654801	TMCO1
212915_at	5.66e-21	1.12e-22	-1.17185	PDZRN3
218360_at	5.7e-21	1.13e-22	0.80635	RAB22A
1552289_a_at	5.73e-21	1.13e-22	1.01036	CILP2
222603_at	5.85e-21	1.16e-22	1.28578	ERMP1
224650_at	5.85e-21	1.16e-22	1.64354	MAL2
37577_at	6.05e-21	1.2e-22	-0.799228	ARHGAP19
217834_s_at	6.07e-21	1.21e-22	0.994541	SYNCRIP
208374_s_at	6.42e-21	1.28e-22	0.530681	CAPZA1
218905_at	6.42e-21	1.28e-22	0.647044	INTS8
226636_at	6.65e-21	1.33e-22	-0.625564	PLD1
204267_x_at	6.73e-21	1.34e-22	0.365065	PKMYT1
211935_at	6.78e-21	1.35e-22	0.662008	ARL6IP1
204759_at	6.86e-21	1.37e-22	-0.79132	RCBTB2
202856_s_at	7.05e-21	1.41e-22	1.32972	SLC16A3
203714_s_at	7.27e-21	1.46e-22	0.614821	TBCE
204396_s_at	7.31e-21	1.46e-22	-1.16568	GRK5
205774_at	7.7e-21	1.54e-22	0.817441	F12
203348_s_at	7.76e-21	1.56e-22	-0.933164	ETV5
225565_at	7.99e-21	1.61e-22	-0.52946	CREB1
214155_s_at	8.03e-21	1.61e-22	1.05898	LARP4
223519_at	8.14e-21	1.64e-22	-1.33481	ZAK
223556_at	8.37e-21	1.68e-22	0.660621	HELLS
208875_s_at	8.61e-21	1.74e-22	1.23	PAK2
225507_at	8.86e-21	1.79e-22	-0.885447	PNISR
207016_s_at	9.13e-21	1.84e-22	-1.17678	ALDH1A2
219065_s_at	9.29e-21	1.88e-22	0.771362	DPY30///MEMO1
204510_at	9.83e-21	1.99e-22	1.21434	CDC7
213412_at	9.88e-21	2e-22	0.91366	TJP3
219871_at	9.9e-21	2.01e-22	-0.87475	KLF3-AS1
1559052_s_at	1.02e-20	2.06e-22	1.10981	PAK2
238448_at	1.05e-20	2.12e-22	0.651737	MRPL19
208583_x_at	1.06e-20	2.16e-22	0.798696	HIST1H2AJ
231784_s_at	1.06e-20	2.16e-22	1.29145	DCAF13
216945_x_at	1.07e-20	2.18e-22	0.671329	PASK
204126_s_at	1.09e-20	2.22e-22	0.697257	CDC45
205133_s_at	1.09e-20	2.22e-22	0.925071	HSPE1
233882_s_at	1.11e-20	2.27e-22	-0.968877	SEMA6D
235355_at	1.12e-20	2.3e-22	-1.71254	CSRNP3
1554547_at	1.16e-20	2.37e-22	-1.35966	FAM13C
1553243_at	1.18e-20	2.41e-22	-1.49292	ITIH5
1558117_s_at	1.18e-20	2.42e-22	-1.207	USP31
202561_at	1.19e-20	2.44e-22	-0.808696	TNKS
228040_at	1.19e-20	2.45e-22	-0.775731	GLIDR
232103_at	1.2e-20	2.45e-22	0.94437	BPNT1
227931_at	1.27e-20	2.62e-22	-0.837869	INO80D
229083_at	1.27e-20	2.61e-22	-0.602303
225524_at	1.31e-20	2.7e-22	-1.0958	ANTXR2
205752_s_at	1.34e-20	2.76e-22	-1.04586	GSTM5
222075_s_at	1.39e-20	2.86e-22	0.92652	OAZ3
203968_s_at	1.41e-20	2.92e-22	0.713992	CDC6
212578_x_at	1.42e-20	2.94e-22	-0.421068	RPS17
1553928_at	1.42e-20	2.94e-22	1.01389	ELMOD2
225442_at	1.43e-20	2.96e-22	-1.44842	DDR2
204432_at	1.44e-20	2.98e-22	0.797351	SOX12
202364_at	1.49e-20	3.08e-22	-0.929151	MXI1
224590_at	1.51e-20	3.13e-22	-1.4187	XIST
215942_s_at	1.51e-20	3.15e-22	0.510738	GTSE1
235746_s_at	1.55e-20	3.21e-22	-1.1357
209667_at	1.55e-20	3.23e-22	-0.595511	CES2
229097_at	1.56e-20	3.25e-22	0.758032	DIAPH3
222108_at	1.57e-20	3.27e-22	-1.8885	AMIGO2
222793_at	1.57e-20	3.27e-22	0.887121	DDX58
227373_at	1.62e-20	3.38e-22	-0.88744	ATXN1L
201328_at	1.64e-20	3.43e-22	-1.05881	ETS2
232278_s_at	1.66e-20	3.48e-22	0.834772	DEPDC1
205450_at	1.68e-20	3.51e-22	0.61362	PHKA1
230624_at	1.71e-20	3.58e-22	-1.25935	SLC25A27
224162_s_at	1.72e-20	3.6e-22	-0.657741	FBXO31
219427_at	1.75e-20	3.68e-22	-0.89894	FAT4
222606_at	1.75e-20	3.67e-22	0.809072	ZWILCH
219189_at	1.78e-20	3.75e-22	0.822988	FBXL6
212449_s_at	1.81e-20	3.8e-22	1.13225	LYPLA1
202955_s_at	1.83e-20	3.85e-22	1.06026	ARFGEF1
211535_s_at	1.86e-20	3.92e-22	-1.24141	FGFR1
227095_at	1.86e-20	3.93e-22	-1.05703	LEPROT
211487_x_at	1.92e-20	4.06e-22	-0.429704	RPS17
211519_s_at	1.93e-20	4.08e-22	0.768707	KIF2C
219229_at	2e-20	4.24e-22	-0.95168	SLCO3A1
203980_at	2.03e-20	4.29e-22	-2.54411	FABP4
1555971_s_at	2.08e-20	4.41e-22	0.806032	FBXO28
227771_at	2.09e-20	4.44e-22	-1.21822	LIFR
235369_at	2.1e-20	4.47e-22	-0.80871	C14orf28
205824_at	2.16e-20	4.59e-22	-0.976383	HSPB2
219544_at	2.24e-20	4.77e-22	0.730928	BORA
216484_x_at	2.25e-20	4.8e-22	0.53157	HDGF
228236_at	2.25e-20	4.8e-22	0.731928	SLC52A3
213909_at	2.27e-20	4.85e-22	1.69749	LRRC15
219555_s_at	2.37e-20	5.06e-22	0.706615	CENPN
56256_at	2.38e-20	5.08e-22	-0.74164	SIDT2
218474_s_at	2.4e-20	5.14e-22	0.983448	KCTD5
205498_at	2.44e-20	5.22e-22	-1.92469	GHR
231810_at	2.49e-20	5.33e-22	0.703524	BRI3BP
204570_at	2.52e-20	5.41e-22	-1.57302	COX7A1
208755_x_at	2.54e-20	5.46e-22	0.514268	H3F3AP4///H3F3A
204108_at	2.56e-20	5.5e-22	0.737725	NFYA
229568_at	2.58e-20	5.55e-22	-1.1508	MOB3B
222725_s_at	2.6e-20	5.58e-22	-1.69867	PALMD
226289_at	2.61e-20	5.61e-22	0.643434	CAPRIN1
210751_s_at	2.62e-20	5.63e-22	-0.642355	RGN
228730_s_at	2.64e-20	5.68e-22	-1.01439	SCRN2
219696_at	2.66e-20	5.75e-22	1.25312	DENND1B
226112_at	2.7e-20	5.84e-22	-0.909839	SGCB
227948_at	2.73e-20	5.9e-22	-0.90971	FGD4
227899_at	2.78e-20	6.01e-22	-0.874906	VIT
201262_s_at	2.79e-20	6.04e-22	1.4417	BGN
227188_at	2.8e-20	6.07e-22	-0.866343	EVA1C
201690_s_at	2.87e-20	6.23e-22	1.44086	TPD52
205251_at	2.9e-20	6.3e-22	-1.20776	PER2
213828_x_at	2.9e-20	6.31e-22	0.539127	H3F3AP4///H3F3A
212818_s_at	2.93e-20	6.38e-22	-0.52967	ASB1
210334_x_at	3e-20	6.53e-22	0.69972	BIRC5
202307_s_at	3e-20	6.53e-22	1.0824	TAP1
218552_at	3.01e-20	6.56e-22	-0.862467	ECHDC2
212386_at	3.07e-20	6.69e-22	-1.07972	TCF4
229134_at	3.12e-20	6.8e-22	0.47433	VANGL1
200734_s_at	3.24e-20	7.07e-22	0.696162	ARF3
218482_at	3.27e-20	7.16e-22	0.679496	ENY2
1558527_at	3.28e-20	7.17e-22	-0.567429	PAXIP1OS
209897_s_at	3.29e-20	7.2e-22	-1.33355	SLIT2
204244_s_at	3.3e-20	7.23e-22	0.891804	DBF4
232035_at	3.34e-20	7.32e-22	1.14512	LOC100507025
204460_s_at	3.35e-20	7.35e-22	0.705732	RAD1
212741_at	3.41e-20	7.49e-22	-1.78706	MAOA
208190_s_at	3.41e-20	7.5e-22	0.991423	LSR
244065_at	3.49e-20	7.68e-22	-0.817126
210387_at	3.49e-20	7.68e-22	1.66139	HIST1H2BG
1556579_s_at	3.5e-20	7.73e-22	-1.26443	IGSF10
213456_at	3.59e-20	7.93e-22	-1.96176	SOSTDC1
244572_at	3.65e-20	8.07e-22	-0.674918	KY
1559412_at	3.67e-20	8.11e-22	-0.430978	MIR99AHG
217234_s_at	3.67e-20	8.11e-22	1.18344	EZR
224766_at	3.69e-20	8.17e-22	-0.742175	RPL37
226726_at	3.86e-20	8.56e-22	0.950746	MBOAT2
205020_s_at	3.89e-20	8.63e-22	-1.08261	ARL4A
205597_at	3.91e-20	8.68e-22	1.85677	SLC44A4
226285_at	3.99e-20	8.87e-22	0.746984	CAPRIN1
200896_x_at	4.12e-20	9.16e-22	0.774846	HDGF
202183_s_at	4.14e-20	9.22e-22	0.701568	KIF22
202487_s_at	4.16e-20	9.27e-22	0.914004	H2AFV
1555826_at	4.4e-20	9.81e-22	0.618755	EPR1
227819_at	4.44e-20	9.91e-22	-1.17496	LGR6
228243_at	4.59e-20	1.02e-21	-0.612517
201465_s_at	4.67e-20	1.04e-21	-1.36913	JUN
213262_at	4.71e-20	1.05e-21	-1.08515	SACS
204023_at	4.83e-20	1.08e-21	0.773263	RFC4
202763_at	4.9e-20	1.1e-21	0.663563	CASP3
218319_at	4.95e-20	1.11e-21	-1.18224	PELI1
212446_s_at	4.95e-20	1.11e-21	1.17157	CERS6
235009_at	5.15e-20	1.16e-21	-0.991977	BOD1L1
204668_at	5.25e-20	1.18e-21	0.583314	RNF24
201464_x_at	5.37e-20	1.21e-21	-0.863997	JUN
224960_at	5.38e-20	1.21e-21	0.770827	SCYL2
202133_at	5.46e-20	1.23e-21	-0.923697	WWTR1
228320_x_at	5.62e-20	1.27e-21	0.716062	CCDC64
228291_s_at	5.68e-20	1.28e-21	-0.854179	KIZ
227419_x_at	5.71e-20	1.29e-21	-1.82844	PLAC9
213328_at	5.73e-20	1.3e-21	-0.561943	NEK1
217839_at	5.79e-20	1.31e-21	0.462291	TFG
235956_at	5.95e-20	1.35e-21	-0.94062	KIAA1377
209465_x_at	5.97e-20	1.35e-21	-2.49299	PTN
203638_s_at	5.97e-20	1.35e-21	-1.30243	FGFR2
203549_s_at	6.03e-20	1.37e-21	-2.6142	LPL
203510_at	6.22e-20	1.41e-21	-1.19623	MET
234339_s_at	6.22e-20	1.41e-21	-1.10094	GLTSCR2
226822_at	6.33e-20	1.44e-21	-0.658014	STOX2
229679_at	6.33e-20	1.44e-21	-0.609395	LOC100510175///C12orf76
202613_at	6.33e-20	1.44e-21	1.02975	CTPS1
223531_x_at	6.36e-20	1.45e-21	0.633354	GPR89A///GPR89B
203432_at	6.48e-20	1.48e-21	0.883821	TMPO
206201_s_at	6.63e-20	1.52e-21	-1.87613	MEOX2
205661_s_at	6.63e-20	1.51e-21	1.11956	FLAD1
202965_s_at	6.72e-20	1.54e-21	-1.60774	CAPN6
208658_at	6.72e-20	1.54e-21	0.888791	PDIA4
223282_at	6.86e-20	1.57e-21	-0.918817	TSHZ1
220651_s_at	7.04e-20	1.62e-21	1.20354	MCM10
227713_at	7.13e-20	1.64e-21	-0.838803	KATNAL1
230418_s_at	7.55e-20	1.74e-21	-1.47778	GALNT16
219689_at	7.56e-20	1.74e-21	-1.42652	SEMA3G
225138_at	7.56e-20	1.74e-21	-0.563535	ZRANB1
222212_s_at	7.62e-20	1.75e-21	1.00834	CERS2
208003_s_at	7.72e-20	1.78e-21	-1.387	NFAT5
226885_at	7.79e-20	1.8e-21	-0.854809
222640_at	7.82e-20	1.8e-21	0.75883	DNMT3A
202723_s_at	8.09e-20	1.87e-21	-0.977781	FOXO1
228850_s_at	8.35e-20	1.93e-21	-1.34589	SLIT2
202824_s_at	8.65e-20	2e-21	0.88501	TCEB1
225300_at	8.76e-20	2.03e-21	0.687998	KNSTRN
201710_at	8.81e-20	2.04e-21	0.694637	MYBL2
225790_at	8.93e-20	2.07e-21	-1.24237	MSRB3
235660_at	8.99e-20	2.09e-21	-0.515414	LOC103611081
214784_x_at	9.1e-20	2.11e-21	0.378437	XPO6
213347_x_at	9.15e-20	2.13e-21	-0.364718	RPS4X
223189_x_at	9.39e-20	2.19e-21	-0.816882	KMT2E
219211_at	9.47e-20	2.21e-21	0.772634	USP18
201956_s_at	9.49e-20	2.21e-21	0.526037	GNPAT
227529_s_at	1.02e-19	2.38e-21	-1.7387	AKAP12
228496_s_at	1.05e-19	2.45e-21	-1.20082	CRIM1
228080_at	1.08e-19	2.53e-21	-0.780755	LAYN
229384_at	1.11e-19	2.59e-21	-0.556391
221761_at	1.11e-19	2.59e-21	0.891676	ADSS
205883_at	1.13e-19	2.65e-21	-1.78125	ZBTB16
205392_s_at	1.13e-19	2.64e-21	-1.6921	CCL15-CCL14///CCL14
202191_s_at	1.13e-19	2.64e-21	-1.33923	GAS7
213486_at	1.13e-19	2.65e-21	-1.1978	COPG2IT1
216568_x_at	1.16e-19	2.72e-21	0.818529
218048_at	1.21e-19	2.85e-21	0.58464	COMMD3
218330_s_at	1.22e-19	2.88e-21	-1.59422	NAV2
235425_at	1.25e-19	2.95e-21	0.975918	SGOL2
226148_at	1.29e-19	3.05e-21	-0.822738	ZBTB44
201144_s_at	1.29e-19	3.05e-21	0.478288	EIF2S1
224097_s_at	1.32e-19	3.11e-21	0.75183	F11R
214701_s_at	1.32e-19	3.12e-21	1.87669	FN1
220642_x_at	1.35e-19	3.2e-21	0.69639	GPR89A///GPR89B
204855_at	1.36e-19	3.21e-21	-1.8234	SERPINB5
209505_at	1.37e-19	3.24e-21	-1.66996	NR2F1
218943_s_at	1.37e-19	3.26e-21	1.02796	DDX58
230425_at	1.45e-19	3.44e-21	-1.26812	EPHB1
220960_x_at	1.45e-19	3.43e-21	-0.373399	RPL22
227478_at	1.46e-19	3.46e-21	-1.48151	SETBP1
222101_s_at	1.48e-19	3.52e-21	-0.837387	DCHS1
212326_at	1.48e-19	3.51e-21	-0.564701	VPS13D
212142_at	1.5e-19	3.57e-21	0.997793	MCM4
209916_at	1.51e-19	3.6e-21	1.13429	DHTKD1
221814_at	1.54e-19	3.67e-21	-0.954302	GPR124
225272_at	1.55e-19	3.7e-21	-0.704118	SAT2
236738_at	1.56e-19	3.73e-21	0.716141	C3orf80
202082_s_at	1.58e-19	3.78e-21	-0.761339	SEC14L1
212423_at	1.63e-19	3.9e-21	-1.28226	ZCCHC24
214042_s_at	1.69e-19	4.04e-21	-0.625522	RPL22
218543_s_at	1.69e-19	4.05e-21	0.845911	PARP12
235572_at	1.71e-19	4.11e-21	0.405636	SPC24
211576_s_at	1.71e-19	4.11e-21	0.691238	SLC19A1
207847_s_at	1.71e-19	4.1e-21	1.89085	MUC1
238906_s_at	1.81e-19	4.34e-21	-0.878399	RHOJ
208621_s_at	1.91e-19	4.58e-21	1.16003	EZR
227282_at	1.96e-19	4.72e-21	-0.734779	PCDH19
203799_at	2.04e-19	4.91e-21	-1.05634	CD302
239297_at	2.04e-19	4.91e-21	-0.916175	KIAA1456
225745_at	2.04e-19	4.92e-21	-0.828908	LRP6
214431_at	2.05e-19	4.95e-21	0.741727	GMPS
226806_s_at	2.11e-19	5.1e-21	-1.02835	NFIA
224970_at	2.12e-19	5.12e-21	-0.859059	NFIA
226135_at	2.15e-19	5.2e-21	0.61378	UHRF1BP1
209582_s_at	2.19e-19	5.3e-21	-1.10941	CD200
221824_s_at	2.21e-19	5.35e-21	-0.900039	2016-03-08
208394_x_at	2.4e-19	5.81e-21	0.642285	ESM1
235017_s_at	2.43e-19	5.89e-21	-1.20428	CSRNP3
1557167_at	2.44e-19	5.92e-21	-0.879441	HCG11
213375_s_at	2.46e-19	5.97e-21	-0.897932	N4BP2L1
227876_at	2.52e-19	6.13e-21	0.464641	ARHGAP39
202504_at	2.6e-19	6.32e-21	-1.8064	TRIM29
229487_at	2.61e-19	6.35e-21	-1.72961	EBF1
213564_x_at	2.63e-19	6.4e-21	-1.1005	LDHB
227425_at	2.67e-19	6.51e-21	1.35113	REPS2
200965_s_at	2.69e-19	6.58e-21	-1.2124	ABLIM1
204900_x_at	2.69e-19	6.56e-21	1.21245	SAP30
206745_at	2.78e-19	6.79e-21	0.46503	HOXC11
203688_at	2.79e-19	6.83e-21	-1.04627	PKD2
229015_at	2.81e-19	6.88e-21	-0.615664	LOC286367
226548_at	2.81e-19	6.88e-21	0.509223	SBK1
227212_s_at	2.88e-19	7.05e-21	0.575419	PHF19
227762_at	2.9e-19	7.11e-21	-1.61271
244401_at	3.17e-19	7.81e-21	-0.646474	LCA5
209152_s_at	3.17e-19	7.81e-21	0.822956	TCF3
202272_s_at	3.17e-19	7.79e-21	0.919145	FBXO28
223574_x_at	3.17e-19	7.79e-21	1.15948	PPP2R2C
209164_s_at	3.22e-19	7.93e-21	0.857976	CYB561
213034_at	3.23e-19	7.95e-21	-0.727509	SIK3
212848_s_at	3.26e-19	8.04e-21	-0.764176	C9orf3
218073_s_at	3.26e-19	8.06e-21	1.09108	NDC1
225398_at	3.28e-19	8.11e-21	-0.512214	RPUSD4
218605_at	3.29e-19	8.14e-21	0.917692	TFB2M
236193_at	3.31e-19	8.18e-21	1.11908	LOC100506979
212240_s_at	3.46e-19	8.56e-21	-1.07207	PIK3R1
200017_at	3.46e-19	8.57e-21	-0.405829	RPS27A
1562821_a_at	3.46e-19	8.59e-21	1.87536
218002_s_at	3.47e-19	8.62e-21	-2.21175	CXCL14
221928_at	3.54e-19	8.79e-21	-1.33514	ACACB
236858_s_at	3.57e-19	8.87e-21	0.525721
200681_at	3.57e-19	8.89e-21	0.683989	GLO1
210216_x_at	3.67e-19	9.13e-21	0.602435	RAD1
212472_at	3.67e-19	9.14e-21	1.13204	MICAL2
210691_s_at	3.7e-19	9.22e-21	0.995471	CACYBP
200639_s_at	3.75e-19	9.36e-21	0.624892	YWHAZ
213912_at	3.76e-19	9.4e-21	0.511308	TBC1D30
223056_s_at	3.8e-19	9.49e-21	0.487197	XPO5
209539_at	3.83e-19	9.58e-21	-0.77819	ARHGEF6
225283_at	3.86e-19	9.68e-21	-1.07673	ARRDC4
218380_at	3.86e-19	9.65e-21	-0.623027	LOC728392///NLRP1
202543_s_at	3.86e-19	9.66e-21	1.19913	GMFB
227925_at	3.88e-19	9.73e-21	0.439966	ST3GAL4-AS1
212942_s_at	4.01e-19	1.01e-20	1.06975	CEMIP
214110_s_at	4.03e-19	1.01e-20	-1.30438
225816_at	4.1e-19	1.03e-20	-0.927793	JADE1
203360_s_at	4.11e-19	1.03e-20	0.87013	MYCBP
208944_at	4.13e-19	1.04e-20	-1.27213	TGFBR2
202732_at	4.17e-19	1.05e-20	-0.643863	PKIG
1552618_at	4.17e-19	1.05e-20	0.661754	STX6
244007_at	4.57e-19	1.15e-20	-0.899042	ZNF462
205157_s_at	4.58e-19	1.16e-20	-2.24895	KRT17
214727_at	4.59e-19	1.16e-20	0.306498	BRCA2
202200_s_at	4.6e-19	1.16e-20	0.786048	SRPK1
220150_s_at	4.62e-19	1.17e-20	-0.55849	FAM184A
236699_at	4.65e-19	1.18e-20	-1.06225
214036_at	4.65e-19	1.18e-20	-0.763568	EFNA5
213226_at	4.66e-19	1.18e-20	1.15012	CCNA2
238905_at	4.68e-19	1.19e-20	-0.669755	RHOJ
231769_at	4.69e-19	1.19e-20	1.13272	FBXO6
224036_s_at	4.71e-19	1.2e-20	0.653158	LMBR1
206167_s_at	4.75e-19	1.21e-20	-0.930812	ARHGAP6
206134_at	4.75e-19	1.21e-20	1.69818	ADAMDEC1
1553114_a_at	4.77e-19	1.21e-20	0.345652	PTK6
235177_at	4.86e-19	1.24e-20	0.76642	METTL21A
225739_at	4.95e-19	1.26e-20	0.503725	RAB11FIP4
203548_s_at	4.97e-19	1.27e-20	-2.85154	LPL
225123_at	5.02e-19	1.28e-20	-1.12605	SESN3
235424_at	5.03e-19	1.29e-20	-0.686189
206205_at	5.06e-19	1.29e-20	0.579727	MPHOSPH9
216210_x_at	5.18e-19	1.32e-20	-0.562116	TRIOBP
209583_s_at	5.2e-19	1.33e-20	-0.962498	CD200
208407_s_at	5.25e-19	1.35e-20	-0.699273	CTNND1
243444_at	5.27e-19	1.35e-20	0.745425	SRD5A3
228615_at	5.32e-19	1.37e-20	-0.466848	LOC286161
207943_x_at	5.34e-19	1.37e-20	-1.44311	PLAGL1
201098_at	5.34e-19	1.37e-20	0.688934	COPB2
225535_s_at	5.35e-19	1.38e-20	0.666528	TIMM23
232431_at	5.53e-19	1.42e-20	-1.36376	NR3C1
223492_s_at	5.58e-19	1.44e-20	-1.09533	LRRFIP1
205109_s_at	5.61e-19	1.44e-20	-0.69715	ARHGEF4
233011_at	5.7e-19	1.47e-20	-1.84009	ANXA1
225721_at	5.75e-19	1.49e-20	-1.22118	SYNPO2
225041_at	5.81e-19	1.5e-20	-1.00554	MPHOSPH8
223571_at	5.84e-19	1.51e-20	0.709097	C1QTNF6
208790_s_at	5.87e-19	1.52e-20	-1.50555	PTRF
229632_s_at	5.87e-19	1.52e-20	-0.447587	INTS10
227485_at	5.96e-19	1.54e-20	-0.635013	DDX26B
218486_at	6.03e-19	1.57e-20	-0.914076	KLF11
228882_at	6.03e-19	1.56e-20	-0.778392	TUB
202646_s_at	6.03e-19	1.57e-20	-0.632697	CSDE1
219051_x_at	6.08e-19	1.58e-20	1.28236	METRN
200895_s_at	6.16e-19	1.6e-20	0.961275	FKBP4
205913_at	6.17e-19	1.6e-20	-2.62234	PLIN1
226038_at	6.18e-19	1.61e-20	-0.801853	LONRF1
215044_s_at	6.19e-19	1.61e-20	0.498399	STAM2
215945_s_at	6.32e-19	1.65e-20	-1.04693	TRIM2
214607_at	6.33e-19	1.65e-20	-0.795921	PAK3
226523_at	6.35e-19	1.66e-20	-0.817681	TAGLN
209047_at	6.45e-19	1.68e-20	-1.61973	AQP1
225207_at	6.47e-19	1.69e-20	-2.04821	PDK4
218944_at	6.48e-19	1.69e-20	0.750995	PYCRL
223880_x_at	6.48e-19	1.7e-20	0.912056	C20orf24
205006_s_at	6.7e-19	1.76e-20	-1.22617	NMT2
230918_at	6.71e-19	1.76e-20	-0.725983
208970_s_at	6.73e-19	1.77e-20	-0.577577	UROD
212799_at	6.73e-19	1.77e-20	0.521784	STX6
206724_at	6.81e-19	1.79e-20	0.970554	CBX4
223100_s_at	6.87e-19	1.81e-20	0.917062	NUDT5
216840_s_at	6.89e-19	1.81e-20	-1.44007	LAMA2
235387_at	6.96e-19	1.83e-20	0.764114	GSTCD
203207_s_at	6.98e-19	1.84e-20	1.30889	MTFR1
226035_at	6.99e-19	1.84e-20	-1.13737	USP31
201719_s_at	7.11e-19	1.87e-20	-0.985325	EPB41L2
205436_s_at	7.37e-19	1.94e-20	1.10009	H2AFX
232994_s_at	7.57e-19	2e-20	-0.629418	ARHGEF28
244414_at	7.74e-19	2.05e-20	-1.43089
220172_at	7.76e-19	2.05e-20	0.43427	DCAF17
217967_s_at	7.96e-19	2.11e-20	-1.13407	FAM129A
37384_at	7.97e-19	2.11e-20	-0.637296	PPM1F
241701_at	8.06e-19	2.14e-20	-0.765178	ARHGAP21
201457_x_at	8.08e-19	2.14e-20	1.0203	BUB3
220276_at	8.22e-19	2.18e-20	-1.24004	RERGL
209570_s_at	8.38e-19	2.23e-20	-0.835326	NSG1
203373_at	8.5e-19	2.26e-20	-1.09672	SOCS2
213647_at	8.54e-19	2.27e-20	0.573958	DNA2
214724_at	8.65e-19	2.3e-20	-1.00911	DIXDC1
225474_at	8.71e-19	2.32e-20	-0.816687	MAGI1
232064_at	8.92e-19	2.38e-20	-0.607426	FER
209545_s_at	8.96e-19	2.39e-20	0.678959	RIPK2
217809_at	9.02e-19	2.41e-20	0.777012	BZW2
235347_at	9.04e-19	2.41e-20	-0.757096	LRCH3
214501_s_at	9.07e-19	2.42e-20	0.689463	H2AFY
225878_at	9.5e-19	2.54e-20	-0.732847	KIF1B
203140_at	9.63e-19	2.58e-20	-0.885819	BCL6
225825_at	9.65e-19	2.59e-20	-0.681171	C20orf194
218500_at	9.65e-19	2.58e-20	0.830957	THEM6
230966_at	9.79e-19	2.62e-20	0.823476	IL4I1
226657_at	9.84e-19	2.64e-20	-0.738664	NATD1
222991_s_at	9.87e-19	2.65e-20	0.752296	UBQLN1
217504_at	9.97e-19	2.68e-20	-1.28595	ABCA6
207439_s_at	9.99e-19	2.69e-20	0.963663	SLC35A2
223373_s_at	1.01e-18	2.7e-20	0.437403	PLA2G12A
216867_s_at	1.04e-18	2.79e-20	-0.917686	PDGFA
222466_s_at	1.04e-18	2.81e-20	0.600061	MRPL42
232269_x_at	1.06e-18	2.85e-20	1.22634
213394_at	1.08e-18	2.91e-20	-0.480855	MAPKBP1
200621_at	1.09e-18	2.93e-20	-1.17935	CSRP1
226040_at	1.1e-18	2.96e-20	-0.815372
234936_s_at	1.12e-18	3.03e-20	-0.578738	CC2D2A
227371_at	1.13e-18	3.05e-20	0.707177	BAIAP2L1
239153_at	1.14e-18	3.09e-20	1.11859	HOTAIR
229809_at	1.15e-18	3.12e-20	-0.487986	POU6F1
224804_s_at	1.19e-18	3.22e-20	-0.542243	FAM219B
214290_s_at	1.19e-18	3.22e-20	1.89462	HIST2H2AA4///HIST2H2AA3
211685_s_at	1.21e-18	3.27e-20	-1.43311	NCALD
65472_at	1.21e-18	3.3e-20	-0.518894	C2orf68
218781_at	1.21e-18	3.29e-20	0.596024	SMC6
AFFX-HUMISGF3A/M97935_MB_at	1.21e-18	3.28e-20	1.40766	STAT1
228480_at	1.22e-18	3.32e-20	-0.704186	VAPA
229590_at	1.24e-18	3.37e-20	-0.898448	RPL13
209444_at	1.24e-18	3.37e-20	0.79662	RAP1GDS1
205363_at	1.25e-18	3.41e-20	-1.69407	BBOX1
205413_at	1.26e-18	3.45e-20	-1.27615	MPPED2
226685_at	1.26e-18	3.43e-20	-0.817765	SNTB2
226820_at	1.26e-18	3.44e-20	-0.438289	ZNF362
236026_at	1.26e-18	3.44e-20	0.863159	GPATCH2
243010_at	1.28e-18	3.5e-20	0.549936	MSI2
226676_at	1.29e-18	3.53e-20	-1.12045	ZNF521
214212_x_at	1.3e-18	3.55e-20	-1.18127	FERMT2
201030_x_at	1.3e-18	3.55e-20	-1.09093	LDHB
204734_at	1.31e-18	3.61e-20	-2.59847	KRT15
239066_at	1.31e-18	3.59e-20	-0.756044	LOC100506966
230974_at	1.31e-18	3.61e-20	-0.45416	DDX19B
208093_s_at	1.33e-18	3.65e-20	-0.506476	NDEL1
221826_at	1.34e-18	3.69e-20	0.711031	ANGEL2
219368_at	1.38e-18	3.8e-20	-0.840687	NAP1L2
227165_at	1.38e-18	3.8e-20	0.531636	SKA3
1555203_s_at	1.38e-18	3.82e-20	1.5051	SLC44A4
213541_s_at	1.4e-18	3.87e-20	-1.00381	ERG
222804_x_at	1.42e-18	3.92e-20	1.02828	DCAF10
223087_at	1.43e-18	3.94e-20	-1.09403	ECHDC1
227386_s_at	1.44e-18	3.97e-20	-0.911075	TMEM200B
223037_at	1.44e-18	3.98e-20	0.569914	PDZD11
217979_at	1.45e-18	4e-20	0.986041	TSPAN13
230644_at	1.51e-18	4.18e-20	-0.799754	LRFN5
235117_at	1.52e-18	4.21e-20	0.845342	CHAC2
212623_at	1.56e-18	4.32e-20	0.898526	TMEM41B
202822_at	1.62e-18	4.5e-20	-0.777172	LPP
206170_at	1.63e-18	4.55e-20	-1.00197	ADRB2
209866_s_at	1.63e-18	4.52e-20	-0.931556	LPHN3
219296_at	1.63e-18	4.55e-20	0.838535	ZDHHC13
234464_s_at	1.63e-18	4.52e-20	0.945996	EME1
203180_at	1.65e-18	4.61e-20	-1.28043	ALDH1A3
205510_s_at	1.65e-18	4.6e-20	-0.562444	FLJ10038
235609_at	1.7e-18	4.73e-20	0.836588	BRIP1
210059_s_at	1.7e-18	4.73e-20	0.989557	MAPK13
225729_at	1.71e-18	4.78e-20	-0.502631	C6orf89
214061_at	1.72e-18	4.82e-20	0.663109	TBC1D31
1554334_a_at	1.72e-18	4.82e-20	0.851576	DNAJA4
227070_at	1.75e-18	4.89e-20	-1.27501	GLT8D2
235879_at	1.79e-18	5.01e-20	-1.72455	MBNL1
225439_at	1.86e-18	5.22e-20	0.720402	NUDCD1
1554519_at	1.88e-18	5.26e-20	0.438763	CD80
211466_at	1.95e-18	5.47e-20	-1.16883	NFIB
65517_at	1.99e-18	5.59e-20	0.882194	AP1M2
1556364_at	2.01e-18	5.64e-20	-0.979721	ADAMTS9-AS2
223991_s_at	2.02e-18	5.69e-20	0.750512	GALNT2
201689_s_at	2.04e-18	5.74e-20	1.84954	TPD52
209318_x_at	2.07e-18	5.81e-20	-1.68696	PLAGL1
200696_s_at	2.08e-18	5.86e-20	-1.55147	GSN
218884_s_at	2.09e-18	5.88e-20	0.720349	GUF1
207543_s_at	2.11e-18	5.96e-20	0.81067	P4HA1
228931_at	2.12e-18	5.97e-20	0.589962	COQ4
223246_s_at	2.13e-18	6.01e-20	0.587816	STRBP
212695_at	2.14e-18	6.04e-20	-0.597191	CRY2
239333_x_at	2.14e-18	6.06e-20	-0.537007
222718_at	2.14e-18	6.05e-20	0.408506	TMEM8A
213212_x_at	2.15e-18	6.1e-20	-1.09223	GOLGA6L9///GOLGA6L5P
209615_s_at	2.19e-18	6.21e-20	0.507277	PAK1
230291_s_at	2.2e-18	6.24e-20	-1.80814	NFIB
227687_at	2.23e-18	6.31e-20	0.595869	HYLS1
236496_at	2.24e-18	6.36e-20	1.07225	DEGS2
223895_s_at	2.25e-18	6.4e-20	0.996084	EPN3
221747_at	2.26e-18	6.42e-20	-1.51704	TNS1
1557128_at	2.28e-18	6.48e-20	0.632799	FAM111B
224376_s_at	2.28e-18	6.47e-20	1.00153	C20orf24
223355_at	2.3e-18	6.55e-20	0.570988	ALG1
218556_at	2.3e-18	6.54e-20	0.871846	ORMDL2
222859_s_at	2.33e-18	6.65e-20	0.783809	DAPP1
235681_at	2.36e-18	6.73e-20	1.10451
205552_s_at	2.36e-18	6.73e-20	1.43077	OAS1
239762_at	2.37e-18	6.77e-20	-0.45935	LOC286437
218942_at	2.37e-18	6.77e-20	0.518944	PIP4K2C
208936_x_at	2.37e-18	6.77e-20	0.811431	LGALS8
215779_s_at	2.4e-18	6.88e-20	1.02633	HIST1H2BG
218059_at	2.46e-18	7.04e-20	0.755323	ZNF706
204686_at	2.49e-18	7.12e-20	-1.11862	IRS1
200037_s_at	2.53e-18	7.24e-20	0.58966	CBX3
203270_at	2.63e-18	7.53e-20	0.541933	DTYMK
205013_s_at	2.63e-18	7.54e-20	0.906869	SPECC1L///ADORA2A
238066_at	2.64e-18	7.59e-20	-1.57697	RBP7
218254_s_at	2.73e-18	7.84e-20	1.12344	SAR1B
205943_at	2.75e-18	7.91e-20	1.08691	TDO2
207030_s_at	2.86e-18	8.23e-20	-1.28137	CSRP2
212475_at	2.88e-18	8.28e-20	0.419227	AVL9
225861_at	2.91e-18	8.38e-20	0.949386	FAM195A
201615_x_at	2.93e-18	8.45e-20	-0.904954	CALD1
204336_s_at	2.94e-18	8.47e-20	0.590777	RGS19
221865_at	2.96e-18	8.55e-20	0.806447	C9orf91
223034_s_at	2.97e-18	8.56e-20	0.676526	C1orf43
218183_at	3.01e-18	8.69e-20	-0.643347	CDIP1
205044_at	3.03e-18	8.77e-20	-2.6231	GABRP
225793_at	3.05e-18	8.82e-20	-0.721191	LIX1L
229271_x_at	3.06e-18	8.87e-20	1.02012	COL11A1
214651_s_at	3.12e-18	9.03e-20	-1.46646	HOXA10///HOXA9
225421_at	3.15e-18	9.14e-20	-1.47401	PM20D2
212378_at	3.4e-18	9.87e-20	0.808127	GART
201342_at	3.41e-18	9.91e-20	0.378503	SNRPC
230479_at	3.42e-18	9.95e-20	-0.817679
229610_at	3.42e-18	9.93e-20	0.577946	CKAP2L
228233_at	3.43e-18	9.98e-20	-0.772313	FREM1
216511_s_at	3.44e-18	1e-19	-0.987514	TCF7L2
222442_s_at	3.44e-18	1e-19	1.18282	ARL8B
212549_at	3.47e-18	1.01e-19	-0.705016	STAT5B
208741_at	3.47e-18	1.01e-19	-0.54086	SAP18
228010_at	3.51e-18	1.02e-19	1.11118	PPP2R2C
226018_at	3.52e-18	1.03e-19	-1.43417	MTURN
226638_at	3.52e-18	1.03e-19	-0.602985	ARHGAP23
206032_at	3.55e-18	1.04e-19	-1.45826	DSC3
204730_at	3.57e-18	1.04e-19	-0.761467	RIMS3
200961_at	3.59e-18	1.05e-19	0.742821	SEPHS2
232333_at	3.62e-18	1.06e-19	-1.25739
231772_x_at	3.68e-18	1.08e-19	0.677068	CENPH
225765_at	3.71e-18	1.09e-19	0.800382	TNPO1
205258_at	3.75e-18	1.1e-19	-1.22438	INHBB
229011_at	3.84e-18	1.13e-19	-1.29263
1553139_s_at	4e-18	1.18e-19	0.633037	PLXNA3
209339_at	4.02e-18	1.18e-19	1.05082	SIAH2
1556182_x_at	4.07e-18	1.2e-19	-0.44635	ANKRD65
202855_s_at	4.08e-18	1.2e-19	1.293	SLC16A3
210133_at	4.11e-18	1.21e-19	0.491315	CCL11
209009_at	4.12e-18	1.22e-19	-0.592826	ESD
206580_s_at	4.23e-18	1.25e-19	-0.764242	EFEMP2
210243_s_at	4.25e-18	1.25e-19	0.718301	B4GALT3
1554482_a_at	4.25e-18	1.25e-19	0.918638	SAR1B
227623_at	4.35e-18	1.28e-19	-1.26789	CACNA2D1
214843_s_at	4.37e-18	1.29e-19	-0.786932	USP33
225702_at	4.43e-18	1.31e-19	0.76813	C8orf76
227731_at	4.45e-18	1.32e-19	-0.604372	CNBP
205619_s_at	4.52e-18	1.34e-19	-1.34298	MEOX1
226975_at	4.53e-18	1.34e-19	-0.874754	RNPC3
222506_at	4.53e-18	1.34e-19	0.589814	LMBR1
229036_at	4.71e-18	1.4e-19	-0.599429	TNRC6B
204894_s_at	4.79e-18	1.42e-19	-1.97359	AOC3
222885_at	4.87e-18	1.45e-19	-1.15626	EMCN
221591_s_at	4.9e-18	1.46e-19	0.537725	FAM64A
222043_at	4.96e-18	1.48e-19	-1.531	CLU
222729_at	5.02e-18	1.49e-19	-0.501504	FBXW7
227935_s_at	5.02e-18	1.49e-19	0.488119	PCGF5
208447_s_at	5.14e-18	1.53e-19	0.965043	PRPS1
207824_s_at	5.26e-18	1.57e-19	1.21813	MAZ
226405_s_at	5.38e-18	1.6e-19	0.808554	ARRDC1
223040_at	5.56e-18	1.66e-19	0.71761	NAA20
207966_s_at	5.57e-18	1.66e-19	-0.710242	GLG1
225578_at	5.67e-18	1.7e-19	0.699271	MZT1
226821_at	5.68e-18	1.7e-19	-0.683984
32625_at	5.7e-18	1.7e-19	-1.06933	NPR1
212526_at	5.71e-18	1.71e-19	-0.832309	SPG20
225810_at	5.74e-18	1.72e-19	-0.572068	MTMR10
217787_s_at	5.77e-18	1.73e-19	1.06363	GALNT2
225766_s_at	5.79e-18	1.74e-19	0.75106	TNPO1
225902_at	5.85e-18	1.76e-19	-0.688164	PPIG
202119_s_at	5.91e-18	1.78e-19	0.786552	CPNE3
200894_s_at	5.92e-18	1.78e-19	1.3895	FKBP4
1557286_at	5.94e-18	1.79e-19	-1.06711
206173_x_at	5.96e-18	1.79e-19	0.534744	GABPB1
201899_s_at	5.96e-18	1.79e-19	0.587187	UBE2A
238613_at	6.21e-18	1.87e-19	-0.892571	ZAK
221127_s_at	6.4e-18	1.93e-19	-1.12973	DKK3
201578_at	6.46e-18	1.95e-19	-0.914397	PODXL
208063_s_at	6.46e-18	1.95e-19	0.609427	CAPN9
220037_s_at	6.5e-18	1.96e-19	-2.14486	LYVE1
226731_at	6.51e-18	1.97e-19	-0.982942	ITGA1
226028_at	6.64e-18	2.01e-19	-1.07361	ROBO4
204897_at	6.74e-18	2.04e-19	-1.20507	PTGER4
243933_at	6.76e-18	2.04e-19	-1.65181
222271_at	6.84e-18	2.07e-19	-0.682969
228716_at	7.1e-18	2.15e-19	-1.34	THRB
218677_at	7.15e-18	2.17e-19	1.26563	S100A14
203316_s_at	7.33e-18	2.22e-19	0.77696	SNRPE
242671_at	7.38e-18	2.24e-19	-1.02012
212096_s_at	7.52e-18	2.28e-19	-0.799925	MTUS1
202869_at	7.56e-18	2.3e-19	0.992791	OAS1
229586_at	7.75e-18	2.36e-19	-0.942961	CHD9
225415_at	7.75e-18	2.36e-19	0.628901	DTX3L
1555847_a_at	7.77e-18	2.37e-19	-1.46217	LOC284454
226110_at	7.95e-18	2.42e-19	-0.66763	PTAR1
233982_x_at	7.96e-18	2.43e-19	0.6076	STYXL1
218291_at	7.96e-18	2.43e-19	0.867301	LAMTOR2
235867_at	7.97e-18	2.43e-19	-0.855694	GSTM3
200842_s_at	8.04e-18	2.46e-19	0.60476	EPRS
213562_s_at	8.04e-18	2.46e-19	0.90111	SQLE
202107_s_at	8.06e-18	2.47e-19	1.05992	MCM2
225464_at	8.07e-18	2.47e-19	-1.05874	FRMD6
201959_s_at	8.16e-18	2.5e-19	-0.629435	MYCBP2
209284_s_at	8.17e-18	2.51e-19	0.643762	FAM208A
237465_at	8.39e-18	2.57e-19	-1.18844	USP53
217794_at	8.46e-18	2.6e-19	0.55473	PRR13
221123_x_at	8.6e-18	2.64e-19	-0.900246	ZNF395
201614_s_at	8.75e-18	2.69e-19	0.773591	RUVBL1
204907_s_at	8.76e-18	2.69e-19	0.724228	BCL3
222162_s_at	8.92e-18	2.74e-19	-1.53214	ADAMTS1
238178_at	9.17e-18	2.82e-19	-0.857111
238768_at	9.29e-18	2.86e-19	-0.776622	C2orf68
219961_s_at	9.61e-18	2.96e-19	-0.564909	KIZ
32137_at	9.7e-18	2.99e-19	-0.854998	JAG2
236936_at	9.79e-18	3.02e-19	-0.94472
200953_s_at	9.86e-18	3.04e-19	-1.11989	CCND2
203622_s_at	9.92e-18	3.06e-19	0.696298	PNO1
202048_s_at	9.99e-18	3.09e-19	-0.483726	CBX6
219058_x_at	1.02e-17	3.15e-19	-0.514329	TINAGL1
213033_s_at	1.06e-17	3.29e-19	-1.06196	NFIB
236472_at	1.08e-17	3.34e-19	-1.28333
202242_at	1.08e-17	3.36e-19	-1.2789	TSPAN7
219221_at	1.08e-17	3.33e-19	-0.815247	ZBTB38
215071_s_at	1.08e-17	3.34e-19	1.38153	HIST1H2AC
212077_at	1.1e-17	3.43e-19	-0.940156	CALD1
224955_at	1.11e-17	3.44e-19	-0.873285	TEAD1
207057_at	1.12e-17	3.5e-19	-1.87604	SLC16A7
219670_at	1.13e-17	3.52e-19	-0.60911	BEND5
201726_at	1.17e-17	3.63e-19	0.659226	ELAVL1
225681_at	1.17e-17	3.63e-19	1.97283	CTHRC1
224027_at	1.18e-17	3.68e-19	-1.97235	CCL28
218012_at	1.19e-17	3.72e-19	-0.656727	TSPYL2
223308_s_at	1.21e-17	3.77e-19	0.697743	WDR5
204083_s_at	1.22e-17	3.8e-19	-1.43338	TPM2
212964_at	1.23e-17	3.84e-19	-0.643179	HIC2
214808_at	1.24e-17	3.88e-19	-0.612128
235088_at	1.25e-17	3.92e-19	0.771586	C4orf46
231773_at	1.26e-17	3.95e-19	-1.50682	ANGPTL1
201133_s_at	1.26e-17	3.96e-19	-0.657747	PJA2
228007_at	1.29e-17	4.04e-19	-0.841155	CEP85L
238909_at	1.31e-17	4.12e-19	-1.62603	S100A10
229974_at	1.32e-17	4.13e-19	-0.490485	EVC2
208787_at	1.35e-17	4.22e-19	0.679411	MRPL3
212729_at	1.35e-17	4.24e-19	0.764682	DLG3
230867_at	1.36e-17	4.27e-19	-1.85753	COL6A6
214481_at	1.37e-17	4.31e-19	0.504574	HIST1H2AM
201762_s_at	1.38e-17	4.34e-19	0.725075	PSME2
213577_at	1.38e-17	4.35e-19	0.798666	SQLE
227748_at	1.39e-17	4.36e-19	-0.847263	RBMXL1
238056_at	1.39e-17	4.37e-19	0.621289	SDHC
227410_at	1.42e-17	4.46e-19	-0.929446	FAM43A
226582_at	1.42e-17	4.47e-19	-0.730338	LOC400043
235545_at	1.42e-17	4.48e-19	0.468043	DEPDC1
204109_s_at	1.43e-17	4.51e-19	0.85356	NFYA
206091_at	1.43e-17	4.52e-19	1.10994	MATN3
201195_s_at	1.43e-17	4.52e-19	1.20645	SLC7A5
210907_s_at	1.44e-17	4.56e-19	0.577501	PDCD10
225185_at	1.45e-17	4.6e-19	-0.930295	MRAS
227651_at	1.45e-17	4.57e-19	0.654028	NACC1
217393_x_at	1.5e-17	4.75e-19	0.301315	UBE2NL
212250_at	1.5e-17	4.74e-19	0.818607	MTDH
217820_s_at	1.54e-17	4.88e-19	0.709756	ENAH
210132_at	1.55e-17	4.92e-19	0.668321	EFNA3
200911_s_at	1.56e-17	4.96e-19	-0.995278	TACC1
228569_at	1.61e-17	5.12e-19	-0.837403	PAPOLA
209398_at	1.61e-17	5.13e-19	1.44122	HIST1H1C
203623_at	1.62e-17	5.15e-19	0.569462	PLXNA3
226017_at	1.66e-17	5.28e-19	-0.901164	CMTM7
242669_at	1.67e-17	5.33e-19	-0.972131	UFM1
201898_s_at	1.67e-17	5.31e-19	0.866152	UBE2A
201688_s_at	1.67e-17	5.34e-19	1.92458	TPD52
222416_at	1.68e-17	5.37e-19	0.816928	ALDH18A1
212685_s_at	1.71e-17	5.45e-19	0.544642	TBL2
201562_s_at	1.77e-17	5.64e-19	0.853963	SORD
213353_at	1.82e-17	5.8e-19	-0.943869	ABCA5
200092_s_at	1.84e-17	5.9e-19	-0.353694	RPL37
223159_s_at	1.84e-17	5.89e-19	0.839944	NEK6
204275_at	1.85e-17	5.93e-19	0.775815	CAPN15
204475_at	1.91e-17	6.1e-19	1.60256	MMP1
208815_x_at	1.95e-17	6.25e-19	0.736047	HSPA4
227404_s_at	1.98e-17	6.36e-19	-1.40794	EGR1
1555929_s_at	2e-17	6.41e-19	-0.844758
201999_s_at	2e-17	6.42e-19	0.632618	DYNLT1
242541_at	2.02e-17	6.47e-19	-1.15596	ABCA9
203739_at	2.05e-17	6.58e-19	0.788877	ZNF217
235253_at	2.06e-17	6.63e-19	0.790966	RAD1
203007_x_at	2.06e-17	6.64e-19	0.847653	LYPLA1
224964_s_at	2.08e-17	6.71e-19	-1.39882	GNG2
233364_s_at	2.08e-17	6.69e-19	-1.38803
43511_s_at	2.08e-17	6.7e-19	-0.714607	ARRB1
222581_at	2.09e-17	6.74e-19	0.592997	XPR1
226276_at	2.11e-17	6.8e-19	1.05231	TMEM167A
203812_at	2.12e-17	6.86e-19	-1.02605	SLIT3
206101_at	2.13e-17	6.87e-19	-1.57079	ECM2
222453_at	2.19e-17	7.09e-19	-1.1564	CYBRD1
203218_at	2.2e-17	7.12e-19	0.731968	MAPK9
231031_at	2.23e-17	7.21e-19	-0.738187	KGFLP2
211896_s_at	2.26e-17	7.32e-19	-1.52246	DCN
1554004_a_at	2.26e-17	7.34e-19	-0.54967	ARHGEF28
208012_x_at	2.26e-17	7.31e-19	0.496477	SP110
218118_s_at	2.26e-17	7.33e-19	0.622931	TIMM23
238750_at	2.29e-17	7.42e-19	-1.84772	CCL28
235476_at	2.3e-17	7.45e-19	0.80082	TRIM59
230435_at	2.37e-17	7.69e-19	-0.590088	FAM228B
1557553_at	2.41e-17	7.85e-19	-1.35178	PPP1R12B
227719_at	2.41e-17	7.83e-19	-1.14433	SMAD9
235664_at	2.44e-17	7.94e-19	-0.430065
212936_at	2.45e-17	7.99e-19	-0.629601	FAM172A
53991_at	2.47e-17	8.03e-19	-0.504721	DENND2A
218549_s_at	2.5e-17	8.17e-19	0.868091	RMDN1
219300_s_at	2.5e-17	8.14e-19	1.08666	CNTNAP2
209842_at	2.51e-17	8.19e-19	-1.6701	SOX10
224715_at	2.51e-17	8.2e-19	0.912995	WDR34
205246_at	2.58e-17	8.43e-19	0.766537	PEX13
224320_s_at	2.61e-17	8.54e-19	0.476816	MCM8
225481_at	2.62e-17	8.58e-19	-1.15966	FRMD6
225147_at	2.64e-17	8.65e-19	-0.608077	CYTH3
229635_at	2.64e-17	8.62e-19	0.528633	LINC01094
1557169_x_at	2.66e-17	8.72e-19	-0.850487	HCG11
202084_s_at	2.66e-17	8.75e-19	-0.537584	SEC14L1
205691_at	2.66e-17	8.71e-19	0.481518	SYNGR3
211712_s_at	2.66e-17	8.74e-19	1.08446	ANXA9
211919_s_at	2.66e-17	8.71e-19	1.35886	CXCR4
239049_at	2.7e-17	8.88e-19	-1.12084
224458_at	2.76e-17	9.07e-19	-0.617034	TMEM246
235612_at	2.79e-17	9.18e-19	-0.758927
202267_at	2.83e-17	9.3e-19	-1.12321	LAMC2
213811_x_at	2.97e-17	9.78e-19	0.558139	TCF3
219715_s_at	2.98e-17	9.8e-19	0.511326	TDP1
218834_s_at	3e-17	9.9e-19	0.914351	TMEM132A
225250_at	3.05e-17	1e-18	-0.433568	STIM2
225363_at	3.06e-17	1.01e-18	-0.576483	PTEN
218980_at	3.07e-17	1.01e-18	-1.05836	FHOD3
225686_at	3.07e-17	1.01e-18	1.05981	SKA2
221196_x_at	3.08e-17	1.02e-18	0.575336	BRCC3
210854_x_at	3.13e-17	1.04e-18	0.865496	SLC6A8
212358_at	3.15e-17	1.04e-18	-0.599716	CLIP3
40446_at	3.21e-17	1.06e-18	-0.606251	PHF1
228416_at	3.22e-17	1.07e-18	-1.05076	ACVR2A
203629_s_at	3.23e-17	1.07e-18	0.567195	COG5
201427_s_at	3.28e-17	1.09e-18	-0.710016	SEPP1
210026_s_at	3.3e-17	1.09e-18	-0.896704	CARD10
222569_at	3.3e-17	1.1e-18	0.675757	UGGT1
209163_at	3.3e-17	1.1e-18	0.876838	CYB561
226473_at	3.43e-17	1.14e-18	0.664197	CBX2
226911_at	3.5e-17	1.16e-18	-0.697893	EGFLAM
213943_at	3.56e-17	1.18e-18	-1.2479	TWIST1
211002_s_at	3.7e-17	1.23e-18	-1.07746	TRIM29
231015_at	3.78e-17	1.26e-18	-0.673969	KLF15
213891_s_at	3.85e-17	1.28e-18	-0.986092	TCF4
243636_s_at	3.94e-17	1.31e-18	-0.926072
228568_at	3.99e-17	1.33e-18	-1.44389	GCOM1
213017_at	4.02e-17	1.34e-18	0.94962	ABHD3
225201_s_at	4.03e-17	1.35e-18	0.642384	MRPL14
218725_at	4.04e-17	1.35e-18	0.542076	SLC25A22
213797_at	4.07e-17	1.36e-18	1.16835	RSAD2
218047_at	4.17e-17	1.4e-18	-0.643601	OSBPL9
221016_s_at	4.18e-17	1.4e-18	-1.01492	TCF7L1
201010_s_at	4.25e-17	1.42e-18	-1.01736	TXNIP
222041_at	4.26e-17	1.43e-18	-0.419572	OVCA2///DPH1
204688_at	4.27e-17	1.43e-18	-1.07856	SGCE
209210_s_at	4.34e-17	1.46e-18	-1.30006	FERMT2
201649_at	4.45e-17	1.49e-18	0.685574	UBE2L6
238043_at	4.5e-17	1.51e-18	-0.740161	ARID1B
208903_at	4.53e-17	1.52e-18	-0.498171	RPS28
202737_s_at	4.54e-17	1.53e-18	0.811932	LSM4
208180_s_at	4.55e-17	1.53e-18	1.19188	HIST1H4H
217506_at	4.61e-17	1.55e-18	-1.18713	LINC00667
218398_at	4.61e-17	1.55e-18	1.07019	MRPS30
239196_at	4.66e-17	1.57e-18	0.502834	ANKRD22
212619_at	4.72e-17	1.59e-18	0.499895	TMEM194A
223279_s_at	4.79e-17	1.62e-18	-0.646467	UACA
218992_at	4.79e-17	1.62e-18	0.700472	PLGRKT
227372_s_at	4.79e-17	1.62e-18	1.03368	BAIAP2L1
202655_at	4.88e-17	1.65e-18	0.605295	MANF
226584_s_at	4.89e-17	1.65e-18	0.875777	FAM110A
223340_at	4.92e-17	1.66e-18	-0.773689	ATL1
228728_at	4.97e-17	1.68e-18	-1.40685	CPED1
218418_s_at	5.1e-17	1.73e-18	-0.972717	KANK2
218465_at	5.11e-17	1.73e-18	0.716524	TMEM33
203632_s_at	5.18e-17	1.75e-18	-0.97075	GPRC5B
41660_at	5.2e-17	1.76e-18	1.05827	CELSR1
222129_at	5.21e-17	1.77e-18	-0.511605	FAM134A
205053_at	5.22e-17	1.77e-18	0.523598	PRIM1
201786_s_at	5.27e-17	1.79e-18	0.635445	ADAR
202378_s_at	5.28e-17	1.79e-18	-0.690898	LEPROT
208760_at	5.33e-17	1.81e-18	-0.69931	UBE2I
226575_at	5.6e-17	1.9e-18	-0.966574	ZNF462
223361_at	5.6e-17	1.9e-18	1.26498	ABRACL
227823_at	5.69e-17	1.94e-18	-0.473258	RGAG4
228462_at	5.73e-17	1.95e-18	-1.6524	IRX2
225736_at	5.82e-17	1.98e-18	0.688156	FBXO22
209054_s_at	5.83e-17	1.99e-18	0.443388	WHSC1
230417_at	5.86e-17	2e-18	-0.881876	GALNT16
205807_s_at	5.86e-17	2e-18	1.00027	TUFT1
222478_at	5.89e-17	2.01e-18	-0.66467	VPS36
212129_at	5.91e-17	2.02e-18	0.544284	NIPA2
201422_at	5.97e-17	2.04e-18	1.26919	IFI30
242665_at	6.02e-17	2.06e-18	-0.879269	FMNL2
214239_x_at	6.02e-17	2.06e-18	-0.678356	PCGF2
213100_at	6.02e-17	2.06e-18	0.573444	UNC5B
226150_at	6.03e-17	2.07e-18	1.08325	PPAPDC1B
1553984_s_at	6.07e-17	2.08e-18	0.551295	DTYMK
204531_s_at	6.14e-17	2.11e-18	0.517987	BRCA1
204270_at	6.2e-17	2.13e-18	-0.949846	SKI
200843_s_at	6.26e-17	2.15e-18	0.664053	EPRS
227448_at	6.29e-17	2.16e-18	-0.94847	ARGLU1
227204_at	6.29e-17	2.16e-18	-0.61599	PARD6G
222645_s_at	6.44e-17	2.21e-18	0.889714	KCTD5
205478_at	6.54e-17	2.25e-18	-1.89157	PPP1R1A
58916_at	6.56e-17	2.26e-18	-1.1213	KCTD14
220153_at	6.77e-17	2.33e-18	0.387751	ENTPD7
203542_s_at	6.78e-17	2.34e-18	-1.28265	KLF9
204179_at	6.86e-17	2.37e-18	1.2822	MB
234307_s_at	6.87e-17	2.37e-18	-0.705828	KIF26A
206767_at	6.9e-17	2.38e-18	-0.70277	RBMS3
226421_at	6.9e-17	2.38e-18	0.934247	AMMECR1
208622_s_at	6.95e-17	2.4e-18	1.17306	EZR
206346_at	7.01e-17	2.42e-18	1.33619	PRLR
229228_at	7.02e-17	2.43e-18	-1.15576	CREB5
219477_s_at	7.02e-17	2.43e-18	-0.656792	THSD1P1///THSD1
213519_s_at	7.04e-17	2.44e-18	-1.24136	LAMA2
225931_s_at	7.1e-17	2.46e-18	1.02369	RNF213
201644_at	7.22e-17	2.5e-18	0.935587	TSTA3
227889_at	7.29e-17	2.53e-18	-1.12723	LPCAT2
201811_x_at	7.31e-17	2.54e-18	-0.705391	SH3BP5
220588_at	7.41e-17	2.58e-18	0.606081	BCAS4
243481_at	7.42e-17	2.58e-18	-0.73542	RHOJ
222699_s_at	7.88e-17	2.74e-18	1.29145	PLEKHF2
228281_at	7.92e-17	2.76e-18	0.456327	DDIAS
224240_s_at	7.96e-17	2.77e-18	-1.37492	CCL28
206277_at	7.97e-17	2.77e-18	0.515217	P2RY2
201918_at	8.01e-17	2.79e-18	-0.704918	SLC25A36
238009_at	8.27e-17	2.88e-18	-0.830706
204308_s_at	8.27e-17	2.89e-18	-0.479707	TECPR2
231411_at	8.28e-17	2.89e-18	-1.1366	LHFP
209186_at	8.47e-17	2.96e-18	0.954873	ATP2A2
205569_at	8.55e-17	2.99e-18	1.15119	LAMP3
200715_x_at	8.66e-17	3.03e-18	-0.520145	RPL13A
205593_s_at	8.74e-17	3.06e-18	-0.829096	PDE9A
201009_s_at	9.03e-17	3.16e-18	-1.28886	TXNIP
224695_at	9.04e-17	3.16e-18	0.616577	CNOT11
215322_at	9.19e-17	3.22e-18	-1.00151
227733_at	9.53e-17	3.34e-18	0.722362	TMEM63C
241466_at	9.6e-17	3.37e-18	0.567518
235132_at	9.68e-17	3.39e-18	-0.677146	NIFK-AS1
214112_s_at	9.72e-17	3.41e-18	0.556032	CXorf40B///CXorf40A
63009_at	9.74e-17	3.42e-18	0.311917	SHQ1
243755_at	9.8e-17	3.44e-18	0.881773	PRLR
201032_at	9.93e-17	3.49e-18	-0.71818	BLCAP
229830_at	9.99e-17	3.52e-18	-1.69423	PDGFA
229497_at	1.02e-16	3.6e-18	-0.711449	ANKDD1A
227026_at	1.02e-16	3.59e-18	-0.646705	MPHOSPH8
235363_at	1.02e-16	3.6e-18	0.512707
218586_at	1.02e-16	3.6e-18	0.528361	MRGBP
219363_s_at	1.03e-16	3.65e-18	0.838217	MTERF3
1558750_a_at	1.04e-16	3.67e-18	0.444134	LOC100288693
224779_s_at	1.04e-16	3.65e-18	0.797656	FAM96A
228570_at	1.05e-16	3.7e-18	-0.678488	BTBD11
225787_at	1.05e-16	3.7e-18	0.874446	UBE2F
238062_at	1.06e-16	3.73e-18	-0.975322	GPIHBP1
201368_at	1.09e-16	3.87e-18	-0.84827	ZFP36L2
206832_s_at	1.1e-16	3.88e-18	0.572265	SEMA3F
218295_s_at	1.1e-16	3.88e-18	0.857718	NUP50
234915_s_at	1.15e-16	4.06e-18	0.69355	DENR
209201_x_at	1.15e-16	4.07e-18	1.2705	CXCR4
203150_at	1.16e-16	4.13e-18	0.385	RABEPK
205656_at	1.16e-16	4.11e-18	0.598294	PCDH17
235935_at	1.17e-16	4.15e-18	0.432115	LRRC73
242006_at	1.19e-16	4.25e-18	-0.431393	LCA5
211580_s_at	1.19e-16	4.24e-18	0.750194	PIK3R3
236131_at	1.23e-16	4.36e-18	-0.895218
1552774_a_at	1.23e-16	4.38e-18	-0.50339	SLC25A27
201008_s_at	1.25e-16	4.46e-18	-1.29245	TXNIP
228829_at	1.25e-16	4.45e-18	0.668288	ATF7
221215_s_at	1.27e-16	4.52e-18	-0.79689	RIPK4
203015_s_at	1.29e-16	4.62e-18	0.59621	SSX2IP
209025_s_at	1.29e-16	4.61e-18	0.763381	SYNCRIP
205978_at	1.3e-16	4.63e-18	-0.737811	KL
206238_s_at	1.31e-16	4.67e-18	0.464623	YAF2
213992_at	1.32e-16	4.72e-18	-1.0152	COL4A6
202754_at	1.34e-16	4.77e-18	0.516645	R3HDM1
228648_at	1.34e-16	4.81e-18	0.863314	LRG1
202768_at	1.35e-16	4.83e-18	-2.1852	FOSB
223000_s_at	1.36e-16	4.86e-18	0.67095	F11R
235022_at	1.36e-16	4.87e-18	0.717622	FAM210A
218112_at	1.37e-16	4.91e-18	0.786671	MRPS34
202064_s_at	1.38e-16	4.96e-18	0.517792	SEL1L
201521_s_at	1.4e-16	5.03e-18	0.840746	NCBP2
227230_s_at	1.42e-16	5.09e-18	0.719669	KIAA1211
209993_at	1.47e-16	5.28e-18	-0.882332	ABCB1
222500_at	1.48e-16	5.34e-18	0.852926	PPIL1
222976_s_at	1.48e-16	5.34e-18	0.897821	TPM3
205695_at	1.48e-16	5.32e-18	1.00313	SDS
1555522_s_at	1.49e-16	5.34e-18	0.580477	DPY30///MEMO1
214804_at	1.52e-16	5.48e-18	0.318544	CENPI
205200_at	1.54e-16	5.55e-18	-2.47008	CLEC3B
211940_x_at	1.54e-16	5.56e-18	0.596256	H3F3AP4///H3F3A
214761_at	1.55e-16	5.59e-18	-1.13259	ZNF423
229265_at	1.55e-16	5.58e-18	-0.696285	SKI
222231_s_at	1.59e-16	5.72e-18	1.0946	LRRC59
225139_at	1.61e-16	5.81e-18	-0.469017	NFATC3
225891_at	1.62e-16	5.84e-18	0.582902	TPRN
218399_s_at	1.64e-16	5.93e-18	0.532497	CDCA4
226661_at	1.65e-16	5.97e-18	0.523667	CDCA2
225783_at	1.67e-16	6.05e-18	0.742099	UBE2F
221664_s_at	1.69e-16	6.11e-18	0.89708	F11R
240432_x_at	1.7e-16	6.17e-18	-0.661953	KLF7
239568_at	1.71e-16	6.19e-18	-0.632231	PLEKHH2
211917_s_at	1.73e-16	6.27e-18	1.01922	PRLR
212701_at	1.75e-16	6.36e-18	-0.79355	TLN2
205665_at	1.75e-16	6.34e-18	0.418774	TSPAN9
212902_at	1.75e-16	6.33e-18	0.750257	SEC24A
209231_s_at	1.76e-16	6.4e-18	0.999116	DCTN5
212451_at	1.77e-16	6.43e-18	-0.775893	SECISBP2L
217097_s_at	1.77e-16	6.45e-18	0.635709	PHTF2
210988_s_at	1.78e-16	6.48e-18	0.734413	PRUNE
201294_s_at	1.79e-16	6.52e-18	-1.14839	WSB1
205005_s_at	1.8e-16	6.55e-18	-1.10592	NMT2
223512_at	1.82e-16	6.63e-18	0.371292	SAR1B
226607_at	1.85e-16	6.73e-18	-0.569836	C20orf194
213236_at	1.86e-16	6.78e-18	-0.880056	SASH1
201523_x_at	1.86e-16	6.79e-18	0.967221	UBE2N
205194_at	1.87e-16	6.84e-18	0.71843	PSPH
222441_x_at	1.89e-16	6.91e-18	0.863685	SLMO2
35148_at	1.9e-16	6.96e-18	1.1344	TJP3
206316_s_at	1.91e-16	6.97e-18	0.539218	KNTC1
205171_at	1.95e-16	7.13e-18	-0.598937	PTPN4
[truncated: 10,270 more rows]

## Sheet: GSE3744
ID	adj.P.Val	P.Value	logFC	Gene.symbol
240724_at	1.95e-29	3.57e-34	-5.06231
206742_at	1.49e-25	5.45e-30	-5.32513	FIGF
204636_at	1.21e-21	6.64e-26	-3.83636	COL17A1
219564_at	2.75e-21	2.01e-25	-2.72097	KCNJ16
205384_at	3e-21	2.75e-25	-4.98779	FXYD1
235849_at	3.58e-19	4.59e-23	-6.1398	SCARA5
206825_at	3.58e-19	3.94e-23	-5.04518	OXTR
228653_at	6.15e-19	9e-23	-4.76737	SAMD5
216333_x_at	7.35e-19	1.21e-22	-3.11632	TNXB///TNXA
234657_at	8.9e-19	1.63e-22	-2.7897
1556364_at	1.16e-18	2.34e-22	-4.14449	ADAMTS9-AS2
1568760_at	5.57e-18	1.22e-21	-4.03267	MYH11
230597_at	2.24e-17	5.32e-21	-2.55074	SLC7A3
229839_at	1.89e-16	4.85e-20	-4.48876	SCARA5
230867_at	4.3e-16	1.18e-19	-3.19803	COL6A6
1552509_a_at	5.66e-16	1.66e-19	-2.75708	CD300LG
218711_s_at	6.79e-16	2.11e-19	-2.8376	SDPR
228885_at	7.04e-16	2.32e-19	-4.88465	MAMDC2
213661_at	1.26e-15	4.36e-19	-4.06102	PAMR1
228133_s_at	1.49e-15	5.45e-19	-2.09801	MYH11
207962_at	1.81e-15	6.96e-19	-1.79197	CAPN11
201496_x_at	2.16e-15	8.68e-19	-3.53042	MYH11
223541_at	5.63e-15	2.37e-18	-3.50104	HAS3
206093_x_at	9.55e-15	4.36e-18	-2.94662	TNXB///TNXA
236407_at	9.55e-15	4.25e-18	-2.47303	KCNE1
205883_at	9.73e-15	4.63e-18	-4.4499	ZBTB16
240245_at	9.78e-15	4.9e-18	-3.50036
244521_at	9.78e-15	5.01e-18	-3.49594	TSHZ2
213451_x_at	1.02e-14	5.39e-18	-3.17351	TNXB///TNXA
238577_s_at	1.39e-14	7.61e-18	-3.97288	TSHZ2
238062_at	2.24e-14	1.27e-17	-2.52789	GPIHBP1
222862_s_at	2.31e-14	1.35e-17	-4.23412	AK5
205405_at	3.73e-14	2.25e-17	-3.16458	SEMA5A
226303_at	4.4e-14	2.74e-17	-3.3414	PGM5
224061_at	4.52e-14	2.9e-17	-2.68894	INMT
219059_s_at	6.88e-14	4.53e-17	-4.7294	LYVE1
236359_at	8.3e-14	5.62e-17	-3.33554	SCN4B
209220_at	1.61e-13	1.12e-16	-4.35057	GPC3
241789_at	2.3e-13	1.64e-16	-2.44601	RBMS3
216918_s_at	2.47e-13	1.81e-16	-4.70363	DST
1556579_s_at	2.47e-13	1.86e-16	-1.78909	IGSF10
218039_at	3.93e-13	3.02e-16	4.29479	NUSAP1
219978_s_at	4.24e-13	3.34e-16	5.11399	NUSAP1
235236_at	6.58e-13	5.42e-16	-2.36558	LOC100507248
201890_at	6.58e-13	5.38e-16	4.92136	RRM2
220037_s_at	7.11e-13	5.98e-16	-4.4328	LYVE1
227397_at	8.47e-13	7.28e-16	-2.64854	TPM2
1552721_a_at	8.99e-13	7.89e-16	-2.25944	FGF1
1556427_s_at	9.77e-13	8.76e-16	-2.72966	LRRN4CL
204719_at	9.94e-13	9.09e-16	-5.2534	ABCA8
208241_at	1.03e-12	9.56e-16	-3.94766	NRG1
203812_at	1.3e-12	1.24e-15	-1.97895	SLIT3
204482_at	1.37e-12	1.32e-15	-2.32907	CLDN5
206163_at	1.41e-12	1.39e-15	-2.65979	MAB21L1
215506_s_at	1.57e-12	1.58e-15	-3.40636	DIRAS3
207016_s_at	1.68e-12	1.72e-15	-3.09774	ALDH1A2
207961_x_at	1.87e-12	1.95e-15	-4.06004	MYH11
229310_at	1.87e-12	1.99e-15	-3.84725	KLHL29
227762_at	2.29e-12	2.47e-15	-4.28713
236184_at	2.76e-12	3.03e-15	-1.55941
204641_at	3.06e-12	3.42e-15	4.75602	NEK2
201291_s_at	3.61e-12	4.1e-15	5.75615	TOP2A
205117_at	3.62e-12	4.17e-15	-3.68886	FGF1
206201_s_at	3.88e-12	4.55e-15	-2.3042	MEOX2
230670_at	4.16e-12	4.95e-15	-2.73419	IGSF10
222717_at	4.62e-12	5.58e-15	-2.34283	SDPR
208079_s_at	5.28e-12	6.48e-15	4.03735	AURKA
217504_at	5.29e-12	6.57e-15	-2.56529	ABCA6
231785_at	5.77e-12	7.28e-15	-1.88236	NTF4
201497_x_at	6.78e-12	8.68e-15	-4.80003	MYH11
235616_at	6.97e-12	9.17e-15	-3.40854	TSHZ2
232555_at	6.97e-12	9.18e-15	-2.46149	CREB5
1569956_at	7.78e-12	1.04e-14	-2.49226	MYLK
205392_s_at	8.44e-12	1.14e-14	-5.14257	CCL15-CCL14///CCL14
222054_at	8.56e-12	1.17e-14	-1.59911	PPIEL
227705_at	9.57e-12	1.33e-14	-3.39557	TCEAL7
242541_at	9.84e-12	1.39e-14	-3.12659	ABCA9
1566482_at	1.27e-11	1.82e-14	-3.82677
1566232_at	1.52e-11	2.2e-14	-1.9971
239604_at	1.59e-11	2.32e-14	-1.21603
209773_s_at	1.6e-11	2.36e-14	5.25954	RRM2
203435_s_at	2.1e-11	3.15e-14	-3.56487	MME
1557422_at	3.03e-11	4.6e-14	-1.74724
203851_at	3.95e-11	6.07e-14	-4.214	IGFBP6
228854_at	5.04e-11	7.84e-14	-5.36481
218730_s_at	6.2e-11	9.76e-14	-4.59804	OGN
219918_s_at	8.83e-11	1.41e-13	5.17251	ASPM
226755_at	8.94e-11	1.44e-13	-4.37819	MIR205HG
202705_at	1.05e-10	1.72e-13	4.50745	CCNB2
204134_at	1.23e-10	2.04e-13	-2.82981	PDE2A
228233_at	1.23e-10	2.03e-13	-2.17122	FREM1
229569_at	1.71e-10	2.87e-13	-2.71039
219368_at	1.71e-10	2.94e-13	-1.73041	NAP1L2
1570005_at	1.71e-10	2.91e-13	-1.45059
203951_at	1.74e-10	3.03e-13	-4.80381	CNN1
208609_s_at	1.89e-10	3.32e-13	-2.70258	TNXB
219308_s_at	1.98e-10	3.51e-13	-3.37224	AK5
200696_s_at	2.21e-10	3.97e-13	-2.55454	GSN
232584_at	2.22e-10	4.03e-13	-2.99743
1557286_at	2.91e-10	5.32e-13	-2.25336
242137_at	2.97e-10	5.54e-13	-1.91161	RBMS3
202954_at	2.97e-10	5.54e-13	3.95064	UBE2C
204455_at	3.39e-10	6.39e-13	-5.59183	DST
218009_s_at	3.39e-10	6.45e-13	3.90137	PRC1
218585_s_at	3.41e-10	6.55e-13	3.56089	DTL
206767_at	3.51e-10	6.86e-13	-2.72924	RBMS3
204825_at	3.51e-10	6.85e-13	5.01397	MELK
212713_at	3.7e-10	7.3e-13	-4.98179	MFAP4
233386_at	3.72e-10	7.42e-13	-1.21809
203434_s_at	3.85e-10	7.75e-13	-4.49376	MME
213247_at	4e-10	8.11e-13	-2.88379	SVEP1
210881_s_at	4.52e-10	9.26e-13	-2.8871	INS-IGF2///IGF2
229659_s_at	4.7e-10	9.71e-13	-3.85831
227529_s_at	5.59e-10	1.17e-12	-2.5095	AKAP12
229427_at	5.6e-10	1.18e-12	-2.3542	SEMA5A
219407_s_at	5.84e-10	1.24e-12	-1.56684	LAMC3
213900_at	6e-10	1.28e-12	-4.43363	FAM189A2
205529_s_at	6.14e-10	1.34e-12	-3.35249	RUNX1T1
204170_s_at	6.14e-10	1.34e-12	3.52934	CKS2
228750_at	6.21e-10	1.36e-12	-4.79098
227183_at	6.49e-10	1.44e-12	-4.61851	MIR143HG
235570_at	6.52e-10	1.46e-12	-3.83615	RBMS3
206143_at	6.81e-10	1.53e-12	-3.66706	SLC26A3
209570_s_at	7.34e-10	1.67e-12	-1.80703	NSG1
228434_at	7.59e-10	1.73e-12	-2.94553	BTNL9
212738_at	9.93e-10	2.29e-12	-2.04356	ARHGAP19
203755_at	1e-09	2.33e-12	3.75335	BUB1B
209465_x_at	1.07e-09	2.51e-12	-4.61515	PTN
238458_at	1.08e-09	2.54e-12	-1.89545	MICU3
227419_x_at	1.09e-09	2.58e-12	-3.006	PLAC9
203213_at	1.12e-09	2.69e-12	3.89026	CDK1
203554_x_at	1.21e-09	2.91e-12	3.56812	PTTG1
218308_at	1.37e-09	3.33e-12	2.67805	TACC3
204011_at	1.46e-09	3.58e-12	-3.1713	SPRY2
209821_at	1.54e-09	3.84e-12	-2.83224	IL33
227855_at	1.54e-09	3.81e-12	-1.21	ARHGEF40
210559_s_at	1.82e-09	4.55e-12	4.70425	CDK1
239262_at	1.9e-09	4.79e-12	-3.06815
219916_s_at	1.99e-09	5.05e-12	-3.27863	RNF39
1557961_s_at	2.36e-09	6.03e-12	-2.25457	C8orf88
226147_s_at	2.41e-09	6.21e-12	-5.3789	PIGR
1559296_at	2.55e-09	6.63e-12	-1.8288	ADAMTS9-AS2
235489_at	2.71e-09	7.08e-12	-3.60448	RHOJ
213844_at	2.74e-09	7.21e-12	-4.64276	HOXA5
244065_at	3.7e-09	9.81e-12	-2.36814
204997_at	4.13e-09	1.1e-11	-2.74589	GPD1
202410_x_at	4.14e-09	1.11e-11	-3.79656	INS-IGF2///IGF2
223381_at	4.17e-09	1.13e-11	4.1894	NUF2
239297_at	4.43e-09	1.21e-11	-2.04096	KIAA1456
1560049_at	4.59e-09	1.26e-11	-2.08808
219689_at	4.9e-09	1.35e-11	-2.85315	SEMA3G
218355_at	5.21e-09	1.45e-11	4.21007	KIF4A
227646_at	5.34e-09	1.49e-11	-3.34174	EBF1
228409_at	5.58e-09	1.57e-11	-3.14209	PLIN4
1569433_at	6.43e-09	1.84e-11	-1.35038	SAMD5
209408_at	6.43e-09	1.83e-11	4.04376	KIF2C
205923_at	6.57e-09	1.89e-11	-2.02527	RELN
210052_s_at	6.69e-09	1.93e-11	4.66831	TPX2
203766_s_at	6.7e-09	1.96e-11	-4.26433	LMOD1
209789_at	6.7e-09	1.95e-11	-1.18144	CORO2B
213791_at	7.62e-09	2.24e-11	-3.19982	PENK
201292_at	7.99e-09	2.37e-11	4.50286	TOP2A
1556773_at	8e-09	2.39e-11	-3.74186
244472_at	8.49e-09	2.55e-11	-0.775538	TRABD2B
221747_at	8.92e-09	2.71e-11	-2.52298	TNS1
203358_s_at	8.92e-09	2.7e-11	3.09816	EZH2
239185_at	9.49e-09	2.9e-11	-1.78056	ABCA9
203362_s_at	1.03e-08	3.15e-11	3.76229	MAD2L1
206300_s_at	1.08e-08	3.34e-11	-3.44448	PTHLH
219140_s_at	1.09e-08	3.4e-11	-3.7427	RBP4
209543_s_at	1.09e-08	3.4e-11	-2.17049	CD34
207828_s_at	1.09e-08	3.44e-11	4.16325	CENPF
206424_at	1.11e-08	3.52e-11	-3.35553	CYP26A1
205249_at	1.11e-08	3.51e-11	-3.18321	EGR2
227530_at	1.11e-08	3.55e-11	-2.86714	AKAP12
238697_at	1.11e-08	3.58e-11	-1.84103
231987_at	1.13e-08	3.67e-11	-3.53682	MIR143HG
222608_s_at	1.18e-08	3.85e-11	4.60659	ANLN
202503_s_at	1.28e-08	4.18e-11	4.07876	KIAA0101
209616_s_at	1.29e-08	4.26e-11	-2.59422	CES1
204591_at	1.37e-08	4.53e-11	-2.65862	CHL1
1561181_at	1.38e-08	4.58e-11	-1.90532
225162_at	1.4e-08	4.68e-11	-2.09804	SH3D19
209466_x_at	1.41e-08	4.75e-11	-4.76004	PTN
222077_s_at	1.44e-08	4.87e-11	2.75827	RACGAP1
235225_at	1.46e-08	4.98e-11	-1.09468	SCN2B
232204_at	1.49e-08	5.12e-11	-2.77029	EBF1
235759_at	1.49e-08	5.12e-11	-2.10892
228273_at	1.49e-08	5.14e-11	3.99338	PRR11
237946_at	1.55e-08	5.38e-11	-1.10203
213169_at	1.7e-08	5.93e-11	-3.75345	SEMA5A
206262_at	1.77e-08	6.24e-11	-2.08197	ADH1C
224339_s_at	1.77e-08	6.23e-11	-1.54239	ANGPTL1
238204_at	1.84e-08	6.51e-11	-1.45333
243140_at	1.88e-08	6.7e-11	-4.4374	ACTA2
1555942_a_at	1.91e-08	6.83e-11	-2.57161	MIR205HG
1553243_at	2.05e-08	7.38e-11	-1.75054	ITIH5
205200_at	2.11e-08	7.65e-11	-4.00663	CLEC3B
223229_at	2.12e-08	7.72e-11	4.10244	UBE2T
204753_s_at	2.19e-08	8e-11	-2.95827	HLF
230218_at	2.32e-08	8.52e-11	-2.03133	HIC1
239849_at	2.4e-08	8.86e-11	-2.48156
211756_at	2.51e-08	9.32e-11	-3.88601	PTHLH
1555274_a_at	2.52e-08	9.41e-11	2.41185	EPT1
210794_s_at	2.54e-08	9.51e-11	-2.0829	MEG3
235978_at	2.61e-08	9.88e-11	-2.78507	FABP4
236010_at	2.61e-08	9.86e-11	-2.03891
218872_at	2.77e-08	1.06e-10	-3.20627	TESC
209702_at	2.77e-08	1.06e-10	-2.4865	FTO
218542_at	2.77e-08	1.06e-10	4.2834	CEP55
206364_at	2.79e-08	1.08e-10	3.61377	KIF14
229302_at	2.87e-08	1.11e-10	-3.3786	TMEM178A
204092_s_at	2.92e-08	1.14e-10	3.18478	AURKA
1558828_s_at	3.12e-08	1.22e-10	-4.53571	MIR143HG
230577_at	3.23e-08	1.27e-10	-0.966551	LINC00844
229487_at	3.31e-08	1.31e-10	-2.69195	EBF1
204755_x_at	3.41e-08	1.36e-10	-3.30441	HLF
210170_at	3.48e-08	1.4e-10	-3.06847	PDLIM3
238861_at	3.48e-08	1.4e-10	-2.01031	SSBP2
225655_at	3.48e-08	1.4e-10	3.8816	UHRF1
202888_s_at	3.88e-08	1.57e-10	-3.03111	ANPEP
244860_at	3.95e-08	1.6e-10	-3.02867
221527_s_at	4.01e-08	1.64e-10	-2.06972	PARD3
209053_s_at	4.42e-08	1.81e-10	2.21067	WHSC1
211737_x_at	4.53e-08	1.87e-10	-4.94514	PTN
207808_s_at	4.53e-08	1.87e-10	-2.97968	PROS1
230353_at	4.87e-08	2.02e-10	-1.33169	LOC284112
221928_at	4.9e-08	2.05e-10	-2.88422	ACACB
205612_at	4.95e-08	2.07e-10	-1.61365	MMRN1
236262_at	5.03e-08	2.12e-10	-2.28054	MMRN2
241381_at	5.11e-08	2.16e-10	-1.63485	CXorf36
206209_s_at	5.31e-08	2.25e-10	-3.0078	CA4
207144_s_at	5.33e-08	2.27e-10	-4.98484	CITED1
235355_at	5.36e-08	2.3e-10	-2.33843	CSRNP3
211562_s_at	5.36e-08	2.3e-10	-1.87863	LMOD1
202242_at	5.55e-08	2.4e-10	-2.60834	TSPAN7
238905_at	5.55e-08	2.41e-10	-1.87717	RHOJ
228323_at	5.55e-08	2.42e-10	3.26124	CASC5
218552_at	5.75e-08	2.51e-10	-2.34208	ECHDC2
213258_at	6.08e-08	2.67e-10	-2.97125	TFPI
231773_at	6.19e-08	2.73e-10	-1.81196	ANGPTL1
212226_s_at	6.26e-08	2.77e-10	-2.32733	PPAP2B
220213_at	6.6e-08	2.93e-10	-1.4185	TSHZ2
207165_at	6.72e-08	3e-10	3.21021	HMMR
203438_at	6.76e-08	3.03e-10	-4.5735	STC2
228950_s_at	7.02e-08	3.16e-10	-3.38805	WLS
210432_s_at	7.05e-08	3.18e-10	-2.69759	SCN3A
233011_at	7.06e-08	3.22e-10	-3.11586	ANXA1
218726_at	7.06e-08	3.2e-10	3.03024	HJURP
205325_at	7.16e-08	3.29e-10	-1.29383	PHYHIP
218663_at	7.16e-08	3.28e-10	3.27406	NCAPG
204606_at	7.29e-08	3.37e-10	-3.38376	CCL21
204026_s_at	7.29e-08	3.37e-10	2.87333	ZWINT
221814_at	7.64e-08	3.55e-10	-2.29514	GPR124
219091_s_at	7.66e-08	3.57e-10	-2.035	MMRN2
209894_at	7.85e-08	3.68e-10	-3.40563	LEPR
242626_at	7.99e-08	3.77e-10	-1.79311	SAMD5
227740_at	7.99e-08	3.75e-10	2.29634	UHMK1
202747_s_at	8.04e-08	3.81e-10	-3.50985	ITM2A
209613_s_at	8.12e-08	3.86e-10	-5.42562	ADH1B
205528_s_at	8.97e-08	4.28e-10	-2.19199	RUNX1T1
203296_s_at	9.11e-08	4.37e-10	-2.01791	ATP1A2
219148_at	9.61e-08	4.62e-10	4.56402	PBK
218901_at	1.13e-07	5.48e-10	-2.53254	PLSCR4
244677_at	1.14e-07	5.5e-10	-2.74879
1555233_at	1.16e-07	5.67e-10	-1.80762	RHOJ
204955_at	1.17e-07	5.7e-10	-3.23373	SRPX
201088_at	1.2e-07	5.87e-10	2.36389	KPNA2
204154_at	1.25e-07	6.16e-10	-2.57876	CDO1
213675_at	1.27e-07	6.29e-10	-2.14847	PARVA
218706_s_at	1.28e-07	6.32e-10	-2.5258	GRAMD3
226911_at	1.38e-07	6.85e-10	-2.4025	EGFLAM
202409_at	1.42e-07	7.13e-10	-5.25274	INS-IGF2///IGF2
209863_s_at	1.42e-07	7.11e-10	-4.71398	TP63
205913_at	1.45e-07	7.28e-10	-4.24283	PLIN1
241950_at	1.45e-07	7.3e-10	-1.93011	WWC1
225698_at	1.48e-07	7.52e-10	-2.10723	EPB41L4A-AS1
209763_at	1.56e-07	7.93e-10	-4.07733	CHRDL1
228368_at	1.58e-07	8.13e-10	-2.07469	ARHGAP20
220677_s_at	1.58e-07	8.12e-10	-0.904846	ADAMTS8
204822_at	1.58e-07	8.08e-10	4.34112	TTK
219787_s_at	1.73e-07	8.95e-10	2.87564	ECT2
213226_at	1.74e-07	9.02e-10	2.69594	CCNA2
226523_at	1.81e-07	9.38e-10	-2.69149	TAGLN
1598_g_at	1.81e-07	9.44e-10	-1.91441	GAS6
204962_s_at	1.83e-07	9.55e-10	4.41143	CENPA
212558_at	2.03e-07	1.07e-09	-2.16108	SPRY1
225615_at	2.04e-07	1.08e-09	-2.39509	IFFO2
238049_at	2.05e-07	1.08e-09	-2.64854	GRAMD3
229308_at	2.06e-07	1.09e-09	-1.8361	ANKRD29
240289_at	2.12e-07	1.13e-09	-1.21659	PDLIM3
212914_at	2.14e-07	1.14e-09	-2.7305	CBX7
225687_at	2.31e-07	1.24e-09	4.22165	FAM83D
230378_at	2.38e-07	1.28e-09	-5.19574	SCGB3A1
219064_at	2.47e-07	1.33e-09	-3.55087	ITIH5
209355_s_at	2.49e-07	1.35e-09	-2.77145	PPAP2B
230503_at	2.64e-07	1.43e-09	-3.03754
228850_s_at	2.69e-07	1.46e-09	-1.90857	SLIT2
228827_at	2.71e-07	1.48e-09	-3.61004	RUNX1T1
238447_at	2.96e-07	1.63e-09	-3.03599	RBMS3
220276_at	2.96e-07	1.62e-09	-1.86594	RERGL
209735_at	3.17e-07	1.75e-09	-1.64006	ABCG2
1554547_at	3.52e-07	1.95e-09	-1.92987	FAM13C
227874_at	3.6e-07	2e-09	-2.41008	EMCN
222722_at	3.64e-07	2.03e-09	-5.39735	OGN
205733_at	3.74e-07	2.09e-09	3.24619	BLM
206552_s_at	3.87e-07	2.18e-09	-2.45877	TAC1
1552327_at	3.87e-07	2.18e-09	-1.9878	ARMCX4
202861_at	3.94e-07	2.24e-09	-2.73468	PER1
205653_at	3.94e-07	2.23e-09	-2.34087	CTSG
223690_at	4.01e-07	2.28e-09	-2.74016	LTBP2
223307_at	4.23e-07	2.41e-09	3.13682	CDCA3
203131_at	4.28e-07	2.45e-09	-3.0136	PDGFRA
215513_at	4.35e-07	2.5e-09	-1.86635	HYMAI
209663_s_at	4.38e-07	2.52e-09	-2.45816	ITGA7
204033_at	4.47e-07	2.58e-09	3.11985	TRIP13
208789_at	4.53e-07	2.62e-09	-2.58909	PTRF
213706_at	4.54e-07	2.64e-09	-3.08142	GPD1
204146_at	4.74e-07	2.77e-09	3.03973	RAD51AP1
218656_s_at	4.94e-07	2.89e-09	-2.91411	LHFP
206481_s_at	5.02e-07	2.95e-09	-2.62443	LDB2
225627_s_at	5.19e-07	3.06e-09	-2.63034	CACHD1
208944_at	5.26e-07	3.11e-09	-2.68619	TGFBR2
215783_s_at	5.34e-07	3.17e-09	-1.90749	ALPL
240418_at	5.58e-07	3.32e-09	-1.27625
219304_s_at	5.67e-07	3.38e-09	-3.97768	PDGFD
233608_at	5.71e-07	3.42e-09	-1.67814
208399_s_at	5.73e-07	3.45e-09	-3.77366	EDN3
204444_at	5.73e-07	3.44e-09	3.38302	KIF11
242452_at	5.9e-07	3.56e-09	-1.97738
36829_at	5.9e-07	3.57e-09	-1.92709	PER1
225681_at	5.9e-07	3.58e-09	3.0888	CTHRC1
202746_at	5.97e-07	3.64e-09	-4.01305	ITM2A
232852_at	5.98e-07	3.65e-09	-1.86625
218717_s_at	6.04e-07	3.7e-09	-2.56852	LEPREL1
244420_at	6.13e-07	3.77e-09	-1.48231
202723_s_at	6.46e-07	3.98e-09	-1.90338	FOXO1
205082_s_at	6.51e-07	4.03e-09	-1.61843	AOX1
32625_at	6.51e-07	4.04e-09	-1.37669	NPR1
207542_s_at	6.67e-07	4.15e-09	-3.00123	AQP1
234339_s_at	6.67e-07	4.16e-09	-1.78641	GLTSCR2
1558101_at	6.87e-07	4.3e-09	-2.43464	NFIA
217878_s_at	7.02e-07	4.41e-09	1.80997	CDC27
205034_at	7.02e-07	4.42e-09	4.06019	CCNE2
213008_at	7.3e-07	4.61e-09	2.53811	FANCI
209714_s_at	7.36e-07	4.66e-09	3.80767	CDKN3
243940_at	7.42e-07	4.71e-09	-1.91039	TSHZ2
220765_s_at	7.5e-07	4.79e-09	-1.41868	LIMS2
239523_at	7.5e-07	4.78e-09	-1.35793	TUSC5
237351_at	7.51e-07	4.81e-09	-1.73871
211938_at	7.58e-07	4.87e-09	-1.47279	EIF4B
38158_at	7.61e-07	4.9e-09	1.91403	ESPL1
201694_s_at	7.74e-07	5e-09	-3.55039	EGR1
210355_at	7.88e-07	5.12e-09	-2.78721	PTHLH
206102_at	7.88e-07	5.1e-09	3.11491	GINS1
213519_s_at	7.93e-07	5.16e-09	-2.60556	LAMA2
1555929_s_at	7.96e-07	5.2e-09	-1.70572
1559255_a_at	8.07e-07	5.29e-09	-1.94982
206208_at	8.14e-07	5.34e-09	-1.94737	CA4
237157_at	8.15e-07	5.37e-09	-2.27234
237727_at	8.34e-07	5.51e-09	-1.38783
204754_at	8.37e-07	5.54e-09	-2.6005	HLF
221272_s_at	8.69e-07	5.78e-09	-2.37014	C1orf21
229097_at	8.69e-07	5.78e-09	3.19359	DIAPH3
1562144_at	8.98e-07	6.01e-09	-1.6437
242303_at	8.98e-07	6e-09	-1.36025	NRG2
65718_at	9.21e-07	6.18e-09	-1.78818	GPR124
208153_s_at	9.61e-07	6.47e-09	-2.09896	FAT2
227838_at	9.95e-07	6.71e-09	-2.34734	UNC5C
214710_s_at	1.05e-06	7.08e-09	3.2762	CCNB1
212813_at	1.07e-06	7.24e-09	-2.37937	JAM3
227140_at	1.07e-06	7.28e-09	3.8253	INHBA
239537_at	1.1e-06	7.47e-09	-1.81719	ST8SIA2
201710_at	1.12e-06	7.69e-09	2.30988	MYBL2
210299_s_at	1.15e-06	7.89e-09	-3.10858	FHL1
203688_at	1.16e-06	7.96e-09	-1.82853	PKD2
227889_at	1.18e-06	8.17e-09	-2.33648	LPCAT2
209612_s_at	1.26e-06	8.77e-09	-5.67833	ADH1B
208335_s_at	1.26e-06	8.84e-09	-4.64898	ACKR1
230595_at	1.26e-06	8.69e-09	-1.50554	PGM5-AS1
203764_at	1.26e-06	8.78e-09	3.65408	DLGAP5
205941_s_at	1.26e-06	8.75e-09	5.12647	COL10A1
226304_at	1.29e-06	9.11e-09	-3.26942	HSPB6
206701_x_at	1.29e-06	9.07e-09	-2.39203	EDNRB
225776_at	1.29e-06	9.12e-09	-2.02266	RBMS2
49111_at	1.29e-06	9.14e-09	-1.6307	ARRB1
201761_at	1.29e-06	9.08e-09	1.86191	MTHFD2
224753_at	1.29e-06	9.01e-09	3.55293	CDCA5
227727_at	1.34e-06	9.54e-09	-1.67247	MRGPRF
232776_at	1.37e-06	9.78e-09	-2.54781
232935_at	1.38e-06	9.87e-09	-3.21055
204793_at	1.38e-06	9.85e-09	-2.63268	GPRASP1
202768_at	1.4e-06	1.01e-08	-4.47157	FOSB
202613_at	1.4e-06	1.01e-08	2.35131	CTPS1
203214_x_at	1.4e-06	1.01e-08	3.99138	CDK1
200811_at	1.42e-06	1.03e-08	-2.44921	CIRBP
200785_s_at	1.46e-06	1.06e-08	-1.74264	LRP1
210664_s_at	1.5e-06	1.1e-08	-2.09177	TFPI
203439_s_at	1.54e-06	1.13e-08	-3.75033	STC2
209994_s_at	1.54e-06	1.12e-08	-1.2855	ABCB4///ABCB1
225834_at	1.54e-06	1.13e-08	3.69526	FAM72A///FAM72D///FAM72B///FAM72C
209687_at	1.64e-06	1.21e-08	-3.94847	CXCL12
212230_at	1.67e-06	1.23e-08	-2.18126	PPAP2B
223623_at	1.72e-06	1.27e-08	-5.83819	C2orf40
242736_at	1.72e-06	1.27e-08	-2.39415
211699_x_at	1.79e-06	1.34e-08	-3.9716	HBA2///HBA1
238756_at	1.79e-06	1.33e-08	3.13878	GAS2L3
209002_s_at	1.84e-06	1.38e-08	-1.59832	CALCOCO1
219550_at	1.85e-06	1.38e-08	-1.33358	ROBO3
202580_x_at	1.86e-06	1.4e-08	4.08847	FOXM1
1563466_at	1.87e-06	1.41e-08	-2.13997	MYLK
230048_at	1.9e-06	1.43e-08	-1.82081	IFRD1
219908_at	1.9e-06	1.43e-08	-1.28279	DKK2
226576_at	1.91e-06	1.45e-08	-2.0436	ARHGAP26
229357_at	2e-06	1.52e-08	-3.84187	ADAMTS5
206363_at	2.01e-06	1.53e-08	-2.45936	MAF
212021_s_at	2.06e-06	1.57e-08	3.13853	MKI67
203813_s_at	2.07e-06	1.58e-08	-2.19236	SLIT3
210020_x_at	2.08e-06	1.6e-08	-4.03182	CALML3
202177_at	2.1e-06	1.62e-08	-2.60346	GAS6
244885_at	2.1e-06	1.61e-08	-1.18221	EBF2
232570_s_at	2.15e-06	1.66e-08	-1.29795	ADAM33
210298_x_at	2.19e-06	1.7e-08	-3.20685	FHL1
219398_at	2.19e-06	1.69e-08	-2.07031	CIDEC
212865_s_at	2.28e-06	1.77e-08	-3.39639	COL14A1
204422_s_at	2.28e-06	1.77e-08	-2.5524	FGF2
1552619_a_at	2.33e-06	1.82e-08	4.19379	ANLN
229910_at	2.34e-06	1.83e-08	-2.1453	SHE
212296_at	2.38e-06	1.87e-08	1.14981	PSMD14
203065_s_at	2.45e-06	1.94e-08	-3.12144	CAV1
214091_s_at	2.45e-06	1.93e-08	-2.83038	GPX3
219747_at	2.45e-06	1.94e-08	-2.06342	NDNF
205259_at	2.49e-06	1.97e-08	-2.5426	NR3C2
209542_x_at	2.49e-06	1.97e-08	-2.46748	IGF1
221436_s_at	2.54e-06	2.02e-08	3.06316	CDCA3
37577_at	2.59e-06	2.07e-08	-2.43117	ARHGAP19
202870_s_at	2.63e-06	2.1e-08	4.37085	CDC20
235279_at	2.66e-06	2.13e-08	-1.38429
208004_at	2.67e-06	2.14e-08	-3.89337	PROL1
225016_at	2.69e-06	2.16e-08	-3.28871	APCDD1
204320_at	2.75e-06	2.22e-08	4.64423	COL11A1
243526_at	2.82e-06	2.28e-08	-1.39937	WDR86
213007_at	2.88e-06	2.34e-08	2.62193	FANCI
217525_at	2.96e-06	2.41e-08	-2.13984	OLFML1
206237_s_at	2.96e-06	2.41e-08	-1.19727	NRG1
226456_at	2.97e-06	2.42e-08	2.5737	RMI2
227780_s_at	3.07e-06	2.51e-08	-2.08343	ECSCR
215515_at	3.08e-06	2.53e-08	-2.36088
218755_at	3.08e-06	2.53e-08	3.83553	KIF20A
236383_at	3.14e-06	2.59e-08	-1.22766
218087_s_at	3.16e-06	2.61e-08	-3.53465	SORBS1
212494_at	3.22e-06	2.66e-08	-2.23675	TENC1
213138_at	3.29e-06	2.73e-08	-2.00651	ARID5A
211745_x_at	3.37e-06	2.8e-08	-3.91915	HBA2///HBA1
205407_at	3.38e-06	2.81e-08	-2.39736	RECK
43511_s_at	3.41e-06	2.85e-08	-1.68723	ARRB1
225975_at	3.49e-06	2.92e-08	-2.6275	PCDH18
204568_at	3.55e-06	2.97e-08	-1.1632	ATG14
229902_at	3.56e-06	2.99e-08	-1.79484	FLT4
218883_s_at	3.59e-06	3.02e-08	3.22313	CENPU
1566551_at	3.64e-06	3.07e-08	-2.18854
230398_at	3.72e-06	3.14e-08	-2.8972	TNS4
219306_at	3.75e-06	3.17e-08	3.11509	KIF15
230109_at	3.77e-06	3.2e-08	-1.43563	PDE7B
225629_s_at	3.96e-06	3.37e-08	-1.59736	ZBTB4
215418_at	3.99e-06	3.4e-08	-2.43276	PARVA
228255_at	4.04e-06	3.45e-08	-2.63017	TMEM237
205083_at	4.09e-06	3.5e-08	-2.89376	AOX1
242532_at	4.09e-06	3.5e-08	-1.88431
206480_at	4.19e-06	3.6e-08	-1.13725	LTC4S
209541_at	4.28e-06	3.69e-08	-3.62226	IGF1
228692_at	4.28e-06	3.7e-08	-1.21731	PREX2
205463_s_at	4.29e-06	3.73e-08	-2.90666	PDGFA
232882_at	4.29e-06	3.72e-08	-2.34884
219895_at	4.29e-06	3.72e-08	-1.72643	TMEM255A
225575_at	4.31e-06	3.75e-08	-3.46464	LIFR
1552658_a_at	4.31e-06	3.76e-08	-1.30155	NAV3
243481_at	4.35e-06	3.81e-08	-0.98797	RHOJ
227779_at	4.4e-06	3.85e-08	-1.19127	ECSCR
216840_s_at	4.67e-06	4.11e-08	-2.86502	LAMA2
204442_x_at	4.67e-06	4.11e-08	-1.98951	LTBP4
228376_at	4.72e-06	4.16e-08	-2.15536	GGTA1P
200810_s_at	4.8e-06	4.24e-08	-2.24608	CIRBP
205942_s_at	4.81e-06	4.26e-08	-2.48184	ACSM3
218662_s_at	4.81e-06	4.26e-08	2.06479	NCAPG
228335_at	4.93e-06	4.4e-08	-3.78211	CLDN11
224618_at	4.93e-06	4.38e-08	1.92687	PTBP3
204894_s_at	5.06e-06	4.52e-08	-2.75735	AOC3
203380_x_at	5.08e-06	4.54e-08	-1.96381	SRSF5
223600_s_at	5.14e-06	4.61e-08	-1.77139	KIAA1683
1556936_at	5.18e-06	4.66e-08	-1.23693	LOC100506834
1555758_a_at	5.18e-06	4.66e-08	3.88858	CDKN3
209458_x_at	5.21e-06	4.7e-08	-4.04235	HBA2///HBA1
200986_at	5.21e-06	4.71e-08	-2.017	SERPING1
220022_at	5.21e-06	4.71e-08	-1.78721	ZNF334
209540_at	5.31e-06	4.83e-08	-3.58698	IGF1
49452_at	5.31e-06	4.81e-08	-3.26691	ACACB
212022_s_at	5.31e-06	4.84e-08	2.43422	MKI67
201693_s_at	5.45e-06	4.98e-08	-4.20865	EGR1
221958_s_at	5.47e-06	5.02e-08	-3.27576	WLS
220711_at	5.47e-06	5e-08	-1.63065
201539_s_at	5.57e-06	5.11e-08	-3.39833	FHL1
203744_at	5.57e-06	5.13e-08	2.58084	HMGB3
201540_at	5.62e-06	5.18e-08	-3.67243	FHL1
213541_s_at	5.69e-06	5.27e-08	-2.16892	ERG
236703_at	5.69e-06	5.27e-08	-1.86902	NT5C2
224013_s_at	5.77e-06	5.35e-08	-1.28488	SOX7
221796_at	5.86e-06	5.44e-08	-6.01576	NTRK2
210377_at	5.98e-06	5.58e-08	-2.39215	ACSM3
222199_s_at	5.98e-06	5.58e-08	-1.26235	BIN3
229127_at	6.01e-06	5.61e-08	-2.23533	JAM2
211998_at	6.05e-06	5.67e-08	-2.68228	H3F3B
244289_at	6.18e-06	5.8e-08	-1.42844	ZNF300P1
229551_x_at	6.22e-06	5.85e-08	2.451	ZNF367
204018_x_at	6.34e-06	5.97e-08	-4.00345	HBA2///HBA1
220751_s_at	6.35e-06	6e-08	-2.5234	FAXDC2
204456_s_at	6.42e-06	6.08e-08	-2.56666	GAS1
219025_at	6.42e-06	6.07e-08	-2.13859	CD248
241994_at	6.56e-06	6.22e-08	-3.58775	XDH
244548_at	6.59e-06	6.27e-08	-2.22537
202994_s_at	6.69e-06	6.38e-08	-3.09736	FBLN1
205752_s_at	6.86e-06	6.55e-08	-2.78306	GSTM5
229830_at	6.91e-06	6.61e-08	-2.64015	PDGFA
235867_at	6.98e-06	6.69e-08	-2.71146	GSTM3
226846_at	7.08e-06	6.84e-08	-2.49364	PHYHD1
243715_at	7.08e-06	6.84e-08	-2.41663
227148_at	7.08e-06	6.81e-08	-2.2676	PLEKHH2
226380_at	7.08e-06	6.81e-08	-1.90916	PTPN21
238036_at	7.09e-06	6.86e-08	-1.24318
212239_at	7.27e-06	7.05e-08	-2.12078	PIK3R1
236940_at	7.31e-06	7.1e-08	-1.28654
238906_s_at	7.42e-06	7.22e-08	-1.95391	RHOJ
231411_at	7.57e-06	7.38e-08	-1.73694	LHFP
205776_at	7.69e-06	7.52e-08	-3.44434	FMO5
222680_s_at	7.69e-06	7.53e-08	3.28848	DTL
212187_x_at	7.7e-06	7.56e-08	-2.92182	PTGDS
200710_at	7.7e-06	7.55e-08	-1.82883	ACADVL
205818_at	7.84e-06	7.74e-08	-2.27929	BRINP1
241400_at	7.84e-06	7.73e-08	-1.86223
225510_at	7.84e-06	7.74e-08	-1.29731	OAF
1557938_s_at	8.02e-06	7.94e-08	-2.1566	PTRF
215300_s_at	8.05e-06	7.98e-08	-1.92821	FMO5
227764_at	8.2e-06	8.16e-08	-2.9921	LYPD6
235753_at	8.2e-06	8.15e-08	-1.76389	HOXA7
201664_at	8.27e-06	8.25e-08	1.93581	SMC4
233073_at	8.34e-06	8.33e-08	-2.38801
202992_at	8.45e-06	8.45e-08	-2.31387	C7
201348_at	8.48e-06	8.52e-08	-3.18043	GPX3
205554_s_at	8.48e-06	8.5e-08	-1.34368	DNASE1L3
204709_s_at	8.51e-06	8.56e-08	2.17606	KIF23
37892_at	8.68e-06	8.75e-08	5.34222	COL11A1
45297_at	8.83e-06	8.92e-08	-2.39819	EHD2
241929_at	8.98e-06	9.09e-08	-2.77249
213911_s_at	9.03e-06	9.15e-08	1.48777	H2AFZ
226931_at	9.15e-06	9.29e-08	-3.2772	TMTC1
209172_s_at	9.58e-06	9.74e-08	2.78272	CENPF
200783_s_at	9.75e-06	9.93e-08	2.00802	STMN1
823_at	9.77e-06	9.97e-08	-3.23564	CX3CL1
205051_s_at	9.9e-06	1.01e-07	-4.1812	KIT
209335_at	9.93e-06	1.02e-07	-3.15882	DCN
205858_at	1.02e-05	1.05e-07	-2.49903	NGFR
208690_s_at	1.02e-05	1.04e-07	-1.88915	PDLIM1
228069_at	1.02e-05	1.05e-07	2.86271	MTFR2
205339_at	1.08e-05	1.11e-07	2.05796	STIL
205619_s_at	1.09e-05	1.13e-07	-2.45596	MEOX1
225723_at	1.12e-05	1.16e-07	1.95281	CCDC167
203147_s_at	1.12e-05	1.16e-07	1.97158	TRIM14
238332_at	1.14e-05	1.18e-07	-3.10912	ANKRD29
228264_at	1.15e-05	1.19e-07	-1.82667	ACCS
204155_s_at	1.17e-05	1.22e-07	-1.14504	SIK3
221861_at	1.19e-05	1.25e-07	-1.80918	ARRB1
238115_at	1.19e-05	1.25e-07	-0.614954	DNAJC18
213992_at	1.21e-05	1.28e-07	-3.49875	COL4A6
216594_x_at	1.21e-05	1.26e-07	-2.90667	AKR1C1
204273_at	1.21e-05	1.27e-07	-2.30772	EDNRB
204457_s_at	1.23e-05	1.29e-07	-2.45635	GAS1
227554_at	1.23e-05	1.31e-07	-1.96376	MAGI2-AS3
225020_at	1.23e-05	1.3e-07	-1.73663	DAB2IP
228618_at	1.23e-05	1.3e-07	-0.902825	PEAR1
226625_at	1.25e-05	1.33e-07	-3.99341	TGFBR3
214823_at	1.25e-05	1.32e-07	-2.68508	ZNF204P
221841_s_at	1.25e-05	1.32e-07	-2.50436	KLF4
228729_at	1.26e-05	1.34e-07	2.90956	CCNB1
203878_s_at	1.27e-05	1.35e-07	4.02998	MMP11
230292_at	1.28e-05	1.37e-07	-2.92353	LOC100131993
218115_at	1.3e-05	1.39e-07	2.55428	ASF1B
222043_at	1.34e-05	1.44e-07	-3.039	CLU
205116_at	1.36e-05	1.47e-07	-2.37264	LAMA2
229538_s_at	1.36e-05	1.47e-07	2.85222	IQGAP3
226492_at	1.4e-05	1.52e-07	-3.82507	SEMA6D
209270_at	1.4e-05	1.51e-07	-3.22517	LAMB3
215129_at	1.41e-05	1.52e-07	-2.48671	PIK3C2G
217916_s_at	1.41e-05	1.52e-07	1.29765	FAM49B
226632_at	1.46e-05	1.59e-07	-1.75302	CYGB
205382_s_at	1.47e-05	1.6e-07	-4.03268	CFD
204466_s_at	1.47e-05	1.6e-07	-2.05815	SNCA
221520_s_at	1.47e-05	1.59e-07	2.4835	CDCA8
213591_at	1.51e-05	1.65e-07	-1.01469	ALDH7A1
233520_s_at	1.54e-05	1.69e-07	-3.19157	CMYA5
221246_x_at	1.54e-05	1.69e-07	-1.69458	TNS1
214505_s_at	1.55e-05	1.71e-07	-3.19775	FHL1
200795_at	1.55e-05	1.7e-07	-2.79765	SPARCL1
222958_s_at	1.55e-05	1.7e-07	3.66357	DEPDC1
209642_at	1.56e-05	1.72e-07	3.68202	BUB1
244347_at	1.59e-05	1.75e-07	-2.04377
221748_s_at	1.61e-05	1.79e-07	-2.80899	TNS1
230644_at	1.62e-05	1.8e-07	-1.04277	LRFN5
204731_at	1.64e-05	1.82e-07	-4.00057	TGFBR3
203088_at	1.64e-05	1.83e-07	-2.91258	FBLN5
217414_x_at	1.69e-05	1.89e-07	-4.07277	HBA2///HBA1
226829_at	1.69e-05	1.9e-07	-2.1274	AFAP1L2
228888_at	1.69e-05	1.89e-07	-2.068	STAC2
212097_at	1.72e-05	1.93e-07	-2.76301	CAV1
228986_at	1.74e-05	1.96e-07	1.48894	OSBPL8
206101_at	1.77e-05	1.99e-07	-2.74099	ECM2
232182_at	1.78e-05	2e-07	-2.37062	LOC286272
212800_at	1.78e-05	2.01e-07	1.9554	STX6
216331_at	1.81e-05	2.05e-07	-2.47428	ITGA7
221295_at	1.81e-05	2.05e-07	-1.79298	CIDEA
230130_at	1.83e-05	2.07e-07	-2.73189	SLIT2
1556182_x_at	1.85e-05	2.1e-07	-1.192	ANKRD65
225207_at	1.87e-05	2.14e-07	-3.56373	PDK4
203276_at	1.87e-05	2.14e-07	2.77567	LMNB1
209948_at	1.88e-05	2.14e-07	-3.77483	KCNMB1
226322_at	1.88e-05	2.15e-07	-3.45422	TMTC1
228504_at	1.91e-05	2.18e-07	-1.97214	SCN7A
212695_at	1.92e-05	2.2e-07	-1.44247	CRY2
210517_s_at	1.94e-05	2.22e-07	-2.98874	AKAP12
213486_at	1.94e-05	2.23e-07	-1.52251	COPG2IT1
219732_at	1.96e-05	2.26e-07	-1.14012	LPPR1
219935_at	2.04e-05	2.36e-07	-3.42239	ADAMTS5
239476_at	2.05e-05	2.37e-07	-1.78498
218578_at	2.06e-05	2.38e-07	1.46758	CDC73
221561_at	2.06e-05	2.39e-07	2.2012	SOAT1
212763_at	2.1e-05	2.44e-07	1.6179	CAMSAP2
228949_at	2.19e-05	2.56e-07	-3.10687	WLS
212020_s_at	2.19e-05	2.55e-07	2.57505	MKI67
227875_at	2.2e-05	2.57e-07	-3.97457	KLHL13
213071_at	2.26e-05	2.65e-07	-3.02607	DPT
239218_at	2.29e-05	2.68e-07	-2.76604	PDE1C
228399_at	2.3e-05	2.7e-07	-3.29313	OSR1
235368_at	2.32e-05	2.73e-07	-2.93733	ADAMTS5
229844_at	2.32e-05	2.72e-07	-2.4914	FOXP1
200621_at	2.32e-05	2.72e-07	-2.17746	CSRP1
209709_s_at	2.32e-05	2.74e-07	2.92862	HMMR
239673_at	2.35e-05	2.77e-07	-2.44672
209993_at	2.36e-05	2.79e-07	-1.99146	ABCB1
219993_at	2.36e-05	2.8e-07	-1.40842	SOX17
225557_at	2.39e-05	2.84e-07	-2.3626	CSRNP1
205046_at	2.39e-05	2.84e-07	3.30982	CENPE
232850_at	2.45e-05	2.92e-07	-2.77712
203687_at	2.46e-05	2.93e-07	-3.2402	CX3CL1
203249_at	2.49e-05	2.97e-07	-1.67727	EZH1
238488_at	2.5e-05	2.99e-07	-1.5052	LRRC70///IPO11
43427_at	2.55e-05	3.06e-07	-2.73476	ACACB
209969_s_at	2.58e-05	3.09e-07	3.31633	STAT1
217428_s_at	2.6e-05	3.12e-07	3.71606	COL10A1
212224_at	2.62e-05	3.16e-07	-3.50801	ALDH1A1
238975_at	2.7e-05	3.26e-07	-0.938529	MMAB
209897_s_at	2.71e-05	3.27e-07	-2.81507	SLIT2
200727_s_at	2.71e-05	3.28e-07	2.24566	ACTR2
235182_at	2.78e-05	3.36e-07	-2.9992	ISM1
225381_at	2.8e-05	3.39e-07	-3.37382	MIR100HG
203726_s_at	2.83e-05	3.44e-07	-4.76647	LAMA3
235425_at	2.83e-05	3.45e-07	2.30967	SGOL2
202779_s_at	2.85e-05	3.47e-07	2.28728	UBE2S
211298_s_at	2.92e-05	3.57e-07	-3.43671	ALB
202192_s_at	2.92e-05	3.57e-07	-1.9552	GAS7
202366_at	2.93e-05	3.58e-07	-1.06195	ACADS
204510_at	2.96e-05	3.62e-07	2.62204	CDC7
204359_at	2.98e-05	3.66e-07	-2.60645	FLRT2
236663_at	2.98e-05	3.66e-07	-1.18925
211577_s_at	3.03e-05	3.73e-07	-1.92213	IGF1
209047_at	3.05e-05	3.76e-07	-3.37212	AQP1
215118_s_at	3.05e-05	3.76e-07	-1.52505	IGHA1
204318_s_at	3.07e-05	3.8e-07	2.54499	GTSE1
212423_at	3.2e-05	3.96e-07	-2.63564	ZCCHC24
232693_s_at	3.2e-05	3.97e-07	-1.79038	FBXO16///ZNF395
1570299_at	3.2e-05	3.98e-07	-1.3107
213656_s_at	3.2e-05	3.96e-07	-1.1799	KLC1
201778_s_at	3.23e-05	4.02e-07	-1.15996	EFCAB14
217807_s_at	3.3e-05	4.12e-07	-1.49275	GLTSCR2
228868_x_at	3.31e-05	4.14e-07	2.32294	CDT1
202995_s_at	3.32e-05	4.15e-07	-3.24616	FBLN1
225424_at	3.32e-05	4.16e-07	-1.9445	GPAM
228770_at	3.36e-05	4.22e-07	-1.19416	GPR146
206714_at	3.38e-05	4.25e-07	-4.26272	ALOX15B
229568_at	3.41e-05	4.29e-07	-1.98253	MOB3B
229241_at	3.43e-05	4.32e-07	-1.44556	LDHD
219436_s_at	3.53e-05	4.46e-07	-2.37852	EMCN
214175_x_at	3.54e-05	4.48e-07	-2.38536	PDLIM4
203418_at	3.64e-05	4.61e-07	3.81353	CCNA2
226932_at	3.71e-05	4.7e-07	-2.38291	SSPN
201010_s_at	3.77e-05	4.8e-07	-2.08767	TXNIP
244876_at	3.77e-05	4.79e-07	-1.43094
209744_x_at	3.77e-05	4.79e-07	1.78488	ITCH
232213_at	3.82e-05	4.87e-07	-1.93628	PELI1
210511_s_at	3.83e-05	4.89e-07	3.10988	INHBA
212071_s_at	3.87e-05	4.94e-07	-1.42484	SPTBN1
229985_at	3.88e-05	4.98e-07	-1.49756
205620_at	3.88e-05	4.97e-07	-0.564684	F10
219440_at	3.95e-05	5.07e-07	-3.07874	RAI2
214414_x_at	4.01e-05	5.16e-07	-3.62666	HBA2///HBA1
236079_at	4.09e-05	5.27e-07	-2.42115	LOC202025
217232_x_at	4.19e-05	5.42e-07	-3.6625	HBB
205666_at	4.19e-05	5.42e-07	-2.82341	FMO1
223757_at	4.19e-05	5.41e-07	-0.953523	DIO3OS
212549_at	4.2e-05	5.44e-07	-1.84886	STAT5B
240397_x_at	4.21e-05	5.46e-07	-1.01544
240242_at	4.22e-05	5.49e-07	-2.89315
219000_s_at	4.28e-05	5.56e-07	2.20864	DSCC1
229287_at	4.36e-05	5.67e-07	-2.06179	PCNX
1566539_at	4.36e-05	5.68e-07	-1.40741
225093_at	4.44e-05	5.81e-07	-1.83282	UTRN
244332_at	4.44e-05	5.81e-07	-1.51363
209433_s_at	4.44e-05	5.81e-07	1.79102	PPAT
221795_at	4.45e-05	5.83e-07	-4.66281	NTRK2
235305_s_at	4.46e-05	5.85e-07	-2.14229	ECHDC2
228730_s_at	4.49e-05	5.9e-07	-2.07808	SCRN2
209877_at	4.5e-05	5.94e-07	-2.5936	SNCG
231947_at	4.5e-05	5.93e-07	-1.02572	MYCT1
228286_at	4.51e-05	5.95e-07	1.48194	GEN1
233080_s_at	4.52e-05	5.97e-07	1.20173	PRPF40A
1559477_s_at	4.79e-05	6.34e-07	-1.87107	MEIS1
211748_x_at	4.92e-05	6.52e-07	-2.59528	PTGDS
229177_at	4.93e-05	6.55e-07	-3.1786	C16orf89
223495_at	4.93e-05	6.56e-07	-1.40164	CCDC8
211813_x_at	4.96e-05	6.6e-07	-2.95413	DCN
214435_x_at	5.1e-05	6.8e-07	1.75232	RALA
201114_x_at	5.19e-05	6.93e-07	1.31864	PSMA7
206115_at	5.24e-05	7e-07	-3.46099	EGR3
227404_s_at	5.37e-05	7.19e-07	-3.13974	EGR1
201922_at	5.39e-05	7.24e-07	-1.33461	NSA2
232947_at	5.39e-05	7.23e-07	-0.5138
1562321_at	5.43e-05	7.3e-07	-1.00649	PDK4
212419_at	5.44e-05	7.34e-07	-2.54845	ZCCHC24
228570_at	5.44e-05	7.34e-07	-2.52087	BTBD11
227088_at	5.44e-05	7.32e-07	-2.46784	PDE5A
1559732_at	5.44e-05	7.35e-07	-0.903385	NUB1
219555_s_at	5.44e-05	7.36e-07	2.33337	CENPN
233819_s_at	5.49e-05	7.44e-07	1.96743	LTN1
1558569_at	5.53e-05	7.52e-07	-2.60196	LOC100131541
205878_at	5.53e-05	7.5e-07	-0.787694	POU6F1
235476_at	5.53e-05	7.53e-07	3.04529	TRIM59
221840_at	5.61e-05	7.64e-07	-1.91545	PTPRE
220266_s_at	5.64e-05	7.69e-07	-2.51626	KLF4
1554721_a_at	5.67e-05	7.74e-07	1.82591	TAF2
225840_at	5.72e-05	7.83e-07	-1.46374	TEF
206955_at	5.72e-05	7.82e-07	-1.19249	AQP7
234645_at	5.73e-05	7.86e-07	-2.12874
212266_s_at	5.78e-05	7.93e-07	-1.98579	SRSF5
222752_s_at	5.79e-05	7.96e-07	1.97026	TMEM206
210762_s_at	5.91e-05	8.14e-07	-2.50984	DLC1
223496_s_at	5.99e-05	8.26e-07	-2.22642	CCDC8
228268_at	6.06e-05	8.37e-07	-4.25893	FMO2
1555564_a_at	6.06e-05	8.38e-07	-2.47617	CFI
238929_at	6.11e-05	8.46e-07	-1.49884	SRSF8
211726_s_at	6.12e-05	8.48e-07	-4.18896	FMO2
205226_at	6.12e-05	8.5e-07	-2.71233	PDGFRL
204773_at	6.15e-05	8.55e-07	-2.35015	IL11RA
213195_at	6.27e-05	8.72e-07	-1.43038	LYRM9
230320_at	6.27e-05	8.74e-07	-1.03189	TBRG1
242945_at	6.29e-05	8.77e-07	-1.63096	FAM20A
202196_s_at	6.31e-05	8.84e-07	-2.3973	DKK3
217890_s_at	6.31e-05	8.84e-07	-1.27952	PARVA
1553015_a_at	6.31e-05	8.81e-07	1.76932	RECQL4
201464_x_at	6.4e-05	9e-07	-1.68549	JUN
211663_x_at	6.4e-05	8.98e-07	-1.54974	PTGDS
1556608_a_at	6.45e-05	9.08e-07	-1.19818	EHD4
214247_s_at	6.5e-05	9.16e-07	-2.46846	DKK3
1554126_at	6.65e-05	9.38e-07	-1.00615	MSRB3
233607_at	6.68e-05	9.43e-07	-2.22992
211677_x_at	6.68e-05	9.44e-07	-0.741711	CADM3
237026_at	6.69e-05	9.48e-07	-1.37705
219563_at	6.8e-05	9.64e-07	-2.24945	LINC00341
202920_at	6.81e-05	9.66e-07	-2.71838	ANK2
218252_at	6.85e-05	9.73e-07	1.82142	CKAP2
235003_at	6.89e-05	9.8e-07	1.90102	UHMK1
207175_at	6.94e-05	9.91e-07	-3.98419	ADIPOQ
201335_s_at	6.94e-05	9.89e-07	-0.915647	ARHGEF12
214680_at	6.95e-05	9.92e-07	-4.20473	NTRK2
209676_at	6.99e-05	1e-06	-1.21383	TFPI
202254_at	7e-05	1e-06	-2.06269	SIPA1L1
219132_at	7.05e-05	1.01e-06	-2.03087	PELI2
201591_s_at	7.13e-05	1.02e-06	-1.82213	NISCH
211696_x_at	7.25e-05	1.04e-06	-3.71834	HBB
212801_at	7.27e-05	1.05e-06	1.5796	CIT
226713_at	7.3e-05	1.05e-06	-2.04761	CCDC50
227860_at	7.31e-05	1.06e-06	-2.06467	CPXM1
220348_at	7.31e-05	1.05e-06	-0.571522	KLHL29
219871_at	7.32e-05	1.06e-06	-1.38656	KLF3-AS1
216210_x_at	7.36e-05	1.07e-06	-0.904101	TRIOBP
202971_s_at	7.36e-05	1.07e-06	1.9342	DYRK2
213221_s_at	7.38e-05	1.07e-06	-1.24124	SIK2
223393_s_at	7.44e-05	1.08e-06	-1.79952	TSHZ3
1555416_a_at	7.55e-05	1.1e-06	-3.57572	ALOX15B
204607_at	7.64e-05	1.11e-06	-4.89651	HMGCS2
229111_at	7.64e-05	1.11e-06	-2.20657
201531_at	7.68e-05	1.12e-06	-2.22703	ZFP36
223216_x_at	7.8e-05	1.14e-06	-2.11452	ZNF395
205787_x_at	7.92e-05	1.16e-06	1.94834	ZC3H11A
1553640_at	8.09e-05	1.19e-06	-0.565389	XKR6
204682_at	8.12e-05	1.19e-06	-2.7098	LTBP2
201957_at	8.17e-05	1.2e-06	-2.44689	PPP1R12B
226522_at	8.19e-05	1.21e-06	-2.25505	PODN
1560109_s_at	8.19e-05	1.21e-06	-0.959961	LOC401433///NUB1
231260_at	8.22e-05	1.21e-06	-0.912091	ZNF582-AS1
1557418_at	8.28e-05	1.22e-06	-1.6977	ACSL4
223061_at	8.28e-05	1.23e-06	-1.12638	CHID1
204478_s_at	8.32e-05	1.23e-06	1.41526	RABIF
244726_at	8.39e-05	1.25e-06	-3.02182
225913_at	8.39e-05	1.25e-06	-1.29442	PEAK1
204472_at	8.45e-05	1.26e-06	-2.46903	GEM
239500_at	8.45e-05	1.26e-06	-0.677458	EFCAB1
235298_at	8.5e-05	1.27e-06	-0.714631	WDR27
218736_s_at	8.66e-05	1.29e-06	-2.54719	PALMD
243201_at	8.7e-05	1.3e-06	-0.535196	HNRNPH2
209506_s_at	8.75e-05	1.31e-06	-2.6787	NR2F1
201369_s_at	8.76e-05	1.31e-06	-1.88677	ZFP36L2
232355_at	8.76e-05	1.31e-06	-0.915404	SNORD114-3
229479_at	8.77e-05	1.32e-06	3.52733
213075_at	8.9e-05	1.34e-06	-2.54572	OLFML2A
201557_at	8.9e-05	1.34e-06	-1.44841	VAMP2
226751_at	8.96e-05	1.35e-06	-2.35174	CNRIP1
217094_s_at	8.96e-05	1.35e-06	1.48931	ITCH
1554004_a_at	9.02e-05	1.36e-06	-1.64191	ARHGEF28
222622_at	9.04e-05	1.37e-06	1.63278	PGP
235410_at	9.05e-05	1.37e-06	-1.9761	NPHP3
204712_at	9.16e-05	1.39e-06	-4.60357	WIF1
201728_s_at	9.35e-05	1.42e-06	2.32501	KIAA0100
220531_at	9.7e-05	1.47e-06	-0.500632
214317_x_at	9.86e-05	1.5e-06	-0.756041	RPS9
228559_at	9.86e-05	1.5e-06	2.08474	CENPN
228863_at	9.88e-05	1.51e-06	1.73914	PCDH17
225730_s_at	9.94e-05	1.52e-06	1.59728	THUMPD3
209348_s_at	9.98e-05	1.53e-06	-1.73948	MAF
229898_at	9.99e-05	1.53e-06	-0.872018	SNX33
228766_at	0.000101	1.55e-06	-3.67027	CD36
238592_at	0.000101	1.56e-06	-2.05174	PDLIM3
240422_at	0.000101	1.55e-06	-1.80378
209774_x_at	0.000102	1.57e-06	-3.07766	CXCL2
223278_at	0.000102	1.57e-06	3.28918	GJB2
203046_s_at	0.000104	1.6e-06	1.40791	TIMELESS
202589_at	0.000104	1.61e-06	2.50697	TYMS
219403_s_at	0.000105	1.63e-06	2.09998	HPSE
215432_at	0.000106	1.66e-06	-2.11169	ACSM1
214761_at	0.000106	1.65e-06	-2.04094	ZNF423
213004_at	0.000106	1.64e-06	-1.54499	ANGPTL2
218979_at	0.000106	1.65e-06	1.53909	RMI1
231784_s_at	0.000106	1.65e-06	1.83866	DCAF13
236641_at	0.000107	1.66e-06	2.80456	KIF14
212358_at	0.000108	1.68e-06	-1.9053	CLIP3
203860_at	0.000108	1.69e-06	-1.71088	PCCA
203097_s_at	0.000108	1.68e-06	-1.08969	RAPGEF2
218162_at	0.000109	1.71e-06	-2.63491	OLFML3
225524_at	0.000109	1.7e-06	-1.66944	ANTXR2
243041_s_at	0.000109	1.71e-06	-1.11597
1565867_a_at	0.000109	1.71e-06	2.35977	ZC3H11A
238175_at	0.00011	1.72e-06	-0.787225
229147_at	0.000111	1.75e-06	-2.81795	RASSF6
242737_at	0.000111	1.74e-06	-2.12519
223008_s_at	0.000111	1.76e-06	-1.30683	TMEM245
229636_at	0.000112	1.77e-06	-1.61499	LOC100506802
215271_at	0.000112	1.76e-06	-1.52377	TNN
235887_at	0.000112	1.77e-06	-1.1428
202905_x_at	0.000113	1.79e-06	1.68403	NBN
204469_at	0.000114	1.81e-06	-2.87585	PTPRZ1
209116_x_at	0.000115	1.83e-06	-3.97469	HBB
213001_at	0.000115	1.83e-06	-2.27879	ANGPTL2
205824_at	0.000115	1.83e-06	-1.54697	HSPB2
225373_at	0.000116	1.85e-06	-1.5729	C10orf54
204126_s_at	0.000116	1.84e-06	2.29941	CDC45
243817_at	0.000117	1.87e-06	-1.93803
204069_at	0.000118	1.88e-06	-2.36128	MEIS1
230636_s_at	0.000119	1.91e-06	-1.15195	KLF9
211519_s_at	0.000119	1.91e-06	2.71628	KIF2C
235521_at	0.00012	1.92e-06	-2.78134	HOXA3
218512_at	0.000121	1.95e-06	1.1176	WDR12
218183_at	0.000122	1.97e-06	-1.27738	CDIP1
1557227_s_at	0.000123	1.98e-06	2.01078	TPR
222925_at	0.000124	2.01e-06	-2.72138	DCDC2
224822_at	0.000124	1.99e-06	-2.54443	DLC1
205020_s_at	0.000124	2.01e-06	-1.81242	ARL4A
207895_at	0.000126	2.03e-06	-1.71816	NAALADL1
1566163_at	0.000126	2.04e-06	-0.918272
227239_at	0.000127	2.07e-06	-2.31632	FAM126A
229404_at	0.000127	2.07e-06	-2.00296	TWIST2
204363_at	0.000127	2.06e-06	-1.98819	F3
212220_at	0.000128	2.09e-06	2.21076	PSME4
208607_s_at	0.00013	2.12e-06	-2.97905	SAA2///SAA1
228339_at	0.00013	2.11e-06	-1.56705	ECSCR
212225_at	0.00013	2.11e-06	-1.50218	EIF1
210247_at	0.00013	2.12e-06	-1.2185	SYN2
241450_at	0.00013	2.12e-06	-0.658561	RSPO1
212705_x_at	0.000132	2.17e-06	-1.46856	PNPLA2
221447_s_at	0.000133	2.17e-06	-2.80498	GLT8D2
208922_s_at	0.000133	2.19e-06	-1.12723	NXF1
219037_at	0.000133	2.18e-06	1.34468	RRP15
213353_at	0.000134	2.2e-06	-2.04204	ABCA5
201466_s_at	0.000139	2.29e-06	-1.91499	JUN
211653_x_at	0.00014	2.31e-06	-3.32746	AKR1C2
219213_at	0.00014	2.3e-06	-2.58386	JAM2
243582_at	0.000141	2.34e-06	-1.61113	SH3RF2
1557688_at	0.000141	2.32e-06	-1.59659
225778_at	0.000141	2.32e-06	-1.18109	RBMS2
235645_at	0.000141	2.33e-06	1.71271	ESCO1
220840_s_at	0.000141	2.34e-06	2.04777	C1orf112
202340_x_at	0.000144	2.39e-06	-2.91746	NR4A1
201034_at	0.000144	2.39e-06	-2.14064	ADD3
202928_s_at	0.000144	2.39e-06	-1.38593	PHF1
1555854_at	0.000145	2.42e-06	-1.64472	AKR1C2///AKR1C1
201009_s_at	0.000146	2.43e-06	-2.02969	TXNIP
223119_s_at	0.000146	2.44e-06	-1.90467	USP47
202555_s_at	0.000147	2.46e-06	-3.34305	MYLK
243509_at	0.000147	2.47e-06	-2.8179
204345_at	0.000147	2.45e-06	-2.00166	COL16A1
225099_at	0.000147	2.46e-06	1.66259	FBXO45
214767_s_at	0.000148	2.5e-06	-2.77696	HSPB6
226657_at	0.000148	2.48e-06	-1.84797	NATD1
1553677_a_at	0.000148	2.5e-06	1.46619	TIPRL
203240_at	0.00015	2.54e-06	-2.85308	FCGBP
1554768_a_at	0.00015	2.53e-06	3.59708	MAD2L1
203854_at	0.000151	2.55e-06	-2.69918	CFI
241897_at	0.000152	2.57e-06	-3.24373
221123_x_at	0.000153	2.6e-06	-1.92509	ZNF395
206813_at	0.000153	2.59e-06	-1.64495	CTF1
206030_at	0.000153	2.59e-06	-1.07135	ASPA
1554007_at	0.000155	2.64e-06	-3.34399
1557262_at	0.000155	2.64e-06	-0.938308	LOC102724814
204570_at	0.000156	2.65e-06	-2.69011	COX7A1
205687_at	0.000157	2.67e-06	1.66635	UBFD1
229947_at	0.000158	2.69e-06	-4.99875	PI15
215146_s_at	0.000158	2.7e-06	-1.57906	TTC28
233689_at	0.000159	2.71e-06	-2.01115
231808_at	0.000159	2.73e-06	1.39185	OIP5-AS1
208704_x_at	0.00016	2.74e-06	-1.81061	APLP2
216215_s_at	0.00016	2.74e-06	-1.1975	RBFOX2
204351_at	0.00016	2.75e-06	5.33922	S100P
210946_at	0.000161	2.77e-06	-1.90261	PPAP2A
209375_at	0.000163	2.81e-06	-1.30172	XPC
210838_s_at	0.000163	2.8e-06	-0.815469	ACVRL1
221870_at	0.000164	2.83e-06	-2.48681	EHD2
204823_at	0.000164	2.82e-06	-2.40529	NAV3
226028_at	0.000165	2.85e-06	-1.53793	ROBO4
212160_at	0.000165	2.85e-06	1.4734	XPOT
203323_at	0.000167	2.89e-06	-2.38219	CAV2
211355_x_at	0.000168	2.91e-06	-2.09296	LEPR
229848_at	0.000168	2.91e-06	-1.39487	ZNF10
243929_at	0.000169	2.94e-06	-3.11186
211896_s_at	0.000169	2.93e-06	-3.05918	DCN
222108_at	0.000173	3.02e-06	-3.36645	AMIGO2
232333_at	0.000173	3.01e-06	-2.46079
228191_at	0.000178	3.1e-06	1.35806	FLVCR1
214967_at	0.000179	3.12e-06	-1.33698
213058_at	0.00018	3.16e-06	-2.0111	TTC28
222036_s_at	0.00018	3.14e-06	1.87691	MCM4
229590_at	0.000181	3.18e-06	-1.87519	RPL13
225725_at	0.000181	3.18e-06	-1.34935	ZMAT3
202856_s_at	0.000181	3.18e-06	2.29129	SLC16A3
205498_at	0.000182	3.19e-06	-3.39114	GHR
219432_at	0.000182	3.19e-06	-1.78564	EVC
222981_s_at	0.000182	3.21e-06	1.26198	RAB10
204162_at	0.000183	3.22e-06	2.80742	NDC80
208240_s_at	0.000191	3.38e-06	-1.11435	FGF1
230246_at	0.000191	3.38e-06	-0.642244	PLAC9
201584_s_at	0.000191	3.37e-06	1.38207	DDX39A
209869_at	0.000192	3.39e-06	-2.87318	ADRA2A
216548_x_at	0.000192	3.41e-06	1.92174	HMGB3P1
223556_at	0.000192	3.41e-06	2.25499	HELLS
224984_at	0.000196	3.48e-06	-1.42516	NFAT5
218782_s_at	0.000196	3.48e-06	2.66097	ATAD2
218002_s_at	0.000197	3.5e-06	-4.73625	CXCL14
237339_at	0.000198	3.52e-06	-5.8194	LOC100505614
228027_at	0.000199	3.54e-06	-2.38619	GPRASP2
235898_at	0.000199	3.55e-06	-1.58856
204603_at	0.000199	3.56e-06	2.01004	EXO1
235709_at	0.000199	3.55e-06	2.39702	GAS2L3
223006_s_at	0.000201	3.6e-06	-1.17039	TMEM245
230508_at	0.000202	3.61e-06	-0.924358	DKK3
215450_at	0.000202	3.61e-06	1.21769	SNRPE
204294_at	0.000203	3.65e-06	-2.59089	AMT
226731_at	0.000203	3.65e-06	-1.61671	ITGA1
203980_at	0.000204	3.67e-06	-4.42258	FABP4
231118_at	0.000204	3.67e-06	-1.94307	ANKRD35
205483_s_at	0.00021	3.79e-06	3.25436	ISG15
1555971_s_at	0.000211	3.8e-06	1.34233	FBXO28
227106_at	0.000212	3.83e-06	-1.26495	TMEM198B
218804_at	0.000215	3.89e-06	-3.27629	ANO1
204115_at	0.000215	3.89e-06	-1.8726	GNG11
206932_at	0.000216	3.91e-06	-1.35809	CH25H
214292_at	0.000219	3.98e-06	-0.765604	ITGB4
210852_s_at	0.00022	3.99e-06	-1.2659	AASS
214598_at	0.000221	4.02e-06	-3.98969	CLDN8
210328_at	0.000221	4.02e-06	-1.53864	GNMT
228401_at	0.000223	4.06e-06	1.68613	ATAD2
202794_at	0.000225	4.11e-06	-1.80181	INPP1
1552616_a_at	0.000225	4.09e-06	-1.14034	ACACB
242960_at	0.000225	4.11e-06	-1.0167
224184_s_at	0.000227	4.16e-06	-2.60267	BOC
213102_at	0.000227	4.14e-06	1.00901	ACTR3
226407_at	0.000228	4.17e-06	-1.79098	TPT1-AS1
205024_s_at	0.000228	4.18e-06	1.66592	RAD51
227070_at	0.00023	4.23e-06	-2.34522	GLT8D2
228406_at	0.00023	4.23e-06	-2.09253	SMYD1
231067_s_at	0.00023	4.21e-06	-0.839213	AKAP12
225571_at	0.000231	4.24e-06	-2.46642	LIFR
202112_at	0.000232	4.28e-06	-2.30791	VWF
212949_at	0.000232	4.28e-06	2.22913	NCAPH
201753_s_at	0.000234	4.32e-06	-2.11692	ADD3
1559362_at	0.000234	4.33e-06	-1.96249
212614_at	0.000234	4.32e-06	-1.88086	ARID5B
203233_at	0.000234	4.34e-06	-1.37818	IL4R
221591_s_at	0.000234	4.32e-06	2.84149	FAM64A
1552519_at	0.000235	4.36e-06	-1.73158	ACVR1C
222640_at	0.000235	4.36e-06	1.46391	DNMT3A
219173_at	0.000238	4.42e-06	-2.18412	MYO15B
217755_at	0.000239	4.44e-06	2.39704	HN1
222885_at	0.00024	4.46e-06	-2.26131	EMCN
213101_s_at	0.000241	4.48e-06	0.978998	ACTR3
207132_x_at	0.000244	4.55e-06	-1.21827	PFDN5
211564_s_at	0.000245	4.57e-06	-3.22185	PDLIM4
226435_at	0.000248	4.64e-06	-2.26251	PAPLN
209505_at	0.00025	4.69e-06	-2.65132	NR2F1
230319_at	0.000251	4.7e-06	-0.740017
244433_at	0.000253	4.74e-06	-1.616
219158_s_at	0.000257	4.82e-06	1.25322	NAA15
226685_at	0.000258	4.84e-06	-1.20466	SNTB2
205802_at	0.00026	4.91e-06	-1.45149	TRPC1
230616_at	0.00026	4.89e-06	-0.852301	LAMB2P1
212799_at	0.00026	4.9e-06	1.14015	STX6
219455_at	0.000262	4.94e-06	-1.55782	CFAP69
206144_at	0.000265	5e-06	-1.75978	MAGI1
210214_s_at	0.000269	5.09e-06	1.0782	BMPR2
233648_at	0.00027	5.11e-06	-2.07813
226473_at	0.000272	5.15e-06	3.17796	CBX2
239348_at	0.000275	5.22e-06	-2.16255
225676_s_at	0.000275	5.2e-06	1.49085	DCAF13
205611_at	0.000277	5.26e-06	-1.31072	TNFSF12
225363_at	0.000278	5.28e-06	-1.10067	PTEN
219115_s_at	0.00028	5.34e-06	-3.07634	IL20RA
217886_at	0.00028	5.32e-06	-1.18428	EPS15
235649_at	0.00028	5.33e-06	-1.1842	ADAMTS8
220295_x_at	0.000282	5.38e-06	3.14717	DEPDC1
224027_at	0.000286	5.47e-06	-4.06566	CCL28
232480_at	0.000286	5.48e-06	-1.95671	MIRLET7BHG
204326_x_at	0.000286	5.45e-06	-1.8901	MT1X
212096_s_at	0.000287	5.5e-06	-2.2277	MTUS1
1557598_at	0.000291	5.57e-06	-0.968782	LOC101927870
202551_s_at	0.000295	5.67e-06	-2.25058	CRIM1
233223_at	0.000295	5.67e-06	-2.23597
212933_x_at	0.000295	5.66e-06	-0.842301	RPL13
216339_s_at	0.000295	5.68e-06	-0.576312	TNXB///TNXA
238047_at	0.000296	5.7e-06	-3.52959	ARHGAP36
1556451_at	0.000296	5.71e-06	-1.26764
228292_at	0.000298	5.74e-06	-0.85857
211968_s_at	0.000298	5.75e-06	1.10212	HSP90AA1
208186_s_at	0.000299	5.78e-06	-1.04738	LIPE
223235_s_at	0.0003	5.81e-06	-3.3161	SMOC2
204897_at	0.0003	5.81e-06	-1.92194	PTGER4
211354_s_at	0.0003	5.82e-06	-1.69688	LEPR
217747_s_at	0.000301	5.84e-06	-0.986403	RPS9
218349_s_at	0.000306	5.94e-06	2.34835	ZWILCH
213800_at	0.000307	5.99e-06	-2.60983	CFH
204308_s_at	0.000307	5.99e-06	-1.53585	TECPR2
239567_at	0.000307	5.97e-06	-1.31385
238827_at	0.000307	5.97e-06	-1.25292
202796_at	0.000307	6e-06	-1.14467	SYNPO
213990_s_at	0.000307	6e-06	-0.502517	PAK7
208790_s_at	0.000308	6.03e-06	-1.96062	PTRF
210839_s_at	0.00031	6.09e-06	-2.86758	ENPP2
1555269_a_at	0.00031	6.07e-06	-2.72733	ANO1
224645_at	0.00031	6.07e-06	-1.44321	EIF4EBP2
236344_at	0.000312	6.13e-06	-1.30776	PDE1C
209147_s_at	0.000314	6.16e-06	-2.1671	PPAP2A
228411_at	0.000314	6.17e-06	-1.28109	PARD3B
228195_at	0.000315	6.21e-06	-2.03759	C2orf88
204817_at	0.000318	6.26e-06	1.83345	ESPL1
205193_at	0.000322	6.35e-06	-1.53848	MAFF
222484_s_at	0.000323	6.38e-06	-4.32745	CXCL14
221562_s_at	0.000323	6.37e-06	-1.65774	SIRT3
228159_at	0.000323	6.39e-06	-1.50071	WDFY2
228080_at	0.000327	6.47e-06	-2.30161	LAYN
213364_s_at	0.00033	6.55e-06	-2.12098	SNX1
214030_at	0.000332	6.58e-06	-1.55807	CRYBG3
1559332_at	0.000332	6.58e-06	-1.47093
235885_at	0.000334	6.64e-06	-1.08546	P2RY12
222740_at	0.000335	6.65e-06	2.05892	ATAD2
231262_at	0.000337	6.73e-06	-1.21633
207688_s_at	0.000337	6.71e-06	1.54718	INHBC
227454_at	0.000337	6.72e-06	1.94971	TAOK1
202095_s_at	0.000345	6.88e-06	2.94454	BIRC5
213926_s_at	0.000348	6.95e-06	1.71451	AGFG1
224215_s_at	0.000349	6.98e-06	-2.12346	DLL1
205898_at	0.000352	7.03e-06	-3.03014	CX3CR1
213176_s_at	0.000352	7.05e-06	-1.2703	LTBP4
239600_at	0.000355	7.12e-06	-1.53941
211143_x_at	0.000359	7.21e-06	-1.20906	NR4A1
212080_at	0.000361	7.25e-06	-1.78604	KMT2A
226974_at	0.000368	7.41e-06	-2.28883	NEDD4L
231787_at	0.000368	7.4e-06	-0.714265	SLC25A27
218980_at	0.000372	7.5e-06	-2.55718	FHOD3
226250_at	0.000372	7.49e-06	-2.27959	ZBTB20
208248_x_at	0.000372	7.49e-06	-1.70324	APLP2
202107_s_at	0.000375	7.58e-06	1.97189	MCM2
1569648_at	0.000376	7.6e-06	-0.769639	DACT2
223727_at	0.000378	7.64e-06	-1.71475	KCNIP2
203968_s_at	0.000379	7.67e-06	2.4193	CDC6
235432_at	0.00038	7.69e-06	-1.23121	NPHP3
230920_at	0.000382	7.75e-06	-1.05356	TRABD2B
232951_at	0.000384	7.79e-06	-0.928165
225220_at	0.000385	7.82e-06	-1.58027	SNHG8
217518_at	0.000386	7.85e-06	-2.14328	MYOF
228361_at	0.000387	7.88e-06	1.57013	E2F2
209464_at	0.000389	7.94e-06	2.38789	AURKB
228554_at	0.000401	8.18e-06	-5.31968	PGR
216289_at	0.000401	8.18e-06	-1.19156	GPR144
215171_s_at	0.000401	8.2e-06	1.21081	TIMM17A
232278_s_at	0.000401	8.18e-06	3.08622	DEPDC1
219493_at	0.000403	8.25e-06	1.94032	SHCBP1
216894_x_at	0.000405	8.3e-06	-1.86064	CDKN1C
209568_s_at	0.000405	8.29e-06	-1.39197	RGL1
201202_at	0.000408	8.36e-06	1.52455	PCNA
204151_x_at	0.000414	8.51e-06	-3.3953	AKR1C1
224755_at	0.000414	8.51e-06	-1.66584	TM9SF3
211073_x_at	0.000414	8.52e-06	-0.700562	RPL3
207480_s_at	0.000415	8.56e-06	-2.70332	MEIS2
230061_at	0.000415	8.56e-06	-2.2407	TM4SF18
218149_s_at	0.000415	8.56e-06	-1.66183	ZNF395
232238_at	0.000416	8.59e-06	2.78773	ASPM
244697_at	0.000419	8.67e-06	-1.21235
211423_s_at	0.000421	8.72e-06	-1.86889	SC5D
216088_s_at	0.000421	8.72e-06	1.28908	PSMA7
204419_x_at	0.000424	8.8e-06	-0.710852	HBG2///HBG1
201273_s_at	0.000424	8.79e-06	0.785421	SRP9
226834_at	0.000425	8.84e-06	-1.8852
219647_at	0.000425	8.82e-06	-1.02088	POPDC2
215438_x_at	0.000425	8.82e-06	0.973921	GSPT1
203714_s_at	0.000425	8.84e-06	1.07028	TBCE
207170_s_at	0.000426	8.87e-06	-1.36267	LETMD1
222829_s_at	0.00043	8.97e-06	-1.9938	IL20RA
205251_at	0.000432	9.01e-06	-2.10117	PER2
209189_at	0.000436	9.1e-06	-3.25478	FOS
203710_at	0.000436	9.12e-06	-2.21435	ITPR1
209784_s_at	0.000436	9.11e-06	-1.58673	JAG2
201289_at	0.000437	9.16e-06	-2.11576	CYR61
51228_at	0.000438	9.18e-06	1.25689	RBM12B
224823_at	0.000442	9.27e-06	-2.89795	MYLK
206453_s_at	0.000442	9.29e-06	-2.6229	NDRG2
235369_at	0.000442	9.3e-06	-1.29441	C14orf28
200672_x_at	0.000445	9.36e-06	-1.72809	SPTBN1
203474_at	0.000449	9.47e-06	-2.41561	IQGAP2
219058_x_at	0.000449	9.47e-06	-1.25244	TINAGL1
222600_s_at	0.000449	9.45e-06	1.45426	UBA6
229610_at	0.000449	9.46e-06	2.51449	CKAP2L
236621_at	0.000452	9.54e-06	-2.23358	RPS27
209392_at	0.000453	9.57e-06	-2.75764	ENPP2
208383_s_at	0.000458	9.69e-06	-1.57	PCK1
213533_at	0.000459	9.71e-06	-0.966523	NSG1
209699_x_at	0.00046	9.75e-06	-3.60831	AKR1C2
230165_at	0.00046	9.76e-06	1.84045	SGOL2
229015_at	0.000465	9.88e-06	-0.976439	LOC286367
203936_s_at	0.000474	1.01e-05	2.99413	MMP9
1563469_at	0.000485	1.03e-05	-1.62913
231024_at	0.000487	1.04e-05	-2.01352	PGM5-AS1
222657_s_at	0.000487	1.04e-05	1.52343	UBE2W
206632_s_at	0.000487	1.04e-05	3.34144	APOBEC3B
222271_at	0.000488	1.04e-05	-1.43002
205167_s_at	0.000488	1.04e-05	2.43384	CDC25C
206488_s_at	0.00049	1.05e-05	-3.2306	CD36
238454_at	0.000493	1.05e-05	-1.42917	ZNF540
231329_at	0.000496	1.06e-05	-1.63608
227103_s_at	0.000499	1.07e-05	2.18005	ECE2
226697_at	0.000506	1.09e-05	1.47775	FAM114A1
228370_at	0.000508	1.09e-05	-1.96128	LOC100506948
221705_s_at	0.000508	1.09e-05	1.72461	SIKE1
210764_s_at	0.00051	1.1e-05	-2.77937	CYR61
235043_at	0.00051	1.1e-05	-1.12033	FAM122A
219105_x_at	0.00051	1.1e-05	1.56998	ORC6
229477_at	0.000521	1.12e-05	-3.9575	THRSP
236972_at	0.000521	1.12e-05	-0.581526	TRIM63
38487_at	0.000526	1.14e-05	-1.67847	STAB1
203586_s_at	0.000526	1.14e-05	-0.857136	ARL4D
207977_s_at	0.000532	1.15e-05	-2.63429	DPT
220736_at	0.000534	1.16e-05	-1.08168	SLC19A3
225817_at	0.000535	1.16e-05	-2.8458	CGNL1
205909_at	0.000536	1.16e-05	1.90624	POLE2
228642_at	0.00054	1.17e-05	-1.90844	HOTAIRM1///HOXA2
202737_s_at	0.000542	1.18e-05	1.13973	LSM4
225354_s_at	0.000543	1.18e-05	-2.94368	SH3BGRL2
1559706_at	0.000543	1.18e-05	-1.19808	ARHGEF28
203692_s_at	0.000543	1.18e-05	1.77986	E2F3
201820_at	0.000545	1.19e-05	-4.1151	KRT5
233611_at	0.000545	1.19e-05	-1.38203
205011_at	0.000546	1.19e-05	-2.3447	VWA5A
230624_at	0.000547	1.2e-05	-1.93861	SLC25A27
239425_at	0.000547	1.2e-05	-1.01517	DCUN1D5
212191_x_at	0.000547	1.2e-05	-0.897742	RPL13
1562684_at	0.000547	1.2e-05	-0.772701
32259_at	0.000549	1.2e-05	-1.34702	EZH1
212251_at	0.000549	1.21e-05	1.46584	MTDH
228312_at	0.00055	1.21e-05	-0.957364	PI16
232762_at	0.000551	1.21e-05	-2.401	KIAA1217
227263_at	0.000555	1.22e-05	-0.923989	C8orf58
232929_at	0.000557	1.23e-05	-2.03843	ZBTB20
214651_s_at	0.000558	1.23e-05	-2.92869	HOXA10///HOXA9
208982_at	0.000561	1.24e-05	-1.33209	PECAM1
227801_at	0.000561	1.24e-05	1.92242	TRIM59
242494_at	0.000563	1.24e-05	-1.11551
230250_at	0.000564	1.25e-05	-1.57735	PTPRB
219494_at	0.000564	1.25e-05	2.13223	RAD54B
201930_at	0.000565	1.25e-05	1.60374	MCM6
1560081_at	0.000567	1.26e-05	-1.56022
238176_at	0.000568	1.26e-05	-1.17287	RAPGEF2
200926_at	0.000569	1.27e-05	-0.460576	RPS23
225291_at	0.000569	1.26e-05	1.36241	PNPT1
204767_s_at	0.00057	1.27e-05	1.82893	FEN1
203899_s_at	0.000572	1.27e-05	1.00354	CRCP
227085_at	0.000572	1.27e-05	1.247	H2AFV
222440_s_at	0.000575	1.28e-05	-0.661188	THRAP3
204829_s_at	0.000586	1.31e-05	-1.60249	FOLR2
235609_at	0.000586	1.31e-05	2.79776	BRIP1
206170_at	0.00059	1.32e-05	-1.83274	ADRB2
37028_at	0.000592	1.32e-05	-1.27761	PPP1R15A
243584_at	0.000598	1.34e-05	-2.02185
201394_s_at	0.000598	1.34e-05	-1.58678	RBM5
218418_s_at	0.0006	1.34e-05	-1.89951	KANK2
226594_at	0.000602	1.35e-05	-2.47096
225303_at	0.000604	1.36e-05	-2.2135	KIRREL
232274_at	0.000604	1.36e-05	-1.121	CCNL2
229172_at	0.000605	1.36e-05	-1.55058	HSPA12B
213429_at	0.00061	1.37e-05	-1.96564	BICC1
229957_at	0.00061	1.37e-05	-1.26857	TMEM91
212254_s_at	0.000611	1.38e-05	-1.79183	DST
201041_s_at	0.000612	1.38e-05	-2.11164	DUSP1
204964_s_at	0.000612	1.38e-05	-1.99803	SSPN
226648_at	0.000612	1.38e-05	-1.25952	HIF1AN
227579_at	0.000616	1.39e-05	-1.07161	FER
227448_at	0.000617	1.4e-05	-2.11163	ARGLU1
218521_s_at	0.000617	1.4e-05	1.62406	UBE2W
211194_s_at	0.000619	1.4e-05	-2.17254	TP63
204677_at	0.000619	1.4e-05	-2.06925	CDH5
1554044_a_at	0.00062	1.41e-05	-0.518959	MRAP
212561_at	0.000623	1.42e-05	-0.807025	DENND5A
239762_at	0.000624	1.42e-05	-1.18216	LOC286437
216450_x_at	0.000624	1.42e-05	1.85281	HSP90B1
215942_s_at	0.000624	1.42e-05	2.01744	GTSE1
200841_s_at	0.00063	1.44e-05	2.42366	EPRS
228186_s_at	0.000632	1.44e-05	-2.21949	RSPO3
235611_at	0.000632	1.45e-05	-1.37441	SREK1
200853_at	0.000632	1.45e-05	1.3647	H2AFZ
203022_at	0.000632	1.44e-05	1.83934	RNASEH2A
212616_at	0.000633	1.45e-05	-1.21371	CHD9
222494_at	0.00064	1.47e-05	-1.13879	FOXN3
1552618_at	0.00064	1.47e-05	1.47641	STX6
225990_at	0.000641	1.47e-05	-3.26751	BOC
202014_at	0.000642	1.48e-05	-1.63569	PPP1R15A
204428_s_at	0.000644	1.48e-05	-1.4946	LCAT
204649_at	0.000645	1.48e-05	1.54936	TROAP
225673_at	0.000647	1.49e-05	-1.85468	MYADM
212741_at	0.000648	1.49e-05	-3.61495	MAOA
222039_at	0.000649	1.5e-05	1.8154	KIF18B
209368_at	0.000655	1.51e-05	-1.9837	EPHX2
221530_s_at	0.000661	1.53e-05	-2.63968	BHLHE41
222357_at	0.000661	1.53e-05	-2.09155	ZBTB20
216037_x_at	0.000661	1.53e-05	-1.58162	TCF7L2
219670_at	0.000661	1.53e-05	-1.47311	BEND5
211890_x_at	0.000661	1.53e-05	-1.28668	CAPN3
215836_s_at	0.000663	1.54e-05	-2.04635	PCDHGA1///PCDHGA2///PCDHGA3///PCDHGA4///PCDHGA5///PCDHGA6///PCDHGA7///PCDHGA9///PCDHGA10///PCDHGA11///PCDHGB1///PCDHGB2///PCDHGB3///PCDHGB5///PCDHGB6///PCDHGB7///PCDHGC4///PCDHGC5///PCDHGA12///PCDHGA8///PCDHGB4///PCDHGC3
210908_s_at	0.000663	1.54e-05	-1.18076	PFDN5
213348_at	0.000665	1.55e-05	-2.17372	CDKN1C
219011_at	0.000665	1.54e-05	-1.58486	PLEKHA4
200080_s_at	0.000665	1.55e-05	0.442323	H3F3AP4///H3F3A
202754_at	0.00067	1.56e-05	0.867993	R3HDM1
243293_at	0.00067	1.56e-05	1.45565
223254_s_at	0.000671	1.56e-05	1.39805	G2E3
205022_s_at	0.000675	1.57e-05	-1.04305	FOXN3
227709_at	0.000677	1.58e-05	-2.36318	TPT1-AS1
213181_s_at	0.000677	1.58e-05	-0.965237	MOCS1
221824_s_at	0.000685	1.6e-05	-1.40621	2016-03-08
201164_s_at	0.000691	1.62e-05	-0.919183	PUM1
227909_at	0.000699	1.64e-05	-1.9503	LINC00087///LINC00086
230083_at	0.000702	1.65e-05	-1.70524	USP53
1555058_a_at	0.000702	1.65e-05	2.10888	LPGAT1
228456_s_at	0.000703	1.65e-05	-1.36267	CDS2
229476_s_at	0.000704	1.65e-05	-4.16314	THRSP
1560562_a_at	0.000706	1.66e-05	-1.75602	ZNF677
229490_s_at	0.000708	1.67e-05	1.48501
231013_at	0.000709	1.67e-05	-1.19914	LOC100505608
201893_x_at	0.000713	1.69e-05	-2.66842	DCN
203409_at	0.000713	1.69e-05	-1.58676	DDB2
200784_s_at	0.000713	1.68e-05	-1.46552	LRP1
220795_s_at	0.000713	1.68e-05	-1.09653	BEGAIN
209019_s_at	0.000713	1.69e-05	-1.08791	PINK1
221258_s_at	0.000713	1.68e-05	2.1309	KIF18A
203228_at	0.000716	1.7e-05	1.54915	PAFAH1B3
239392_s_at	0.000716	1.7e-05	1.88565	POGK
232582_at	0.000718	1.7e-05	-0.905331
209240_at	0.000719	1.71e-05	-1.23516	OGT
213236_at	0.00072	1.71e-05	-1.70814	SASH1
230212_at	0.000721	1.71e-05	-1.66294	SPRY1
227074_at	0.000722	1.72e-05	-2.08046	LOC100131564
224900_at	0.000727	1.73e-05	-0.907846	ANKFY1
227121_at	0.000728	1.73e-05	-2.34231
213957_s_at	0.000733	1.75e-05	1.15519	CEP350
216074_x_at	0.000734	1.75e-05	-1.25164	WWC1
211986_at	0.000737	1.76e-05	-2.13636	AHNAK
215963_x_at	0.000737	1.76e-05	-0.785545	RPL3
221588_x_at	0.000738	1.77e-05	-1.093	ALDH6A1
240120_at	0.000745	1.78e-05	-2.36019
33148_at	0.000746	1.79e-05	1.38797	ZFR
227326_at	0.000747	1.79e-05	-0.901111	MXRA7
202350_s_at	0.000754	1.81e-05	-3.67035	MATN2
234488_s_at	0.000754	1.81e-05	1.31703	GMCL1P1///GMCL1
237624_at	0.000756	1.82e-05	-1.60269
238652_at	0.00077	1.85e-05	-1.05592
215322_at	0.000774	1.86e-05	-1.86442
227708_at	0.000789	1.9e-05	-2.15033	EEF1A1
242625_at	0.000793	1.91e-05	2.92448	RSAD2
200608_s_at	0.000795	1.92e-05	1.30905	RAD21
1562953_s_at	0.000805	1.94e-05	-1.24639	WDFY3-AS2
210425_x_at	0.000806	1.95e-05	-2.10035	GOLGA8B
200816_s_at	0.000806	1.95e-05	-1.00991	PAFAH1B1
209891_at	0.000806	1.95e-05	2.21824	SPC25
212798_s_at	0.000808	1.96e-05	-1.46137	ANKMY2
227021_at	0.000808	1.96e-05	1.40796	KDM1B
238767_at	0.000811	1.97e-05	-0.892588
227101_at	0.000812	1.97e-05	1.71311	ZNF800
1556336_at	0.000814	1.98e-05	1.29033	RBMX
200974_at	0.000817	1.99e-05	-2.29684	ACTA2
208693_s_at	0.000819	1.99e-05	1.20936	GARS
217593_at	0.00082	2e-05	-1.14458	ZSCAN18
232313_at	0.000821	2e-05	-0.97936	TMEM132C
235201_at	0.000822	2.01e-05	-1.74417	FOXP2
221476_s_at	0.000822	2.01e-05	-1.20478	RPL15
227717_at	0.000826	2.02e-05	-1.83582	ARHGEF37
205717_x_at	0.000829	2.02e-05	-1.85768	PCDHGA1///PCDHGA2///PCDHGA3///PCDHGA4///PCDHGA5///PCDHGA6///PCDHGA7///PCDHGA9///PCDHGA10///PCDHGA11///PCDHGB1///PCDHGB2///PCDHGB3///PCDHGB5///PCDHGB6///PCDHGB7///PCDHGC4///PCDHGC5///PCDHGA12///PCDHGA8///PCDHGB4///PCDHGC3
218678_at	0.000831	2.03e-05	-2.5226	NES
235266_at	0.000834	2.04e-05	2.17956	ATAD2
206243_at	0.000835	2.05e-05	-2.19492	TIMP4
204533_at	0.000835	2.04e-05	4.19814	CXCL10
209434_s_at	0.000836	2.05e-05	1.19948	PPAT
217047_s_at	0.000839	2.06e-05	-1.73741	FAM13A
211356_x_at	0.000843	2.07e-05	-2.06722	LEPR
204377_s_at	0.000847	2.08e-05	-0.616438	VPRBP
213182_x_at	0.000849	2.09e-05	-2.08446	CDKN1C
202724_s_at	0.000849	2.09e-05	-1.66459	FOXO1
233575_s_at	0.00085	2.1e-05	-0.754857	TLE4
221677_s_at	0.00085	2.09e-05	1.69173	DONSON
221913_at	0.000853	2.1e-05	-1.26401	SIRT3
223316_at	0.000854	2.11e-05	-2.12179	CCDC3
224797_at	0.000854	2.11e-05	-1.36604	ARRDC3
212253_x_at	0.000864	2.14e-05	-1.81427	DST
219469_at	0.000864	2.14e-05	-1.45208	DYNC2H1
1554271_a_at	0.000864	2.14e-05	2.34343	CENPL
226022_at	0.000868	2.15e-05	-1.85582	SASH1
216944_s_at	0.000872	2.16e-05	-1.7007	ITPR1
40829_at	0.000873	2.17e-05	-0.770624	WDTC1
237498_at	0.00088	2.18e-05	-1.11351	NEDD4L
212730_at	0.000882	2.19e-05	-4.32432	SYNM
239089_at	0.000883	2.2e-05	-0.626607
238151_at	0.000892	2.22e-05	-1.55595
228424_at	0.000892	2.22e-05	-0.80824	NAALADL1
213034_at	0.000901	2.25e-05	-1.87879	SIK3
203445_s_at	0.000904	2.26e-05	-1.09396	CTDSP2
217719_at	0.000906	2.26e-05	-1.10198	EIF3L
222679_s_at	0.000906	2.26e-05	1.29011	DCUN1D1
208798_x_at	0.000914	2.28e-05	-2.28587	GOLGA8A
202075_s_at	0.000915	2.29e-05	-1.57534	PLTP
1563498_s_at	0.000915	2.29e-05	-0.896953	SLC25A45
208095_s_at	0.00092	2.31e-05	0.914916	SRP72
218831_s_at	0.000922	2.31e-05	-1.72765	FCGRT
218346_s_at	0.000924	2.32e-05	-1.62888	SESN1
219238_at	0.000928	2.33e-05	-1.08016	PIGV
204389_at	0.000929	2.34e-05	-1.92137	MAOA
35776_at	0.000929	2.33e-05	-0.906986	ITSN1
200842_s_at	0.000929	2.34e-05	1.44164	EPRS
209297_at	0.00093	2.34e-05	-1.00858	ITSN1
212134_at	0.000937	2.36e-05	-0.970007	PHLDB1
205644_s_at	0.000937	2.36e-05	0.815337	SNRPG
235746_s_at	0.000939	2.37e-05	-1.93282
208549_x_at	0.00094	2.37e-05	0.830818	PTMA
206159_at	0.000942	2.38e-05	-0.82853	GDF10
224718_at	0.000955	2.42e-05	-0.975729	YY1
206316_s_at	0.000955	2.42e-05	1.20155	KNTC1
234224_at	0.000957	2.43e-05	-1.64374
201620_at	0.000963	2.44e-05	-0.991415	MBTPS1
1555945_s_at	0.000987	2.5e-05	0.968559	FAM120A
201024_x_at	0.000992	2.52e-05	0.964187	EIF5B
242086_at	0.000993	2.52e-05	-1.66042	SPATA6
201812_s_at	0.000995	2.53e-05	-0.910515	C4orf46///TOMM7
204734_at	0.000999	2.54e-05	-4.29891	KRT15
201842_s_at	0.001	2.56e-05	-2.72888	EFEMP1
230744_at	0.001	2.55e-05	-1.85598	FSTL1
1555801_s_at	0.001	2.55e-05	-1.34757	ZNF385B
219628_at	0.001	2.56e-05	-1.29704	ZMAT3
213599_at	0.001	2.55e-05	2.57608	OIP5
240721_at	0.00101	2.58e-05	-1.16171
209854_s_at	0.00101	2.58e-05	-1.09219	KLK2
202672_s_at	0.00102	2.6e-05	-2.51361	ATF3
203407_at	0.00102	2.61e-05	-2.02866	PPL
236094_at	0.00102	2.61e-05	-1.73489	TCF7L2
203187_at	0.00102	2.6e-05	-1.47011	DOCK1
206037_at	0.00102	2.62e-05	-1.17453	CCBL1
218193_s_at	0.00102	2.6e-05	1.76391	GOLT1B
218330_s_at	0.00103	2.64e-05	-2.11427	NAV2
234307_s_at	0.00103	2.64e-05	-1.27293	KIF26A
224956_at	0.00103	2.64e-05	1.35023	NUFIP2
238688_at	0.00104	2.67e-05	-2.31833	TPM1
1559776_at	0.00104	2.69e-05	-1.43912
220046_s_at	0.00104	2.67e-05	-1.20183	CCNL1
226795_at	0.00105	2.71e-05	-1.49326	LRCH1
1555724_s_at	0.00107	2.75e-05	-2.61654	TAGLN
210276_s_at	0.00107	2.75e-05	-1.31144	NOL12///TRIOBP
1555889_a_at	0.00107	2.77e-05	-1.15335	CRTAP
205693_at	0.00107	2.76e-05	-0.766697	TNNT3
211719_x_at	0.00107	2.78e-05	2.18857	FN1
200953_s_at	0.00108	2.79e-05	-2.50731	CCND2
222513_s_at	0.00108	2.8e-05	-2.08479	SORBS1
227444_at	0.00108	2.79e-05	-1.86021	ARMCX4
212793_at	0.00108	2.79e-05	-1.51655	DAAM2
216609_at	0.00108	2.8e-05	1.254	TXN
221922_at	0.00108	2.81e-05	1.78244	GPSM2
229331_at	0.00109	2.83e-05	-2.26319	SPATA18
208469_s_at	0.00109	2.85e-05	-0.827975	EGFL8///PPT2
227722_at	0.0011	2.88e-05	-2.60786	RPS23
223711_s_at	0.0011	2.86e-05	-1.28926	THYN1
1570439_at	0.0011	2.87e-05	-1.14468
212464_s_at	0.0011	2.87e-05	2.25793	FN1
225765_at	0.00111	2.91e-05	1.13096	TNPO1
204475_at	0.00111	2.91e-05	4.34986	MMP1
44696_at	0.00112	2.95e-05	-0.811013	TBC1D13
236640_at	0.00112	2.93e-05	-0.615836	LOC100507165
203479_s_at	0.00112	2.92e-05	1.25355	OTUD4
203432_at	0.00112	2.94e-05	1.54265	TMPO
201892_s_at	0.00113	2.96e-05	-1.20133	IMPDH2
213286_at	0.00113	2.96e-05	1.46212	ZFR
212448_at	0.00114	3e-05	-1.93186	NEDD4L
228905_at	0.00114	3e-05	-1.72915	PCM1
231875_at	0.00114	2.99e-05	1.38145	KIF21A
204271_s_at	0.00116	3.05e-05	-1.55376	EDNRB
218491_s_at	0.00116	3.07e-05	-1.36673	THYN1
236936_at	0.00116	3.06e-05	-1.30329
228402_at	0.00116	3.07e-05	-0.989776	ZBED3
202666_s_at	0.00116	3.07e-05	1.36288	ACTL6A
225464_at	0.00117	3.08e-05	-1.92981	FRMD6
228501_at	0.00117	3.1e-05	-1.62259	GALNT15
221888_at	0.00117	3.11e-05	-1.15989	CC2D1A
1555230_a_at	0.00117	3.09e-05	-0.565129	KCNIP2
204477_at	0.00117	3.09e-05	1.04436	RABIF
218092_s_at	0.00117	3.08e-05	1.27355	AGFG1
228955_at	0.00117	3.12e-05	2.1132	LRP8
237839_at	0.00118	3.12e-05	-2.11346
232465_at	0.00119	3.17e-05	-1.91154
201278_at	0.00119	3.16e-05	-1.84939	DAB2
207277_at	0.00119	3.18e-05	-1.37814	CD209
209614_at	0.00119	3.18e-05	-1.13268	ADH1B
1562904_s_at	0.00119	3.16e-05	-0.591313	FAM86B3P
201381_x_at	0.00119	3.17e-05	1.22826	CACYBP
218934_s_at	0.0012	3.22e-05	-1.18503	HSPB7
218741_at	0.0012	3.19e-05	1.64729	CENPM
225896_at	0.00121	3.25e-05	-1.60251	MPRIP
240113_at	0.00121	3.25e-05	-1.59945
209068_at	0.00121	3.24e-05	-1.44197	HNRNPDL
200910_at	0.00121	3.24e-05	1.00152	CCT3
214724_at	0.00122	3.28e-05	-1.77638	DIXDC1
215016_x_at	0.00122	3.26e-05	-1.73174	DST
224760_at	0.00122	3.29e-05	-1.36691	SP1
211546_x_at	0.00122	3.29e-05	-0.512628	SNCA
239017_at	0.00123	3.3e-05	-2.13136	LOC100507273
210255_at	0.00123	3.32e-05	-1.36918	RAD51B
222250_s_at	0.00123	3.3e-05	1.35517	INTS7
227917_at	0.00124	3.35e-05	-1.76362	FAM85A
209583_s_at	0.00125	3.37e-05	-2.10091	CD200
200607_s_at	0.00125	3.36e-05	1.95376	RAD21
213737_x_at	0.00126	3.39e-05	-1.72915	GOLGA8H
201368_at	0.00126	3.39e-05	-1.57259	ZFP36L2
219514_at	0.00127	3.44e-05	-1.65287	ANGPTL2
203016_s_at	0.00127	3.43e-05	1.54673	SSX2IP
209550_at	0.00128	3.47e-05	-2.39605	NDN
230937_at	0.00128	3.48e-05	-1.07232	LOC285835
200911_s_at	0.00129	3.5e-05	-1.79387	TACC1
231993_at	0.00129	3.49e-05	-1.42431	ITGBL1
230418_s_at	0.0013	3.53e-05	-3.10005	GALNT16
205019_s_at	0.0013	3.53e-05	-2.4929	VIPR1
233044_at	0.0013	3.55e-05	-2.09263
203888_at	0.0013	3.53e-05	-1.90422	THBD
220326_s_at	0.0013	3.52e-05	-1.85454	ARHGEF40
213686_at	0.0013	3.53e-05	-1.30363	VPS13A
236931_at	0.0013	3.52e-05	-1.11558
213524_s_at	0.00131	3.56e-05	-2.52112	G0S2
211871_x_at	0.00131	3.56e-05	-1.18449	GNB5
217406_at	0.00131	3.58e-05	0.812891
201091_s_at	0.00131	3.57e-05	1.26929	CBX3
1554667_s_at	0.00132	3.62e-05	1.09234	METTL8
218974_at	0.00133	3.64e-05	-2.31796	SOBP
205880_at	0.00133	3.63e-05	-1.80893	PRKD1
228716_at	0.00134	3.67e-05	-2.45575	THRB
203840_at	0.00134	3.66e-05	0.822792	BLZF1
202105_at	0.00135	3.7e-05	-1.30272	IGBP1
214102_at	0.00136	3.74e-05	-1.47979	ARAP2
207761_s_at	0.00137	3.78e-05	-2.25922	METTL7A
215199_at	0.00137	3.78e-05	-2.15958	CALD1
242846_at	0.00137	3.77e-05	-1.62527
217781_s_at	0.00137	3.76e-05	-0.951723	ZNF106
202915_s_at	0.00137	3.77e-05	1.16784	FAM20B
1554710_at	0.00138	3.8e-05	-1.02398	KCNMB1
1552535_at	0.00138	3.8e-05	-0.894377	CLDN19
203308_x_at	0.0014	3.85e-05	-0.821181	HPS1
226930_at	0.00141	3.9e-05	2.21827	FNDC1
203876_s_at	0.00141	3.89e-05	3.39828	MMP11
226992_at	0.00142	3.93e-05	-2.98551	NOSTRIN
205547_s_at	0.00142	3.93e-05	-2.41549	TAGLN
227771_at	0.00142	3.92e-05	-2.2243	LIFR
238868_at	0.00142	3.92e-05	-1.61095	UACA
203499_at	0.00142	3.93e-05	-1.35034	EPHA2
204948_s_at	0.00142	3.95e-05	-1.28443	FST
224691_at	0.00142	3.92e-05	0.73754	UHMK1
203693_s_at	0.00142	3.95e-05	1.92482	E2F3
1553768_a_at	0.00142	3.92e-05	1.93448	DCBLD1
229657_at	0.00143	3.96e-05	-1.61676	THRB
217299_s_at	0.00143	3.97e-05	1.59904	NBN
214040_s_at	0.00144	4e-05	-2.61667	GSN
237561_x_at	0.00144	4.01e-05	-1.49987
228698_at	0.00144	4e-05	-1.31778	SOX7
223430_at	0.00144	4.02e-05	-1.07141	SIK2
219534_x_at	0.00145	4.07e-05	-1.96118	CDKN1C
235427_at	0.00145	4.05e-05	-1.8494	CFLAR
1569502_s_at	0.00145	4.03e-05	-0.861359	TP73-AS1
211993_at	0.00145	4.06e-05	1.48407	WNK1
208644_at	0.00146	4.1e-05	1.19788	PARP1
242283_at	0.00146	4.08e-05	1.92693	DNAH14
226684_at	0.00147	4.11e-05	-1.69681	ATG2B
204958_at	0.00147	4.14e-05	-1.44856	PLK3
232527_at	0.00147	4.11e-05	-1.33304	PSMD6-AS2
228107_at	0.00147	4.11e-05	-1.17528	C8orf88
238566_at	0.00147	4.12e-05	-0.963182
201508_at	0.00148	4.17e-05	-2.24972	IGFBP4
228831_s_at	0.00148	4.17e-05	-1.523	GNG7
220927_s_at	0.00148	4.16e-05	-0.665162	HPSE2
227126_at	0.00149	4.19e-05	-2.14169	PTPRG
201012_at	0.00149	4.19e-05	-2.04141	ANXA1
227151_at	0.00149	4.2e-05	-0.746691	SNX33
206856_at	0.00149	4.19e-05	-0.731448	LILRB5
221521_s_at	0.00149	4.22e-05	1.92482	GINS2
212761_at	0.0015	4.25e-05	-1.6307	TCF7L2
204213_at	0.00151	4.27e-05	-1.64934	PIGR
205826_at	0.00151	4.26e-05	-1.50781	MYOM2
203417_at	0.00151	4.29e-05	2.19744	MFAP2
205383_s_at	0.00152	4.33e-05	-2.07955	ZBTB20
212724_at	0.00152	4.31e-05	-1.80505	RND3
226856_at	0.00152	4.31e-05	-0.97241	MUSTN1///TMEM110
229452_at	0.00152	4.31e-05	-0.936642	TMEM88
225402_at	0.00152	4.31e-05	1.48037	TP53RK
1554636_at	0.00153	4.37e-05	-0.877504
219990_at	0.00153	4.34e-05	1.6431	E2F8
226702_at	0.00153	4.34e-05	3.06797	CMPK2
219779_at	0.00154	4.4e-05	-1.55322	ZFHX4
208407_s_at	0.00154	4.39e-05	-1.4859	CTNND1
212250_at	0.00154	4.39e-05	1.3266	MTDH
201525_at	0.00155	4.43e-05	-4.21978	APOD
220065_at	0.00155	4.43e-05	-1.61903	TNMD
213317_at	0.00155	4.43e-05	-1.35584	CLIC5
208611_s_at	0.00155	4.41e-05	-1.19409	SPTAN1
225871_at	0.00156	4.45e-05	-2.50317	STEAP2
200031_s_at	0.00156	4.46e-05	-0.505016	RPS11
209079_x_at	0.00157	4.5e-05	-1.68815	PCDHGA1///PCDHGA2///PCDHGA3///PCDHGA4///PCDHGA5///PCDHGA6///PCDHGA7///PCDHGA9///PCDHGA10///PCDHGA11///PCDHGB1///PCDHGB2///PCDHGB3///PCDHGB5///PCDHGB6///PCDHGB7///PCDHGC4///PCDHGC5///PCDHGA12///PCDHGA8///PCDHGB4///PCDHGC3
235017_s_at	0.00157	4.49e-05	-1.42613	CSRNP3
201217_x_at	0.00157	4.5e-05	-0.622507	RPL3
209160_at	0.00158	4.55e-05	-3.00166	AKR1C3
214063_s_at	0.00158	4.53e-05	-2.35856	TF
204438_at	0.00158	4.54e-05	-2.27741	MRC1
235747_at	0.00159	4.59e-05	-1.79177	SLC25A16
238344_at	0.00159	4.56e-05	-0.531994
237194_at	0.0016	4.61e-05	-1.50707
212858_at	0.00161	4.63e-05	1.40841	PAQR4
1568877_a_at	0.00162	4.66e-05	1.45274	ACBD5
223993_s_at	0.00163	4.72e-05	1.31565	CNIH4
217834_s_at	0.00164	4.72e-05	1.5666	SYNCRIP
221822_at	0.00165	4.76e-05	-0.772699	CCDC101
219662_at	0.00165	4.78e-05	0.949987	C2orf49
225601_at	0.00165	4.77e-05	1.86425	HMGB3
231991_at	0.00166	4.81e-05	-1.25655	CCM2L
218905_at	0.00167	4.82e-05	1.28853	INTS8
227006_at	0.00168	4.9e-05	-2.90938	PPP1R14A
204748_at	0.00168	4.89e-05	-2.68361	PTGS2
216035_x_at	0.00168	4.87e-05	-1.70322	TCF7L2
202973_x_at	0.00168	4.88e-05	-1.6619	FAM13A
225977_at	0.00168	4.87e-05	-1.31261	PCDH18
230350_at	0.00168	4.9e-05	-1.2778
222860_s_at	0.00168	4.89e-05	-1.13931	PDGFD
40446_at	0.00169	4.93e-05	-0.872593	PHF1
243039_at	0.00169	4.94e-05	-0.862817
202338_at	0.00169	4.93e-05	2.19686	TK1
204746_s_at	0.0017	4.95e-05	-1.15608	PICK1
235094_at	0.00171	5e-05	-1.93715
203068_at	0.00171	5e-05	-1.68062	KLHL21
202931_x_at	0.00172	5.02e-05	-1.08475	BIN1
208792_s_at	0.00173	5.07e-05	-3.03262	CLU
1555609_a_at	0.00174	5.1e-05	-1.3583	ZMAT3
206509_at	0.00175	5.12e-05	-6.20712	PIP
201336_at	0.00175	5.13e-05	-0.92408	VAMP3
223700_at	0.00175	5.12e-05	1.9979	MND1
1555411_a_at	0.00176	5.16e-05	-1.29837	CCNL1
1554047_at	0.00176	5.15e-05	0.827085	TXNDC9
224560_at	0.00177	5.19e-05	-1.56791	TIMP2
209818_s_at	0.00177	5.21e-05	-0.523344	HABP4
223315_at	0.00178	5.25e-05	-3.40533	NTN4
204650_s_at	0.00178	5.25e-05	-1.38913	APBB3
218047_at	0.00178	5.22e-05	-1.10077	OSBPL9
209743_s_at	0.00178	5.24e-05	1.67786	ITCH
35626_at	0.0018	5.31e-05	-1.18697	SGSH
200037_s_at	0.0018	5.32e-05	0.658509	CBX3
207092_at	0.00182	5.38e-05	-2.23408	LEP
221045_s_at	0.00183	5.39e-05	-1.17266	PER3
231579_s_at	0.00184	5.43e-05	-1.39505	TIMP2
223168_at	0.00185	5.47e-05	-2.13395	RHOU
1556601_a_at	0.00185	5.46e-05	-1.86817	SPATA13
214805_at	0.00185	5.48e-05	-1.59328	EIF4A1
202081_at	0.00185	5.47e-05	-1.41471	IER2
234464_s_at	0.00185	5.47e-05	1.41844	EME1
227997_at	0.00186	5.51e-05	-2.4076	IL17RD
233265_at	0.00186	5.55e-05	-1.70501
223227_at	0.00186	5.51e-05	-1.39956	BBS2
228807_at	0.00186	5.55e-05	-0.439032	ASPA
234954_at	0.00186	5.52e-05	1.29777
222825_at	0.00186	5.52e-05	1.5009	OTUD6B
219510_at	0.00186	5.52e-05	1.64746	POLQ
202440_s_at	0.00187	5.56e-05	-1.71812	ST5
204135_at	0.00188	5.62e-05	-2.13649	FILIP1L
200823_x_at	0.00188	5.59e-05	-1.04271	RPL29
225481_at	0.00189	5.67e-05	-1.97639	FRMD6
217597_x_at	0.00189	5.64e-05	-1.04723	RAB40B
205192_at	0.00189	5.66e-05	-1.02167	MAP3K14
1557073_s_at	0.00189	5.66e-05	-1.00986	TTBK2
240347_at	0.00189	5.65e-05	-0.460886
220153_at	0.00189	5.63e-05	1.27981	ENTPD7
215333_x_at	0.0019	5.7e-05	-2.36132	GSTM1
206167_s_at	0.0019	5.69e-05	-1.56531	ARHGAP6
225995_x_at	0.0019	5.68e-05	-0.772518	WASH1///WASH2P
218665_at	0.00191	5.76e-05	-1.81684	FZD4
210729_at	0.00191	5.73e-05	-1.52387	NPY2R
209884_s_at	0.00191	5.75e-05	-1.39381	SLC4A7
243416_at	0.00191	5.75e-05	-0.995977
224906_at	0.00191	5.75e-05	-0.815963	ANO6
244414_at	0.00192	5.78e-05	-2.93802
219405_at	0.00192	5.79e-05	-2.04609	TRIM68
238075_at	0.00192	5.77e-05	1.67066	CHEK1
208929_x_at	0.00193	5.81e-05	-0.698233	RPL13
216264_s_at	0.00194	5.86e-05	-2.5167	LAMB2
201221_s_at	0.00194	5.85e-05	-1.23779	SNRNP70
209569_x_at	0.00195	5.88e-05	-1.54167	NSG1
232994_s_at	0.00196	5.94e-05	-1.72028	ARHGEF28
201044_x_at	0.00197	5.97e-05	-1.85806	DUSP1
227809_at	0.00198	6.01e-05	-1.51664	ZC3H6
209560_s_at	0.002	6.08e-05	-4.44538	DLK1
204963_at	0.002	6.06e-05	-1.77499	SSPN
1555522_s_at	0.002	6.06e-05	1.17183	DPY30///MEMO1
220651_s_at	0.002	6.07e-05	2.85713	MCM10
229135_at	0.00201	6.1e-05	-1.28303	FASTKD2
212039_x_at	0.00202	6.16e-05	-0.628966	RPL3
229661_at	0.00202	6.14e-05	1.28734	SALL4
202200_s_at	0.00202	6.16e-05	1.47422	SRPK1
1554966_a_at	0.00204	6.23e-05	-2.08313	FILIP1L
228416_at	0.00204	6.24e-05	-1.89215	ACVR2A
227095_at	0.00204	6.2e-05	-1.29436	LEPROT
226719_at	0.00204	6.2e-05	-1.2486	DERL2
201395_at	0.00204	6.21e-05	-1.24739	RBM5
241417_at	0.00204	6.24e-05	-1.18026
214766_s_at	0.00204	6.23e-05	1.08399	AHCTF1
212768_s_at	0.00205	6.26e-05	-3.1224	OLFM4
211066_x_at	0.00205	6.25e-05	-1.82312	PCDHGA1///PCDHGA2///PCDHGA3///PCDHGA4///PCDHGA5///PCDHGA6///PCDHGA7///PCDHGA9///PCDHGA10///PCDHGA11///PCDHGB1///PCDHGB2///PCDHGB3///PCDHGB5///PCDHGB6///PCDHGB7///PCDHGC4///PCDHGC5///PCDHGA12///PCDHGA8///PCDHGB4///PCDHGC3
230456_at	0.00205	6.25e-05	-0.754346
205614_x_at	0.00206	6.3e-05	-2.11889	MST1
232277_at	0.00207	6.36e-05	-2.38932	SLC28A3
224562_at	0.00207	6.35e-05	-1.04343	WASF2
215220_s_at	0.00207	6.34e-05	1.57835	TPR
213068_at	0.00208	6.39e-05	-2.85435	DPT
203372_s_at	0.00208	6.38e-05	-2.44238	SOCS2
222478_at	0.00208	6.38e-05	-1.43482	VPS36
209096_at	0.00208	6.38e-05	1.24137	UBE2V2
212192_at	0.00209	6.44e-05	-1.64358	KCTD12
204083_s_at	0.0021	6.46e-05	-1.97404	TPM2
1554472_a_at	0.0021	6.47e-05	1.88341	PHF20L1
204550_x_at	0.00211	6.5e-05	-2.47513	GSTM1
58780_s_at	0.00211	6.52e-05	-1.53833	ARHGEF40
1562608_at	0.00211	6.52e-05	-1.48614
231823_s_at	0.00211	6.49e-05	-1.09749	SH3PXD2B
222606_at	0.00211	6.52e-05	1.35377	ZWILCH
202872_at	0.00211	6.53e-05	1.72077	ATP6V1C1
204037_at	0.00212	6.55e-05	-1.36998	LPAR1
208313_s_at	0.00212	6.55e-05	-1.06394	SF1
236361_at	0.00213	6.58e-05	-1.3266	GALNT15
228243_at	0.00214	6.62e-05	-1.48153
220172_at	0.00214	6.65e-05	1.42802	DCAF17
214919_s_at	0.00215	6.67e-05	-1.61462	ANKHD1-EIF4EBP3///EIF4EBP3
203002_at	0.00216	6.7e-05	-1.85885	AMOTL2
227113_at	0.00217	6.75e-05	-2.10099	ADHFE1
218764_at	0.00217	6.76e-05	-1.63967	PRKCH
41644_at	0.00217	6.76e-05	-1.57515	SASH1
208581_x_at	0.00217	6.77e-05	-1.49231	MT1X
221787_at	0.00217	6.75e-05	-1.12649	C6orf120
227620_at	0.00217	6.76e-05	-1.07755	SLC44A1
222129_at	0.00217	6.78e-05	-0.981242	FAM134A
206050_s_at	0.00217	6.74e-05	-0.897557	RNH1
208875_s_at	0.00217	6.73e-05	1.83846	PAK2
204256_at	0.00217	6.76e-05	2.00089	ELOVL6
242021_at	0.00218	6.8e-05	-0.6848	XBP1
222037_at	0.0022	6.89e-05	2.03924	MCM4
1559425_at	0.00221	6.93e-05	-2.83033
208703_s_at	0.00222	6.97e-05	-1.95387	APLP2
226728_at	0.00222	6.97e-05	-1.82292	SLC27A1
227504_s_at	0.00222	6.94e-05	-0.842157
233252_s_at	0.00222	6.95e-05	1.0121	STRBP
223333_s_at	0.00224	7.03e-05	-1.47455	ANGPTL4
218950_at	0.00224	7.04e-05	-1.31911	ARAP3
228450_at	0.00226	7.1e-05	-1.17552	PLEKHA7
202552_s_at	0.00228	7.16e-05	-1.91406	CRIM1
212383_at	0.00228	7.17e-05	-1.20517	ATP6V0A1
222593_s_at	0.00229	7.21e-05	1.17306	SPATS2
224999_at	0.0023	7.26e-05	-2.47711	EGFR
202148_s_at	0.0023	7.25e-05	1.31111	PYCR1
209643_s_at	0.00231	7.29e-05	-0.898615	PLD2
236038_at	0.00232	7.31e-05	-1.56687
222027_at	0.00233	7.35e-05	1.22569	NUCKS1
211762_s_at	0.00233	7.35e-05	1.78855	KPNA2
235556_at	0.00234	7.38e-05	-1.80886	CREBRF
218728_s_at	0.00235	7.42e-05	1.47719	CNIH4
203400_s_at	0.00238	7.52e-05	-2.85334	TF
210944_s_at	0.00238	7.54e-05	-1.64019	CAPN3
217972_at	0.00238	7.52e-05	1.05991	CHCHD3
224821_at	0.0024	7.61e-05	-1.65106	ABHD14B
212957_s_at	0.0024	7.61e-05	-1.31216	LINC01278
213944_x_at	0.0024	7.59e-05	-0.89817	GNA11
218875_s_at	0.0024	7.61e-05	1.45631	FBXO5
203373_at	0.00242	7.71e-05	-2.69683	SOCS2
222453_at	0.00242	7.7e-05	-2.16417	CYBRD1
231867_at	0.00242	7.68e-05	-1.8535	TENM2
203018_s_at	0.00242	7.71e-05	0.989132	SSX2IP
235572_at	0.00242	7.68e-05	1.70378	SPC24
242405_at	0.00243	7.73e-05	-2.437
202364_at	0.00243	7.75e-05	-1.43267	MXI1
200965_s_at	0.00244	7.81e-05	-1.96082	ABLIM1
204193_at	0.00244	7.77e-05	-1.04513	CHKB
210201_x_at	0.00244	7.8e-05	-1.03704	BIN1
241699_at	0.00244	7.78e-05	-0.552678
219544_at	0.00244	7.78e-05	1.5979	BORA
206134_at	0.00244	7.78e-05	3.51512	ADAMDEC1
212372_at	0.00245	7.83e-05	-1.24063	MYH10
209024_s_at	0.00246	7.88e-05	1.2753	SYNCRIP
1553602_at	0.00247	7.92e-05	-5.81741	MUCL1
204249_s_at	0.00248	7.94e-05	-1.25328	LMO2
226872_at	0.00248	7.96e-05	-1.20376	RFX2
227108_at	0.00248	7.94e-05	-0.956607	STARD9
227047_x_at	0.00248	7.97e-05	-0.874198	ZBTB4
227327_at	0.00248	7.98e-05	-0.84982	MEGF8
226638_at	0.0025	8.03e-05	-1.59689	ARHGAP23
235821_at	0.0025	8.06e-05	1.76393
213577_at	0.0025	8.04e-05	2.07067	SQLE
202815_s_at	0.00251	8.08e-05	-1.06708	HEXIM1
238750_at	0.00253	8.16e-05	-4.14706	CCL28
202709_at	0.00253	8.14e-05	-2.51991	FMOD
200715_x_at	0.00253	8.16e-05	-1.04652	RPL13A
231855_at	0.00253	8.16e-05	1.54744	KIAA1524
210495_x_at	0.00253	8.16e-05	2.099	FN1
236307_at	0.00254	8.21e-05	-1.70517
213715_s_at	0.00256	8.26e-05	-1.04602	KANK3
230438_at	0.00256	8.29e-05	-0.868065	TBX15
203292_s_at	0.00256	8.3e-05	-0.865752	VPS11
1559063_at	0.0026	8.43e-05	-1.37089
209960_at	0.0026	8.43e-05	-1.0043	HGF
58994_at	0.0026	8.42e-05	-0.992422	CC2D1A
242030_at	0.0026	8.42e-05	0.780305	SLC4A1AP
201843_s_at	0.00261	8.49e-05	-2.80494	EFEMP1
226040_at	0.00261	8.49e-05	-1.44934
209680_s_at	0.00261	8.5e-05	1.58204	KIFC1
221726_at	0.00262	8.5e-05	-1.33488	RPL22
228875_at	0.00262	8.53e-05	-0.977109	FAM162B
224604_at	0.00264	8.6e-05	-0.96303	C4orf3
211921_x_at	0.00264	8.6e-05	0.816861	PTMA
205730_s_at	0.00265	8.62e-05	-2.56084	ABLIM3
200940_s_at	0.00265	8.64e-05	-1.95857	RERE
204244_s_at	0.00265	8.65e-05	1.71584	DBF4
223395_at	0.00267	8.71e-05	-3.01482	ABI3BP
224240_s_at	0.00267	8.75e-05	-2.99474	CCL28
229974_at	0.00267	8.71e-05	-0.955899	EVC2
212809_at	0.00267	8.73e-05	0.995133	NFATC2IP
226003_at	0.00267	8.74e-05	1.62704	KIF21A
201787_at	0.00268	8.76e-05	-2.02617	FBLN1
1554127_s_at	0.00268	8.8e-05	-2.02087	MSRB3
221556_at	0.00268	8.77e-05	-1.44201	CDC14B
204293_at	0.00268	8.78e-05	-1.40786	SGSH
223387_at	0.00268	8.79e-05	-1.07984	ZFYVE1
209263_x_at	0.00269	8.84e-05	-0.973304	TSPAN4
203666_at	0.0027	8.87e-05	-1.66384	CXCL12
212188_at	0.0027	8.87e-05	-1.30485	KCTD12
201384_s_at	0.0027	8.86e-05	-1.1858	NBR1
218069_at	0.0027	8.9e-05	0.826954	DCTPP1
219402_s_at	0.00271	8.94e-05	1.1595	DERL1
208103_s_at	0.00271	8.93e-05	3.00408	ANP32E
219157_at	0.00272	8.95e-05	-1.35387	KLHL2
230773_at	0.00273	9.01e-05	-0.489618	ZNF385D
217707_x_at	0.00274	9.06e-05	-0.998044	SMARCA2
219540_at	0.00274	9.05e-05	1.10087	ZNF267
202504_at	0.00275	9.07e-05	-3.43149	TRIM29
204759_at	0.00275	9.08e-05	-1.38681	RCBTB2
242006_at	0.00275	9.11e-05	-0.99696	LCA5
206542_s_at	0.00276	9.15e-05	-1.19341	SMARCA2
223111_x_at	0.00276	9.15e-05	1.14982	ARID4B
235168_at	0.00276	9.15e-05	1.3991	PIGM
205933_at	0.00277	9.18e-05	-2.61454	SETBP1
228519_x_at	0.00277	9.23e-05	-1.88578	CIRBP
213645_at	0.00277	9.19e-05	-1.80995	ENOSF1
219933_at	0.00277	9.19e-05	1.08903	GLRX2
209836_x_at	0.00277	9.2e-05	1.14718	BOLA2B///BOLA2
226943_at	0.00277	9.22e-05	1.23828	C12orf73
205809_s_at	0.00277	9.17e-05	1.32861	WASL
222290_at	0.00278	9.26e-05	-1.34697	OR2A9P///OR2A20P
204418_x_at	0.0028	9.35e-05	-2.67779	GSTM2
228665_at	0.0028	9.35e-05	-2.13133	CYYR1
218012_at	0.0028	9.31e-05	-1.326	TSPYL2
203465_at	0.0028	9.33e-05	1.22975	MRPL19
223222_at	0.0028	9.35e-05	1.28059	SLC25A19
227591_at	0.00282	9.4e-05	-1.26141	SH3BP5
205341_at	0.00282	9.43e-05	-1.1883	EHD2
229616_s_at	0.00283	9.46e-05	-2.35806	GRAMD2
225283_at	0.00283	9.48e-05	-1.98528	ARRDC4
219061_s_at	0.00283	9.47e-05	1.65096	LAGE3
227478_at	0.00284	9.55e-05	-2.05763	SETBP1
218825_at	0.00284	9.5e-05	-1.75943	EGFL7
201906_s_at	0.00284	9.53e-05	-1.27765	CTDSPL
241536_at	0.00284	9.53e-05	-0.740155
208744_x_at	0.00284	9.55e-05	1.31221	HSPH1
203208_s_at	0.00284	9.5e-05	1.42515	MTFR1
219960_s_at	0.00284	9.55e-05	1.49363	UCHL5
210987_x_at	0.00286	9.6e-05	-1.64285	TPM1
212677_s_at	0.00288	9.68e-05	-1.18611	CEP68
228383_at	0.00289	9.73e-05	-1.61167	PNPLA7
218056_at	0.00289	9.73e-05	0.921547	BFAR
212067_s_at	0.0029	9.76e-05	-1.61238	C1R
205805_s_at	0.0029	9.77e-05	-1.59063	ROR1
224811_at	0.0029	9.79e-05	-1.31732	LPP
232442_at	0.00291	9.82e-05	-0.765133	BCAR1
205794_s_at	0.00292	9.84e-05	-3.73501	NOVA1
214829_at	0.00292	9.84e-05	-1.1331	AASS
204648_at	0.00292	9.87e-05	-0.733397	NPR1
1558421_a_at	0.00292	9.89e-05	-0.399394	C14orf180
206580_s_at	0.00293	9.92e-05	-1.49072	EFEMP2
1569296_a_at	0.00294	9.96e-05	-1.31008	LOC493754
200729_s_at	0.00294	9.95e-05	1.20518	ACTR2
226198_at	0.00298	0.000101	-1.35065	TOM1L2
225100_at	0.003	0.000102	1.38417	FBXO45
206765_at	0.00302	0.000103	-1.57345	KCNJ2
1552774_a_at	0.00302	0.000103	-1.29485	SLC25A27
202412_s_at	0.00302	0.000102	1.83941	USP1
221478_at	0.00304	0.000103	-1.19293	BNIP3L
202084_s_at	0.00304	0.000103	-1.03424	SEC14L1
212236_x_at	0.00305	0.000104	-3.45065	KRT17
202795_x_at	0.00305	0.000104	-0.883843	TRIOBP
1556641_at	0.00305	0.000104	-0.467867	SLC7A14
221909_at	0.00305	0.000104	1.9048	RNFT2
218781_at	0.00306	0.000104	1.19265	SMC6
201111_at	0.00307	0.000105	1.16757	CSE1L
227676_at	0.00308	0.000105	-1.27694	FAM3D
1555800_at	0.00309	0.000106	-2.01199	ZNF385B
218191_s_at	0.0031	0.000106	-1.03366	LMBRD1
59375_at	0.00312	0.000107	-1.55488	MYO15B
239544_at	0.00312	0.000107	-1.44448
233442_at	0.00313	0.000107	-1.4585
232541_at	0.00315	0.000108	-2.91361
231807_at	0.00315	0.000108	-1.54251	KIAA1217
222256_s_at	0.00315	0.000108	-0.823329	JMJD7
211937_at	0.00315	0.000108	-0.758616	EIF4B
219507_at	0.00317	0.000109	1.3389	RSRC1
226964_at	0.00318	0.000109	-0.808627
205258_at	0.00319	0.00011	-2.92864	INHBB
219281_at	0.0032	0.00011	-1.70113	MSRA
217844_at	0.0032	0.00011	-1.09699	CTDSP1
564_at	0.00321	0.000111	-1.22283	GNA11
204281_at	0.00321	0.00011	1.82233	TEAD4
201001_s_at	0.00322	0.000111	0.916373	TMEM189-UBE2V1///UBE2V1
208891_at	0.00324	0.000112	-2.13842	DUSP6
228946_at	0.00324	0.000112	-1.66895	INTU
201663_s_at	0.00324	0.000112	2.4768	SMC4
204541_at	0.00325	0.000112	-1.97693	SEC14L2
32137_at	0.00326	0.000112	-1.55247	JAG2
242837_at	0.00326	0.000112	-1.25336	SRSF4
216617_s_at	0.00326	0.000113	-0.679716	MAG
222372_at	0.00327	0.000113	-1.82544
218402_s_at	0.00327	0.000113	-0.780493	HPS4
239002_at	0.00328	0.000114	1.8834	ASPM
201983_s_at	0.00329	0.000114	-3.22811	EGFR
228372_at	0.0033	0.000114	-1.22047	C10orf128
209582_s_at	0.00331	0.000115	-2.16625	CD200
236796_at	0.00331	0.000115	-1.92116	BACH2
228548_at	0.00331	0.000115	-1.1654	RAP1A
208873_s_at	0.00332	0.000116	-1.65814	REEP5
203695_s_at	0.00332	0.000115	-1.38513	DFNA5
220083_x_at	0.00332	0.000115	1.60384	UCHL5
216442_x_at	0.00332	0.000116	2.0621	FN1
35685_at	0.00333	0.000116	-0.571546	RING1
230800_at	0.00335	0.000117	-1.24255	ADCY4
203349_s_at	0.00337	0.000117	-2.08664	ETV5
243016_at	0.00337	0.000118	-1.79809
201280_s_at	0.00337	0.000117	-1.54472	DAB2
204020_at	0.0034	0.000119	-1.11706	PURA
232065_x_at	0.00341	0.000119	1.29434	CENPL
230142_s_at	0.00344	0.00012	-2.76947	CIRBP
227410_at	0.00346	0.000121	-1.55255	FAM43A
214475_x_at	0.00346	0.000121	-1.19391	CAPN3
1558792_x_at	0.00346	0.000121	-0.536347	AP2A1
212581_x_at	0.00346	0.000121	0.708427	GAPDH
209523_at	0.00346	0.000121	1.09536	TAF2
218528_s_at	0.00347	0.000121	-0.998394	RNF38
201058_s_at	0.00348	0.000122	-2.26327	MYL9
222654_at	0.00348	0.000122	1.45369	IMPAD1
235545_at	0.00349	0.000123	2.11609	DEPDC1
221935_s_at	0.0035	0.000123	-1.42295	EOGT
219197_s_at	0.00351	0.000123	-5.08684	SCUBE2
236441_at	0.00351	0.000123	-0.521859
218360_at	0.00351	0.000123	0.942257	RAB22A
218538_s_at	0.00355	0.000125	1.42091	MRS2
218285_s_at	0.00356	0.000126	-1.52514	BDH2
200773_x_at	0.00356	0.000126	0.370666	PTMA
212106_at	0.00356	0.000125	1.3421	FAF2
226597_at	0.00357	0.000126	-2.38329	REEP6
228538_at	0.00357	0.000126	-2.27812	ZNF662
224894_at	0.00357	0.000126	-1.53496	YAP1
1558820_a_at	0.00357	0.000126	-1.25225	CCDC178
231720_s_at	0.00357	0.000126	-0.354676	JAM3
202037_s_at	0.00359	0.000127	-4.24588	SFRP1
224524_s_at	0.00359	0.000127	-1.02411	GPR75-ASB3///ASB3///GPR75
232876_at	0.00359	0.000127	-0.913845
218894_s_at	0.00359	0.000127	1.90194	MAGOHB
230087_at	0.0036	0.000128	-1.65441	PRIMA1
201809_s_at	0.0036	0.000128	-1.34923	ENG
222394_at	0.0036	0.000127	-1.19722	PDCD6IP
219065_s_at	0.0036	0.000128	1.06432	DPY30///MEMO1
213237_at	0.0036	0.000128	1.1216	KNOP1
223129_x_at	0.00363	0.000129	-1.21893	MYLIP
233035_at	0.00364	0.000129	-0.981075
225328_at	0.00365	0.00013	-2.41473	FBXO32
220287_at	0.00365	0.00013	-1.83627	ADAMTS9
226157_at	0.00365	0.00013	-1.524	TFDP2
219477_s_at	0.00365	0.00013	-1.46828	THSD1P1///THSD1
204307_at	0.00365	0.00013	-1.00131	TECPR2
209850_s_at	0.00365	0.00013	-0.846647	CDC42EP2
201087_at	0.00367	0.000131	-1.33655	PXN
229751_s_at	0.00367	0.000131	0.888136	PUS7L
214184_at	0.00369	0.000132	-1.40052	NPFF
212023_s_at	0.00369	0.000132	1.73148	MKI67
232740_at	0.00372	0.000133	1.01157	MCM3AP-AS1
229130_at	0.00373	0.000133	-2.8128
223283_s_at	0.00373	0.000133	-1.88237	TSHZ1
221479_s_at	0.00373	0.000134	-1.20555	BNIP3L
224280_s_at	0.00373	0.000134	-1.16326	MTFR1L
201083_s_at	0.00373	0.000134	0.971415	BCLAF1
216831_s_at	0.00374	0.000134	-0.625695	RUNX1T1
1555740_a_at	0.00376	0.000135	-0.877754	MRAP
206074_s_at	0.00377	0.000135	1.69305	HMGA1
226203_at	0.00378	0.000136	-1.31753	MYO9A
214501_s_at	0.00378	0.000136	0.936301	H2AFY
222848_at	0.00378	0.000136	1.86225	CENPK
1557813_at	0.00379	0.000136	-1.66213
203295_s_at	0.00379	0.000136	-0.95566	ATP1A2
1555392_at	0.00383	0.000138	-1.42954	LOC100128868
208371_s_at	0.00383	0.000138	-0.53797	RING1
208822_s_at	0.00383	0.000138	0.950981	DAP3
205908_s_at	0.00385	0.000139	-2.08138	OMD
243626_at	0.00385	0.000139	-1.26244
209555_s_at	0.00386	0.000139	-2.91716	CD36
213422_s_at	0.00387	0.00014	-1.87521	MXRA8
223126_s_at	0.00388	0.00014	-2.34269	C1orf21
226286_at	0.00389	0.000141	-0.778989	ELMOD3
226977_at	0.00391	0.000141	-1.62503	IGIP
1555501_s_at	0.00392	0.000142	1.10823	RSRC1
202258_s_at	0.00395	0.000143	-1.07234	N4BP2L2
211734_s_at	0.00396	0.000144	-1.77672	FCER1A
212950_at	0.00396	0.000143	-1.51812	GPR116
213556_at	0.00396	0.000143	-0.902337	PINLYP
204150_at	0.00398	0.000144	-1.73198	STAB1
211602_s_at	0.00399	0.000145	-0.789226	TRPC1
201752_s_at	0.00403	0.000146	-1.63791	ADD3
209667_at	0.00403	0.000147	-0.998986	CES2
204527_at	0.00403	0.000146	1.08314	MYO5A
223274_at	0.00403	0.000146	1.97582	TCF19
224945_at	0.00404	0.000147	-0.940188	BTBD7
213513_x_at	0.00404	0.000147	0.612336	ARPC2
214773_x_at	0.00406	0.000148	1.16115	TIPRL
1554390_s_at	0.00406	0.000148	1.98544	ACTR2
209356_x_at	0.00407	0.000148	-1.63858	EFEMP2
228326_at	0.00407	0.000148	-0.940758	WDR27
237246_at	0.00407	0.000149	1.431
202191_s_at	0.00409	0.00015	-1.78614	GAS7
201154_x_at	0.00409	0.000149	-0.820521	RPL4
226608_at	0.00409	0.000149	1.33539	C16orf87
229900_at	0.00409	0.00015	1.62434	CD109
235306_at	0.0041	0.00015	-1.41988	GIMAP8
223007_s_at	0.0041	0.00015	-1.23723	TMEM245
224445_s_at	0.0041	0.00015	-1.11215	ZFYVE21
[truncated: 644 more rows]

## Sheet: GSE21422
ID	adj.P.Val	P.Value	logFC	Gene.symbol
202094_at	3.19e-05	5.83e-10	3.30094	BIRC5
244655_at	4.37e-05	1.6e-09	-3.69853	NR2F2-AS1
219918_s_at	5.77e-05	3.24e-09	5.76192	ASPM
209773_s_at	5.77e-05	4.22e-09	7.39345	RRM2
221796_at	6.68e-05	7.77e-09	-6.15051	NTRK2
206262_at	6.68e-05	9.78e-09	-5.2366	ADH1C
229310_at	6.68e-05	9.47e-09	-5.19719	KLHL29
209642_at	6.68e-05	7.58e-09	3.97826	BUB1
221520_s_at	6.71e-05	1.1e-08	2.65743	CDCA8
206742_at	6.75e-05	1.39e-08	-5.78903	FIGF
212766_s_at	6.75e-05	1.48e-08	1.84587	ISG20L2
1555758_a_at	6.75e-05	1.32e-08	5.20792	CDKN3
201500_s_at	7.39e-05	1.76e-08	1.12607	PPP1R11
204754_at	7.74e-05	2.27e-08	-4.27768	HLF
209714_s_at	7.74e-05	2.2e-08	5.04187	CDKN3
204641_at	7.74e-05	2.05e-08	5.38646	NEK2
203434_s_at	7.79e-05	2.56e-08	-6.22494	MME
202954_at	7.79e-05	2.56e-08	5.07687	UBE2C
203435_s_at	7.89e-05	2.88e-08	-5.61141	MME
236359_at	7.89e-05	2.97e-08	-4.19639	SCN4B
238178_at	7.89e-05	3.03e-08	-3.88359
220765_s_at	8.12e-05	3.71e-08	-2.69392	LIMS2
215438_x_at	8.12e-05	3.7e-08	1.6119	GSPT1
209408_at	8.12e-05	3.44e-08	4.78622	KIF2C
202095_s_at	8.12e-05	3.27e-08	5.66102	BIRC5
229985_at	8.95e-05	4.3e-08	-5.93132
237351_at	8.95e-05	4.46e-08	-5.55466
229287_at	8.95e-05	4.75e-08	-2.92979	PCNX
207828_s_at	8.95e-05	4.61e-08	4.48312	CENPF
204755_x_at	0.0001001	6e-08	-4.56197	HLF
230595_at	0.0001001	6.23e-08	-4.34533	PGM5-AS1
238447_at	0.0001001	5.9e-08	-3.8281	RBMS3
230438_at	0.0001001	5.73e-08	-3.61311	TBX15
223381_at	0.0001001	6.05e-08	4.16818	NUF2
1552509_a_at	0.0001007	6.44e-08	-6.82744	CD300LG
228832_at	0.0001252	8.57e-08	-1.5262	FLJ20021
205046_at	0.0001252	8.71e-08	3.89843	CENPE
218355_at	0.0001252	8.55e-08	4.4731	KIF4A
225687_at	0.0001252	8.93e-08	5.54974	FAM83D
206163_at	0.0001277	9.34e-08	-4.2431	MAB21L1
230670_at	0.0001303	9.77e-08	-5.14319	IGSF10
202705_at	0.0001326	1.02e-07	5.16364	CCNB2
242828_at	0.0001327	1.05e-07	-4.81272	FIGN
204955_at	0.0001327	1.09e-07	-3.92487	SRPX
218353_at	0.0001327	1.08e-07	-1.97342	RGS5
230266_at	0.0001463	1.23e-07	-2.12803	RAB7B
230559_x_at	0.0001534	1.32e-07	-1.64866	FGD4
238062_at	0.0001538	1.35e-07	-5.67783	GPIHBP1
232935_at	0.0001539	1.41e-07	-3.83147
208813_at	0.0001539	1.41e-07	1.34234	GOT1
227874_at	0.0001543	1.47e-07	-4.30778	EMCN
203418_at	0.0001543	1.44e-07	3.86131	CCNA2
243278_at	0.0001671	1.63e-07	-3.81438	FOXP2
226280_at	0.0001671	1.71e-07	-1.90582	BNIP2
201378_s_at	0.0001671	1.66e-07	1.24151	UBAP2L
205597_at	0.0001671	1.71e-07	6.01352	SLC44A4
1556364_at	0.0001685	1.76e-07	-3.58763	ADAMTS9-AS2
207283_at	0.0001692	1.83e-07	-2.80357	RPL23AP32
204709_s_at	0.0001692	1.81e-07	3.05996	KIF23
239710_at	0.0001701	1.87e-07	-3.63124	FIGN
229308_at	0.0001885	2.14e-07	-3.89124	ANKRD29
225834_at	0.0001885	2.14e-07	3.58105	FAM72A///FAM72D///FAM72B///FAM72C
225420_at	0.0001913	2.27e-07	-8.22709	GPAM
209283_at	0.0001913	2.3e-07	-5.9147	CRYAB
202148_s_at	0.0001913	2.28e-07	2.75639	PYCR1
229479_at	0.0001913	2.31e-07	4.3613
207945_s_at	0.0002008	2.46e-07	1.40983	CSNK1D
235753_at	0.0002023	2.53e-07	-3.04856	HOXA7
224695_at	0.0002023	2.56e-07	1.12287	CNOT11
205941_s_at	0.0002023	2.59e-07	7.75091	COL10A1
208079_s_at	0.0002221	2.88e-07	4.9041	AURKA
228368_at	0.0002273	3.03e-07	-3.98023	ARHGAP20
237727_at	0.0002273	3.04e-07	-3.26504
203065_s_at	0.0002293	3.21e-07	-4.81181	CAV1
226402_at	0.0002293	3.21e-07	-2.42732	CYP2U1
229531_at	0.0002293	3.23e-07	-1.70306
1553434_at	0.0002293	3.17e-07	4.46738	CYP4Z2P
226846_at	0.0002474	3.55e-07	-1.8486	PHYHD1
219990_at	0.0002474	3.57e-07	3.2107	E2F8
214823_at	0.0002564	3.75e-07	-2.65984	ZNF204P
236936_at	0.0002595	4.11e-07	-4.84868
239942_at	0.0002595	4.15e-07	-3.98497
206701_x_at	0.0002595	4.15e-07	-3.7362	EDNRB
65718_at	0.0002595	3.9e-07	-2.21726	GPR124
230083_at	0.0002595	3.97e-07	-2.06688	USP53
225427_s_at	0.0002595	4.18e-07	1.66639	APOA1BP
235463_s_at	0.0002595	4.07e-07	4.19438	CERS6
204351_at	0.0002595	3.91e-07	8.50169	S100P
223468_s_at	0.0002605	4.24e-07	-3.98745	RGMA
203714_s_at	0.0002707	4.46e-07	1.66923	TBCE
209074_s_at	0.0002788	4.64e-07	-4.70026	FAM107A
218542_at	0.0002891	4.86e-07	3.86784	CEP55
203131_at	0.0003217	5.47e-07	-2.26894	PDGFRA
239849_at	0.0003231	5.55e-07	-5.06072
212097_at	0.0003282	5.7e-07	-4.4027	CAV1
204444_at	0.0003519	6.18e-07	4.29034	KIF11
1555826_at	0.0003568	6.33e-07	3.25252	EPR1
203323_at	0.000357	6.4e-07	-4.44604	CAV2
241789_at	0.0003646	6.66e-07	-3.93487	RBMS3
1554768_a_at	0.0003646	6.67e-07	3.83047	MAD2L1
205384_at	0.0003694	6.82e-07	-5.84883	FXYD1
209186_at	0.0004067	7.59e-07	2.102	ATP2A2
204753_s_at	0.0004128	7.85e-07	-5.00758	HLF
218009_s_at	0.0004128	7.78e-07	4.93265	PRC1
209071_s_at	0.0004424	8.5e-07	-1.82212	RGS5
226993_at	0.0004458	8.72e-07	-1.35578	TRIP12
205034_at	0.0004458	8.67e-07	4.52199	CCNE2
228568_at	0.0004476	9.17e-07	-5.95163	GCOM1
235201_at	0.0004476	9.13e-07	-3.751	FOXP2
235759_at	0.0004476	9.11e-07	-3.20215
228548_at	0.0004476	9.13e-07	-2.11475	RAP1A
211122_s_at	0.0004476	8.9e-07	6.38974	CXCL11
201920_at	0.0004549	9.4e-07	1.95903	SLC20A1
219140_s_at	0.0004565	9.86e-07	-7.86799	RBP4
1552519_at	0.0004565	1.01e-06	-7.62617	ACVR1C
209686_at	0.0004565	1.01e-06	-7.189	S100B
213524_s_at	0.0004565	1e-06	-6.13741	G0S2
242500_at	0.0004565	9.58e-07	-3.36898
1557961_s_at	0.0004565	9.96e-07	-3.31538	C8orf88
225362_at	0.0004565	1.01e-06	1.69772	FAM122B
228415_at	0.0004565	1.02e-06	2.80861	AP1S2
218755_at	0.0004565	9.87e-07	3.74805	KIF20A
1554547_at	0.0004606	1.04e-06	-3.93287	FAM13C
204742_s_at	0.0004676	1.06e-06	-1.48318	PDS5B
205824_at	0.0004682	1.07e-06	-3.58087	HSPB2
233367_at	0.0004741	1.09e-06	-1.9503
221795_at	0.00049	1.14e-06	-6.55006	NTRK2
226765_at	0.0004947	1.16e-06	-2.24432	SPTBN1
239845_at	0.0004971	1.18e-06	-2.26377
203713_s_at	0.0004971	1.18e-06	2.95678	LLGL2
204092_s_at	0.0005008	1.21e-06	4.13325	AURKA
210052_s_at	0.0005008	1.2e-06	5.73613	TPX2
1566482_at	0.000508	1.24e-06	-3.46164
219059_s_at	0.0005085	1.25e-06	-6.16892	LYVE1
212771_at	0.0005143	1.28e-06	-2.80367	FAM171A1
206874_s_at	0.0005143	1.28e-06	-1.5883	SLK
203156_at	0.0005143	1.29e-06	-1.04339	AKAP11
201612_at	0.0005186	1.31e-06	-1.52078	ALDH9A1
213706_at	0.0005221	1.34e-06	-8.53951	GPD1
218087_s_at	0.0005221	1.33e-06	-7.10981	SORBS1
227646_at	0.0005259	1.36e-06	-4.68484	EBF1
218959_at	0.0005259	1.37e-06	5.0064	HOXC10
209326_at	0.0005272	1.38e-06	1.95341	SLC35A2
203881_s_at	0.0005282	1.42e-06	-4.33784	DMD
244876_at	0.0005282	1.42e-06	-4.21884
203764_at	0.0005282	1.39e-06	3.99497	DLGAP5
203878_s_at	0.0005282	1.42e-06	5.8779	MMP11
206101_at	0.0005349	1.45e-06	-3.9165	ECM2
215096_s_at	0.0005431	1.5e-06	-1.51338	ESD
202856_s_at	0.0005431	1.48e-06	4.13372	SLC16A3
211138_s_at	0.0005431	1.5e-06	5.41935	KMO
212115_at	0.0005437	1.51e-06	2.0246	HN1L
227239_at	0.0005497	1.54e-06	-2.86018	FAM126A
209149_s_at	0.0005502	1.55e-06	1.09098	TM9SF1
1554408_a_at	0.0005503	1.56e-06	4.26878	TK1
206481_s_at	0.0005541	1.59e-06	-3.45734	LDB2
227780_s_at	0.0005541	1.59e-06	-2.9086	ECSCR
1563182_at	0.0005676	1.65e-06	-6.24798	ACVR1C
204115_at	0.0005676	1.65e-06	-2.95966	GNG11
243041_s_at	0.0005685	1.67e-06	-4.0226
202580_x_at	0.0005685	1.67e-06	3.73551	FOXM1
207092_at	0.0005725	1.72e-06	-9.24539	LEP
1556427_s_at	0.0005725	1.78e-06	-6.21762	LRRN4CL
235570_at	0.0005725	1.73e-06	-4.52529	RBMS3
221748_s_at	0.0005725	1.78e-06	-4.05834	TNS1
209183_s_at	0.0005725	1.79e-06	-3.11424	C10orf10
218723_s_at	0.0005725	1.76e-06	-2.01355	RGCC
208644_at	0.0005725	1.75e-06	1.65906	PARP1
201912_s_at	0.0005725	1.78e-06	1.66667	GSPT1
229538_s_at	0.0005725	1.73e-06	3.58399	IQGAP3
205780_at	0.0005725	1.71e-06	4.50744	BIK
209047_at	0.0005784	1.82e-06	-3.39117	AQP1
226713_at	0.0005852	1.85e-06	-3.10271	CCDC50
232235_at	0.0005894	1.88e-06	-3.9399	DSEL
203799_at	0.0005985	1.92e-06	-2.53731	CD302
204962_s_at	0.0005985	1.93e-06	5.0032	CENPA
229309_at	0.0006011	2.07e-06	-5.58273	ADRB1
211726_s_at	0.0006011	2.02e-06	-4.75014	FMO2
204482_at	0.0006011	1.95e-06	-3.73514	CLDN5
209335_at	0.0006011	2.06e-06	-2.92856	DCN
220512_at	0.0006011	2.02e-06	-2.90451	DLC1
232852_at	0.0006011	2.01e-06	-2.62868
205878_at	0.0006011	2.05e-06	-2.00693	POU6F1
212192_at	0.0006011	2.02e-06	-1.79726	KCTD12
200816_s_at	0.0006011	2.03e-06	-1.13192	PAFAH1B1
208689_s_at	0.0006011	2.07e-06	1.5059	RPN2
201821_s_at	0.0006011	1.98e-06	1.60212	TIMM17A
203214_x_at	0.0006011	1.98e-06	5.37642	CDK1
205382_s_at	0.0006119	2.13e-06	-5.96913	CFD
210004_at	0.0006119	2.14e-06	3.88817	OLR1
217428_s_at	0.0006119	2.13e-06	6.3082	COL10A1
230218_at	0.0006171	2.17e-06	-2.40763	HIC1
201079_at	0.0006228	2.2e-06	1.95799	SYNGR2
231773_at	0.0006295	2.23e-06	-3.73595	ANGPTL1
204318_s_at	0.0006313	2.26e-06	2.23593	GTSE1
225655_at	0.0006313	2.26e-06	4.66502	UHRF1
233442_at	0.0006439	2.33e-06	-3.04479
212071_s_at	0.0006439	2.36e-06	-2.65455	SPTBN1
224604_at	0.0006439	2.35e-06	-0.929592	C4orf3
204033_at	0.0006439	2.33e-06	4.31446	TRIP13
238081_at	0.0006487	2.38e-06	-2.79709	WDFY3-AS2
224698_at	0.0006504	2.4e-06	-1.25772	ESYT2
244420_at	0.0006513	2.42e-06	-4.43361
206208_at	0.0006588	2.5e-06	-4.58453	CA4
212239_at	0.0006588	2.48e-06	-2.72122	PIK3R1
204126_s_at	0.0006588	2.51e-06	3.06674	CDC45
222958_s_at	0.0006588	2.46e-06	3.43861	DEPDC1
223229_at	0.0006588	2.5e-06	5.36493	UBE2T
230867_at	0.0006775	2.61e-06	-5.29256	COL6A6
238458_at	0.0006775	2.61e-06	-3.7769	MICU3
1558170_at	0.0006775	2.61e-06	-2.4047
206209_s_at	0.0006796	2.67e-06	-5.91749	CA4
204422_s_at	0.0006796	2.69e-06	-4.86789	FGF2
235737_at	0.0006796	2.71e-06	-3.74536	TSLP
229483_at	0.0006796	2.65e-06	0.846917
200065_s_at	0.0006796	2.71e-06	1.30387	ARF1
205293_x_at	0.0006796	2.65e-06	1.50431	BAIAP2
212021_s_at	0.0006796	2.69e-06	4.07236	MKI67
242532_at	0.0006826	2.76e-06	-2.6434
201422_at	0.0006826	2.75e-06	2.91621	IFI30
201890_at	0.0006826	2.74e-06	7.15502	RRM2
202528_at	0.0006849	2.78e-06	3.42404	GALE
206167_s_at	0.0006957	2.85e-06	-3.08801	ARHGAP6
46323_at	0.0006957	2.84e-06	2.14629	CANT1
209218_at	0.0007085	2.92e-06	3.99265	SQLE
208609_s_at	0.0007114	2.94e-06	-5.76082	TNXB
203046_s_at	0.0007183	2.98e-06	1.98819	TIMELESS
235849_at	0.0007339	3.14e-06	-6.99795	SCARA5
220037_s_at	0.0007339	3.12e-06	-6.01685	LYVE1
213844_at	0.0007339	3.16e-06	-4.9163	HOXA5
236184_at	0.0007339	3.16e-06	-3.90326
231118_at	0.0007339	3.07e-06	-3.12585	ANKRD35
205803_s_at	0.0007339	3.18e-06	-2.49609	TRPC1
238558_at	0.0007339	3.12e-06	-1.29478
233868_x_at	0.0007339	3.16e-06	-1.09871	ADAM33
213491_x_at	0.0007339	3.18e-06	1.30693	RPN2
208680_at	0.0007339	3.08e-06	2.00913	PRDX1
220840_s_at	0.0007386	3.22e-06	1.71909	C1orf112
226018_at	0.0007436	3.27e-06	-4.91851	MTURN
213577_at	0.0007436	3.28e-06	3.49335	SQLE
205713_s_at	0.0007436	3.28e-06	5.74185	COMP
238853_at	0.0007488	3.31e-06	4.14181	RAB3IP
227006_at	0.0007732	3.48e-06	-4.67753	PPP1R14A
230744_at	0.0007732	3.49e-06	-3.97147	FSTL1
226225_at	0.0007732	3.46e-06	-2.5062	MCC
213399_x_at	0.0007732	3.46e-06	1.30183	RPN2
209179_s_at	0.0007732	3.48e-06	2.20501	MBOAT7
205392_s_at	0.0007894	3.58e-06	-5.23058	CCL15-CCL14///CCL14
224753_at	0.000794	3.62e-06	3.37296	CDCA5
208906_at	0.0007948	3.63e-06	1.45675	BSCL2
228693_at	0.0007981	3.66e-06	-3.19163	CCDC50
219797_at	0.0007999	3.69e-06	3.63262	MGAT4A
228770_at	0.0008026	3.73e-06	-4.83822	GPR146
221697_at	0.0008026	3.74e-06	-1.49052	MAP1LC3C
222680_s_at	0.0008026	3.74e-06	4.6115	DTL
201719_s_at	0.0008046	3.8e-06	-2.48702	EPB41L2
218905_at	0.0008046	3.81e-06	1.77285	INTS8
221732_at	0.0008046	3.81e-06	2.04142	CANT1
202338_at	0.0008046	3.78e-06	3.54442	TK1
225768_at	0.0008102	3.85e-06	-2.35203	NR1D2
209789_at	0.0008145	3.89e-06	-4.55344	CORO2B
225424_at	0.0008167	3.94e-06	-6.75332	GPAM
226834_at	0.0008167	3.97e-06	-4.00174
202112_at	0.0008167	3.93e-06	-3.07368	VWF
204759_at	0.0008167	3.97e-06	-1.26855	RCBTB2
213700_s_at	0.0008167	3.97e-06	1.21334
242736_at	0.000818	4.06e-06	-5.11664
220327_at	0.000818	4.07e-06	-4.03706	VGLL3
212586_at	0.000818	4.08e-06	-1.73338	CAST
226040_at	0.000818	4.02e-06	-1.41882
201368_at	0.000818	4.08e-06	-1.36531	ZFP36L2
236641_at	0.000818	4.05e-06	2.46093	KIF14
219017_at	0.000818	4.06e-06	3.01926	ETNK1
219295_s_at	0.0008216	4.13e-06	-7.55896	PCOLCE2
223301_s_at	0.0008216	4.13e-06	-1.70317	CCDC82
232776_at	0.0008225	4.15e-06	-3.11396
219148_at	0.0008248	4.18e-06	5.24191	PBK
201850_at	0.0008261	4.2e-06	1.91271	CAPG
235980_at	0.0008336	4.25e-06	-2.01111	PIK3CA
1557832_at	0.000835	4.28e-06	-4.76689	LOC101926960
228434_at	0.000839	4.31e-06	-5.28989	BTNL9
236038_at	0.0008452	4.36e-06	-4.82321
209116_x_at	0.0008607	4.5e-06	-6.1865	HBB
201540_at	0.0008607	4.52e-06	-4.90415	FHL1
238332_at	0.0008607	4.53e-06	-3.65235	ANKRD29
221556_at	0.0008607	4.57e-06	-3.25408	CDC14B
1563621_at	0.0008607	4.54e-06	-3.09237
209656_s_at	0.0008607	4.56e-06	-2.92046	TMEM47
201342_at	0.0008607	4.48e-06	1.18469	SNRPC
203358_s_at	0.0008607	4.56e-06	4.48272	EZH2
1560049_at	0.0008671	4.65e-06	-4.77935
236600_at	0.0008671	4.66e-06	-3.44985	SPG20
219134_at	0.0008671	4.66e-06	-2.97456	ELTD1
221139_s_at	0.0008671	4.63e-06	-1.56148	CSAD
221436_s_at	0.0008692	4.69e-06	2.52325	CDCA3
207057_at	0.0008762	4.74e-06	-4.59888	SLC16A7
204894_s_at	0.0008822	4.79e-06	-5.45628	AOC3
205913_at	0.000885	4.82e-06	-8.13093	PLIN1
205200_at	0.0008856	4.86e-06	-6.32073	CLEC3B
1568779_a_at	0.0008856	4.86e-06	-2.04582	ECM2
220711_at	0.0008856	4.91e-06	-1.91376
200039_s_at	0.0008856	4.91e-06	1.30857	PSMB2
204478_s_at	0.0008856	4.88e-06	2.60422	RABIF
209285_s_at	0.000889	4.94e-06	-1.68592	FAM208A
207168_s_at	0.0008909	4.97e-06	1.62163	H2AFY
217755_at	0.0009017	5.05e-06	4.56046	HN1
240245_at	0.0009126	5.12e-06	-3.2157
209687_at	0.0009131	5.16e-06	-2.81509	CXCL12
229641_at	0.0009131	5.16e-06	-2.74141	CCBE1
217232_x_at	0.0009184	5.21e-06	-6.0676	HBB
237624_at	0.0009184	5.22e-06	-2.21465
236922_at	0.0009299	5.31e-06	-2.25375	NCK1
206243_at	0.0009316	5.34e-06	-7.94412	TIMP4
242664_at	0.0009316	5.35e-06	-2.87699
209905_at	0.0009332	5.38e-06	-3.03303	HOXA10///HOXA9
204237_at	0.0009359	5.43e-06	-2.02099	GULP1
226151_x_at	0.0009359	5.41e-06	-1.20529	CRYZL1
204154_at	0.0009382	5.47e-06	-5.65493	CDO1
1555274_a_at	0.0009382	5.46e-06	3.93322	EPT1
222513_s_at	0.0009462	5.56e-06	-5.89021	SORBS1
208790_s_at	0.0009462	5.57e-06	-3.99724	PTRF
206847_s_at	0.0009462	5.59e-06	-1.27287	HOXA7
222234_s_at	0.0009462	5.55e-06	3.71183	DBNDD1
208789_at	0.0009525	5.67e-06	-3.24621	PTRF
202225_at	0.0009525	5.65e-06	-1.00402	CRK
209302_at	0.0009525	5.68e-06	1.31074	POLR2H
201629_s_at	0.0009553	5.71e-06	2.3391	ACP1
203766_s_at	0.0009554	5.73e-06	-3.71729	LMOD1
210559_s_at	0.0009692	5.83e-06	5.41339	CDK1
232204_at	0.0009708	5.89e-06	-4.66091	EBF1
235088_at	0.0009708	5.89e-06	2.14052	C4orf46
209709_s_at	0.0009708	5.87e-06	3.95094	HMMR
204768_s_at	0.0009713	5.92e-06	2.82181	FEN1
209390_at	0.0009737	5.95e-06	-1.02142	TSC1
228758_at	0.0009855	6.04e-06	-2.54682	BCL6
216321_s_at	0.0009882	6.07e-06	-2.56089	NR3C1
228692_at	0.0010019	6.18e-06	-3.42608	PREX2
213531_s_at	0.0010019	6.21e-06	-0.984541	RAB3GAP1
202870_s_at	0.0010019	6.19e-06	4.39573	CDC20
238736_at	0.0010026	6.23e-06	-1.82504	REV3L
239185_at	0.0010051	6.27e-06	-2.51803	ABCA9
231067_s_at	0.00101	6.42e-06	-4.30979	AKAP12
218656_s_at	0.00101	6.35e-06	-3.08376	LHFP
225303_at	0.00101	6.46e-06	-2.70116	KIRREL
219058_x_at	0.00101	6.33e-06	-1.63296	TINAGL1
235043_at	0.00101	6.45e-06	-1.0729	FAM122A
235792_x_at	0.00101	6.45e-06	-0.987435	PIK3C2A
212760_at	0.00101	6.4e-06	-0.541439	UBR2
212686_at	0.00101	6.47e-06	2.59653	PPM1H
232155_at	0.00101	6.48e-06	2.72059	RNF213
203755_at	0.00101	6.4e-06	4.5754	BUB1B
212793_at	0.0010113	6.52e-06	-4.1433	DAAM2
217506_at	0.0010113	6.53e-06	-3.34836	LINC00667
204273_at	0.0010184	6.59e-06	-3.35604	EDNRB
200696_s_at	0.0010249	6.69e-06	-3.68833	GSN
211986_at	0.0010249	6.66e-06	-2.0508	AHNAK
225629_s_at	0.0010249	6.67e-06	-1.88293	ZBTB4
229319_at	0.0010303	6.75e-06	-2.86065
202855_s_at	0.001035	6.8e-06	3.10688	SLC16A3
223087_at	0.0010383	6.84e-06	-2.44408	ECHDC1
227312_at	0.0010512	6.94e-06	-2.2322	SNTB2
222717_at	0.0010539	6.98e-06	-5.49402	SDPR
229487_at	0.0010576	7.08e-06	-4.70933	EBF1
219093_at	0.0010576	7.03e-06	-4.65686	PID1
235240_at	0.0010576	7.07e-06	-1.681	ATXN3
214710_s_at	0.0010576	7.06e-06	4.65085	CCNB1
203851_at	0.0010676	7.19e-06	-5.00747	IGFBP6
1557422_at	0.0010676	7.18e-06	-4.47697
214456_x_at	0.0010713	7.23e-06	-5.44731	SAA2///SAA1
201589_at	0.0010769	7.29e-06	0.981797	SMC1A
228409_at	0.0010953	7.43e-06	-7.52953	PLIN4
227561_at	0.0011021	7.5e-06	-3.98118	DDR2
225895_at	0.0011073	7.57e-06	-3.61188	SYNPO2
210778_s_at	0.0011073	7.56e-06	-1.67396	MXD4
225575_at	0.0011092	7.63e-06	-4.15351	LIFR
228399_at	0.0011092	7.62e-06	-3.36938	OSR1
212423_at	0.0011092	7.65e-06	-2.97392	ZCCHC24
228082_at	0.001112	7.69e-06	-3.61288	CLMP
205306_x_at	0.001112	7.71e-06	5.35028	KMO
209009_at	0.0011244	7.81e-06	-1.33028	ESD
209478_at	0.0011256	7.86e-06	2.26551	STRA13
218039_at	0.0011256	7.86e-06	5.04387	NUSAP1
235978_at	0.001133	8.04e-06	-7.84037	FABP4
218625_at	0.001133	8.08e-06	-5.14115	NRN1
228489_at	0.001133	7.95e-06	-2.80876	TM4SF18
223235_s_at	0.001133	8.04e-06	-2.43953	SMOC2
236994_at	0.001133	8.03e-06	-1.60132	FBXL4
221626_at	0.001133	8.03e-06	-0.919835	ZNF506
221777_at	0.001133	7.96e-06	1.54092	RITA1
242350_s_at	0.001133	8.07e-06	6.45539	ST8SIA6-AS1
1562953_s_at	0.001158	8.29e-06	-2.1196	WDFY3-AS2
206289_at	0.001158	8.3e-06	-1.96641	HOXA4
214724_at	0.0011661	8.38e-06	-2.65268	DIXDC1
211696_x_at	0.0011674	8.42e-06	-5.68575	HBB
219902_at	0.0011674	8.43e-06	-4.60601	BHMT2
230992_at	0.0011674	8.5e-06	-3.13793	BTNL9
221045_s_at	0.0011674	8.52e-06	-2.85032	PER3
211270_x_at	0.0011674	8.47e-06	0.858805	PTBP1
205733_at	0.0011674	8.51e-06	2.64977	BLM
209458_x_at	0.0011759	8.62e-06	-5.87238	HBA2///HBA1
215513_at	0.0011759	8.68e-06	-3.14165	HYMAI
232431_at	0.0011759	8.64e-06	-1.99475	NR3C1
218474_s_at	0.0011759	8.69e-06	1.96705	KCTD5
203228_at	0.0011759	8.65e-06	3.97167	PAFAH1B3
218901_at	0.0011866	8.79e-06	-3.38703	PLSCR4
204667_at	0.0012039	8.94e-06	4.91636	FOXA1
229796_at	0.0012054	8.97e-06	2.77865	SIX4
219230_at	0.0012089	9.06e-06	-5.63959	TMEM100
227657_at	0.0012089	9.08e-06	-4.47113	RNF150
206949_s_at	0.0012089	9.09e-06	1.47732	RUSC1
201195_s_at	0.0012089	9.06e-06	4.66476	SLC7A5
222885_at	0.0012119	9.13e-06	-3.50012	EMCN
228875_at	0.0012135	9.17e-06	-3.20688	FAM162B
209550_at	0.0012208	9.27e-06	-3.27234	NDN
212653_s_at	0.0012208	9.27e-06	-2.92581	EHBP1
224151_s_at	0.0012342	9.41e-06	-1.67271	AK3
203622_s_at	0.0012342	9.4e-06	1.48833	PNO1
209614_at	0.0012359	9.47e-06	-5.76469	ADH1B
227559_at	0.0012359	9.46e-06	-1.73752	NDUFAF4
208822_s_at	0.0012426	9.55e-06	1.25746	DAP3
219064_at	0.0012467	9.6e-06	-6.87948	ITIH5
209220_at	0.0012488	9.66e-06	-4.75025	GPC3
203883_s_at	0.0012488	9.66e-06	-1.13897	RAB11FIP2
213237_at	0.0012499	9.69e-06	2.15952	KNOP1
229839_at	0.0012552	1e-05	-6.78345	SCARA5
203549_s_at	0.0012552	9.84e-06	-6.19769	LPL
228766_at	0.0012552	9.94e-06	-6.01219	CD36
211745_x_at	0.0012552	9.76e-06	-5.73133	HBA2///HBA1
204018_x_at	0.0012552	1.01e-05	-5.69358	HBA2///HBA1
204134_at	0.0012552	9.9e-06	-3.89009	PDE2A
228333_at	0.0012552	1.01e-05	-3.04763	ZEB2
213644_at	0.0012552	1.01e-05	-2.7055	CEP112
205022_s_at	0.0012552	9.95e-06	-2.2746	FOXN3
203810_at	0.0012552	1e-05	-1.73556	DNAJB4
205812_s_at	0.0012552	9.99e-06	0.819623	TMED9
204228_at	0.0012552	1.01e-05	1.06061	PPIH
218543_s_at	0.0012552	9.96e-06	1.80127	PARP12
229635_at	0.0012552	9.78e-06	3.08699	LINC01094
209969_s_at	0.0012552	9.87e-06	3.10863	STAT1
227177_at	0.0012552	9.94e-06	3.81044	CORO2A
219398_at	0.001257	1.02e-05	-6.80628	CIDEC
238484_s_at	0.001257	1.02e-05	-1.31687	SSBP2
201527_at	0.0012608	1.02e-05	0.74418	ATP6V1F
211759_x_at	0.0012608	1.02e-05	1.01217	TBCB
224822_at	0.0012648	1.03e-05	-3.22645	DLC1
238066_at	0.001273	1.08e-05	-3.91935	RBP7
225721_at	0.001273	1.05e-05	-2.98947	SYNPO2
231015_at	0.001273	1.07e-05	-2.81426	KLF15
213058_at	0.001273	1.05e-05	-2.58949	TTC28
202336_s_at	0.001273	1.06e-05	-2.25911	PAM
223380_s_at	0.001273	1.07e-05	-2.20708	LATS2
228452_at	0.001273	1.06e-05	-2.0813	GID4
202483_s_at	0.001273	1.08e-05	1.01829	RANBP1
202329_at	0.001273	1.06e-05	1.25645	CSK
204459_at	0.001273	1.05e-05	1.61999	CSTF2
218788_s_at	0.001273	1.07e-05	1.88629	SMYD3
201761_at	0.001273	1.06e-05	2.25039	MTHFD2
204244_s_at	0.001273	1.07e-05	2.31175	DBF4
232510_s_at	0.001273	1.07e-05	2.47355	DPP3
209238_at	0.001273	1.05e-05	2.66347	STX3
213007_at	0.001273	1.07e-05	3.06011	FANCI
228729_at	0.001273	1.07e-05	4.47156	CCNB1
228665_at	0.0012748	1.08e-05	-3.56034	CYYR1
204388_s_at	0.0012752	1.08e-05	-5.76825	MAOA
230351_at	0.0012761	1.09e-05	-3.273	FGF14-AS2
235805_at	0.0012938	1.1e-05	-3.22373
230250_at	0.0013014	1.11e-05	-3.06365	PTPRB
204997_at	0.0013034	1.12e-05	-6.96765	GPD1
222466_s_at	0.0013034	1.12e-05	1.15997	MRPL42
223623_at	0.0013038	1.13e-05	-7.07188	C2orf40
1564525_at	0.0013038	1.13e-05	-4.03084
204359_at	0.0013038	1.12e-05	-3.59598	FLRT2
231947_at	0.0013038	1.13e-05	-3.086	MYCT1
213221_s_at	0.0013096	1.14e-05	-3.81359	SIK2
225790_at	0.0013096	1.14e-05	-2.50675	MSRB3
208944_at	0.0013132	1.14e-05	-2.62166	TGFBR2
208383_s_at	0.0013144	1.15e-05	-6.71227	PCK1
229127_at	0.0013144	1.15e-05	-4.42822	JAM2
210762_s_at	0.0013144	1.16e-05	-3.21641	DLC1
205978_at	0.0013144	1.16e-05	-2.53468	KL
228159_at	0.0013144	1.16e-05	-1.24203	WDFY2
203548_s_at	0.0013244	1.17e-05	-7.10182	LPL
205909_at	0.0013244	1.17e-05	2.48396	POLE2
225162_at	0.0013287	1.18e-05	-2.90015	SH3D19
209655_s_at	0.0013384	1.19e-05	-3.11625	TMEM47
212819_at	0.0013384	1.19e-05	-1.331	ASB1
213911_s_at	0.0013384	1.2e-05	1.78349	H2AFZ
204767_s_at	0.0013384	1.2e-05	2.19469	FEN1
221591_s_at	0.0013384	1.19e-05	2.81585	FAM64A
227212_s_at	0.0013409	1.2e-05	1.69929	PHF19
225354_s_at	0.0013454	1.21e-05	-2.98772	SH3BGRL2
204235_s_at	0.0013454	1.22e-05	-2.35293	GULP1
213056_at	0.0013454	1.21e-05	-1.77093	FRMD4B
242876_at	0.0013454	1.21e-05	-1.51041	AKT3
1555318_at	0.0013555	1.23e-05	-1.84781	HIF3A
223300_s_at	0.0013555	1.23e-05	-1.32663	CCDC82
218983_at	0.0013555	1.23e-05	-1.28854	C1RL
209540_at	0.0013668	1.25e-05	-3.90496	IGF1
226303_at	0.0013668	1.25e-05	-3.56353	PGM5
239848_at	0.0013752	1.26e-05	-1.42015
212609_s_at	0.0013811	1.27e-05	-2.61122	AKT3
226791_at	0.0013811	1.27e-05	3.65236	KIFC2
1554771_at	0.0013919	1.28e-05	-1.96385
207809_s_at	0.0013919	1.28e-05	1.55231	ATP6AP1
211699_x_at	0.0013929	1.29e-05	-6.10158	HBA2///HBA1
202543_s_at	0.0013988	1.29e-05	2.30227	GMFB
212415_at	0.001399	1.3e-05	3.56783	2016-09-06
205883_at	0.0013993	1.3e-05	-6.32279	ZBTB16
225840_at	0.0014264	1.33e-05	-3.82772	TEF
219091_s_at	0.0014346	1.34e-05	-2.91037	MMRN2
217414_x_at	0.0014449	1.36e-05	-6.08164	HBA2///HBA1
204389_at	0.0014449	1.35e-05	-5.10759	MAOA
207808_s_at	0.0014449	1.36e-05	-2.99196	PROS1
225355_at	0.0014449	1.36e-05	-2.08848	NEURL1B
220399_at	0.0014449	1.36e-05	0.87868	LINC00115
225739_at	0.0014449	1.36e-05	2.07198	RAB11FIP4
201804_x_at	0.0014478	1.37e-05	0.955674	TBCB
201251_at	0.0014551	1.38e-05	1.81149	PKM
226322_at	0.0014614	1.39e-05	-4.35764	TMTC1
201377_at	0.0014674	1.4e-05	1.50992	UBAP2L
222752_s_at	0.0014674	1.4e-05	2.8415	TMEM206
221814_at	0.0014757	1.41e-05	-2.88819	GPR124
208510_s_at	0.0014789	1.41e-05	-5.28798	PPARG
218360_at	0.0014791	1.42e-05	1.67167	RAB22A
219563_at	0.001486	1.43e-05	-4.48663	LINC00341
203812_at	0.001486	1.44e-05	-3.03877	SLIT3
226028_at	0.001486	1.44e-05	-3.00444	ROBO4
37831_at	0.001486	1.43e-05	1.40665	SIPA1L3
206102_at	0.001486	1.43e-05	4.0027	GINS1
235051_at	0.0014874	1.44e-05	-3.04699	CCDC50
203510_at	0.0014874	1.45e-05	-2.48738	MET
219821_s_at	0.0014874	1.46e-05	-2.44594	GFOD1
213070_at	0.0014874	1.45e-05	-0.840269	PIK3C2A
225963_at	0.0014874	1.46e-05	1.4412	KLHL42
205339_at	0.0014874	1.46e-05	2.29292	STIL
209053_s_at	0.0014874	1.46e-05	2.89648	WHSC1
213800_at	0.0014917	1.47e-05	-3.28391	CFH
43427_at	0.0014996	1.48e-05	-6.40802	ACACB
231987_at	0.0015038	1.48e-05	-2.66254	MIR143HG
231045_x_at	0.0015126	1.49e-05	1.06552	C11orf31
236131_at	0.001513	1.5e-05	-2.70133
214808_at	0.001516	1.5e-05	-1.27558
206093_x_at	0.0015181	1.51e-05	-5.83207	TNXB///TNXA
204793_at	0.0015209	1.51e-05	-2.41991	GPRASP1
211764_s_at	0.0015227	1.52e-05	0.899005	UBE2D1
227529_s_at	0.0015263	1.53e-05	-5.09077	AKAP12
212764_at	0.0015263	1.53e-05	-2.32635	ZEB1
226931_at	0.001538	1.56e-05	-4.30891	TMTC1
230109_at	0.001538	1.55e-05	-3.93129	PDE7B
224339_s_at	0.001538	1.56e-05	-3.81207	ANGPTL1
236649_at	0.001538	1.55e-05	-1.49572	DTWD1
207483_s_at	0.001538	1.55e-05	0.953183	CAND1
200853_at	0.001538	1.55e-05	1.92427	H2AFZ
223471_at	0.001538	1.56e-05	3.06041	RAB3IP
212022_s_at	0.001538	1.54e-05	3.08596	MKI67
225720_at	0.0015384	1.57e-05	-4.21465	SYNPO2
209348_s_at	0.0015384	1.57e-05	-2.07359	MAF
231437_at	0.0015384	1.57e-05	-0.846744	SLC35D2
212825_at	0.0015402	1.57e-05	1.44015	PAXIP1
219935_at	0.001545	1.6e-05	-5.4253	ADAMTS5
227899_at	0.001545	1.61e-05	-3.97497	VIT
223595_at	0.001545	1.61e-05	-3.19276	TMEM133
243940_at	0.001545	1.6e-05	-3.1099	TSHZ2
201012_at	0.001545	1.6e-05	-2.54606	ANXA1
225363_at	0.001545	1.59e-05	-1.61167	PTEN
209175_at	0.001545	1.6e-05	1.04735	SEC23IP
213175_s_at	0.001545	1.6e-05	1.70814	SNRPB
222606_at	0.001545	1.59e-05	1.75207	ZWILCH
211762_s_at	0.001545	1.59e-05	2.91995	KPNA2
214501_s_at	0.0015469	1.61e-05	1.74106	H2AFY
225716_at	0.0015538	1.62e-05	1.49472
217504_at	0.0015873	1.67e-05	-4.99935	ABCA6
228376_at	0.0015873	1.67e-05	-2.21818	GGTA1P
208070_s_at	0.0015873	1.67e-05	-1.52929	REV3L
224888_at	0.0015873	1.67e-05	2.46116	EPT1
213535_s_at	0.0015886	1.67e-05	1.25858	UBE2I
235616_at	0.0015974	1.69e-05	-3.82284	TSHZ2
212526_at	0.001616	1.71e-05	-2.02785	SPG20
216194_s_at	0.001616	1.71e-05	0.955342	TBCB
235496_at	0.0016275	1.73e-05	-2.72296	HRCT1
236262_at	0.0016277	1.73e-05	-3.83652	MMRN2
235044_at	0.0016277	1.73e-05	-3.76702	CYYR1
243404_at	0.0016281	1.74e-05	-2.00988
211271_x_at	0.0016339	1.75e-05	0.812713	PTBP1
232069_at	0.0016386	1.75e-05	-1.02781	KIF26A
231411_at	0.0016566	1.78e-05	-2.79832	LHFP
227530_at	0.0016717	1.8e-05	-4.96356	AKAP12
230417_at	0.0016717	1.8e-05	-2.67033	GALNT16
212427_at	0.0016734	1.8e-05	-1.51006	KIAA0368
228813_at	0.0016863	1.82e-05	-2.70484	HDAC4
214414_x_at	0.0016874	1.83e-05	-5.28713	HBA2///HBA1
203002_at	0.0016874	1.84e-05	-3.12738	AMOTL2
228278_at	0.0016874	1.84e-05	-3.10098	NFIX
227983_at	0.0016874	1.84e-05	-1.09947	RILPL2
AFFX-HUMISGF3A/M97935_MA_at	0.0016874	1.83e-05	2.90098	STAT1
206488_s_at	0.001714	1.87e-05	-5.54704	CD36
203477_at	0.0017166	1.87e-05	-1.82523	COL15A1
226731_at	0.0017228	1.88e-05	-2.38145	ITGA1
205133_s_at	0.0017254	1.9e-05	1.40484	HSPE1
216484_x_at	0.0017254	1.9e-05	1.41828	HDGF
211919_s_at	0.0017254	1.89e-05	4.77666	CXCR4
212226_s_at	0.0017336	1.91e-05	-2.57466	PPAP2B
210434_x_at	0.0017336	1.91e-05	1.09358	JTB
230165_at	0.0017336	1.92e-05	2.65464	SGOL2
229118_at	0.0017361	1.92e-05	-3.77534	PRRG3
202386_s_at	0.0017361	1.92e-05	-0.742186	KIAA0430
218567_x_at	0.00175	1.95e-05	2.915	DPP3
204825_at	0.00175	1.94e-05	4.62114	MELK
208621_s_at	0.0017518	1.95e-05	3.12174	EZR
201720_s_at	0.0017537	1.96e-05	2.04988	LAPTM5
201280_s_at	0.0017588	1.97e-05	-2.02721	DAB2
212015_x_at	0.0017588	1.97e-05	0.880939	PTBP1
202240_at	0.0017588	1.97e-05	1.72936	PLK1
201614_s_at	0.0017601	1.98e-05	2.18862	RUVBL1
227419_x_at	0.0017637	1.98e-05	-4.96462	PLAC9
205943_at	0.0017668	1.99e-05	4.26035	TDO2
230730_at	0.0017819	2.01e-05	-2.01341	SGCD
32625_at	0.0017854	2.02e-05	-5.16581	NPR1
208158_s_at	0.0017854	2.02e-05	-2.3919	OSBPL1A
210299_s_at	0.0017874	2.03e-05	-5.78176	FHL1
225723_at	0.0017945	2.04e-05	2.49637	CCDC167
217919_s_at	0.0017957	2.04e-05	1.94318	MRPL42
200738_s_at	0.0017984	2.05e-05	1.20942	PGK1
233073_at	0.0018021	2.06e-05	-3.32515
221295_at	0.0018153	2.08e-05	-7.30959	CIDEA
209541_at	0.0018153	2.08e-05	-3.71751	IGF1
212494_at	0.0018153	2.08e-05	-3.31836	TENC1
225776_at	0.0018153	2.09e-05	-2.84417	RBMS2
213451_x_at	0.0018242	2.1e-05	-6.13997	TNXB///TNXA
200075_s_at	0.0018246	2.1e-05	0.956671	GUK1
201152_s_at	0.0018346	2.12e-05	-1.54022	MBNL1
219767_s_at	0.0018346	2.12e-05	-1.32591	CRYZL1
230003_at	0.0018397	2.13e-05	-5.57899	SLC16A7
225016_at	0.0018397	2.13e-05	-4.36199	APCDD1
221555_x_at	0.0018478	2.15e-05	-3.63423	CDC14B
223423_at	0.0018478	2.15e-05	3.65385	GPR160
49452_at	0.0018576	2.18e-05	-6.52874	ACACB
1553243_at	0.0018576	2.17e-05	-4.72246	ITIH5
203324_s_at	0.0018576	2.18e-05	-3.93157	CAV2
228618_at	0.0018576	2.18e-05	-2.66266	PEAR1
212549_at	0.0018576	2.17e-05	-2.44441	STAT5B
207895_at	0.0018576	2.18e-05	-1.14265	NAALADL1
33814_at	0.0018576	2.17e-05	1.55632	PAK4
223278_at	0.0018594	2.19e-05	4.12455	GJB2
228885_at	0.0018657	2.23e-05	-5.59331	MAMDC2
227148_at	0.0018657	2.22e-05	-3.18026	PLEKHH2
225939_at	0.0018657	2.22e-05	-2.53274	EIF4E3
232882_at	0.0018657	2.23e-05	-2.42544
227183_at	0.0018657	2.21e-05	-2.37878	MIR143HG
212958_x_at	0.0018657	2.23e-05	-2.17925	PAM
202189_x_at	0.0018657	2.23e-05	0.776222	PTBP1
217791_s_at	0.0018657	2.22e-05	1.63597	ALDH18A1
1555756_a_at	0.0018657	2.2e-05	3.3976	CLEC7A
234709_at	0.0018657	2.21e-05	4.16033	CAPN13
202560_s_at	0.001868	2.24e-05	0.706089	CHTOP
205093_at	0.0018732	2.25e-05	2.90653	PLEKHA6
201274_at	0.0018784	2.26e-05	1.36403	PSMA5
1559910_at	0.0018839	2.27e-05	-2.85763
238868_at	0.0018839	2.27e-05	-1.95568	UACA
204442_x_at	0.0018864	2.28e-05	-3.14509	LTBP4
200896_x_at	0.0018864	2.28e-05	1.60084	HDGF
212230_at	0.0018875	2.29e-05	-2.19429	PPAP2B
201153_s_at	0.0018875	2.29e-05	-1.61136	MBNL1
227870_at	0.0018904	2.3e-05	-2.43871	IGDCC4
1558444_at	0.0018906	2.3e-05	-2.6412
230800_at	0.0018999	2.32e-05	-2.80361	ADCY4
218853_s_at	0.0018999	2.32e-05	0.851458	MOSPD1
230370_x_at	0.0018999	2.32e-05	1.39231	STYXL1
203022_at	0.0018999	2.32e-05	2.21153	RNASEH2A
225853_at	0.0019116	2.34e-05	1.27295	GNPNAT1
203597_s_at	0.0019173	2.35e-05	-2.0397	WBP4
219779_at	0.0019175	2.36e-05	-3.00125	ZFHX4
204042_at	0.0019232	2.37e-05	-3.09958	WASF3
239461_at	0.0019291	2.38e-05	-3.72766	GALNT15
239523_at	0.0019499	2.42e-05	-6.75204	TUSC5
222803_at	0.0019499	2.42e-05	-2.31332	PRTFDC1
226962_at	0.0019499	2.42e-05	1.00749	ZBTB41
204900_x_at	0.0019499	2.41e-05	2.21785	SAP30
204773_at	0.0019517	2.42e-05	-2.58889	IL11RA
210927_x_at	0.0019517	2.43e-05	1.0449	JTB
218718_at	0.0019534	2.44e-05	-1.34907	PDGFC
217979_at	0.0019534	2.44e-05	2.35115	TSPAN13
205529_s_at	0.0019601	2.45e-05	-4.49997	RUNX1T1
208022_s_at	0.0019601	2.45e-05	-3.76495	CDC14B
230645_at	0.0019682	2.47e-05	-3.36228	FRMD3
202724_s_at	0.0019682	2.47e-05	-2.83506	FOXO1
220027_s_at	0.0019682	2.47e-05	-2.73203	RASIP1
41220_at	0.0019682	2.48e-05	1.04402	2016-09-09
228642_at	0.0019805	2.51e-05	-2.20889	HOTAIRM1///HOXA2
218157_x_at	0.0019805	2.5e-05	1.43107	CDC42SE1
222396_at	0.0019805	2.5e-05	3.16763	HN1
235456_at	0.0019805	2.5e-05	6.60335
202469_s_at	0.0019853	2.52e-05	0.932248	CPSF6
204570_at	0.0020111	2.55e-05	-4.09302	COX7A1
222646_s_at	0.0020111	2.56e-05	2.28898	ERO1L
227434_at	0.0020381	2.6e-05	-1.01395	WBSCR17
218562_s_at	0.0020381	2.6e-05	1.50361	TMEM57
237157_at	0.0020424	2.61e-05	-3.15446
219053_s_at	0.0020424	2.61e-05	1.81981	VPS37C
222852_at	0.0020494	2.62e-05	1.0126	C10orf88
204591_at	0.0020558	2.64e-05	-4.1751	CHL1
223373_s_at	0.0020558	2.64e-05	1.35082	PLA2G12A
210314_x_at	0.0020571	2.64e-05	0.714204	TNFSF13
213195_at	0.0020612	2.65e-05	-1.62039	LYRM9
235264_at	0.0020663	2.66e-05	-1.63193	HCFC2
1560359_at	0.0020666	2.67e-05	-2.5636	PELO
210051_at	0.0020701	2.68e-05	-2.88205	RAPGEF3
213599_at	0.0020701	2.68e-05	3.14204	OIP5
219689_at	0.0020794	2.7e-05	-5.10403	SEMA3G
232313_at	0.0020829	2.71e-05	-4.68329	TMEM132C
44702_at	0.0020829	2.71e-05	-1.72305	SYDE1
218498_s_at	0.0020829	2.71e-05	1.40079	ERO1L
226584_s_at	0.0020893	2.72e-05	3.30776	FAM110A
218589_at	0.0020902	2.73e-05	-0.96653	LPAR6
205180_s_at	0.0020902	2.73e-05	2.9677	ADAM8
205528_s_at	0.0020935	2.74e-05	-3.77724	RUNX1T1
230578_at	0.0021059	2.76e-05	-2.06445
210517_s_at	0.0021261	2.8e-05	-4.24651	AKAP12
232297_at	0.0021261	2.8e-05	-2.03631	KLHL5
205251_at	0.0021261	2.8e-05	-1.6407	PER2
237465_at	0.0021261	2.8e-05	-1.60642	USP53
213156_at	0.0021268	2.81e-05	-2.98336	ZBTB20
223307_at	0.0021268	2.81e-05	3.31002	CDCA3
221927_s_at	0.002136	2.83e-05	2.44651	ABHD11
226456_at	0.0021372	2.83e-05	3.54702	RMI2
206103_at	0.0021459	2.85e-05	2.01034	RAC3
229679_at	0.0021494	2.86e-05	-1.2483	LOC100510175///C12orf76
235306_at	0.0021512	2.86e-05	-2.72324	GIMAP8
229024_at	0.0021526	2.87e-05	-4.95676
239183_at	0.0021539	2.88e-05	-3.34506	ANGPTL1
239153_at	0.0021539	2.88e-05	3.9666	HOTAIR
211653_x_at	0.0021629	2.9e-05	-5.53304	AKR1C2
221620_s_at	0.0021629	2.9e-05	1.63872	APOO
219125_s_at	0.0021629	2.9e-05	2.10414	SLC50A1
208335_s_at	0.0021693	2.97e-05	-5.65452	ACKR1
207016_s_at	0.0021693	2.96e-05	-3.8511	ALDH1A2
226676_at	0.0021693	2.96e-05	-3.45618	ZNF521
235279_at	0.0021693	2.97e-05	-2.5504
209147_s_at	0.0021693	2.96e-05	-2.47381	PPAP2A
231174_s_at	0.0021693	2.93e-05	-2.22303	EPB41L2
201865_x_at	0.0021693	2.92e-05	-2.18679	NR3C1
204021_s_at	0.0021693	2.97e-05	-1.58097	PURA
217757_at	0.0021693	2.96e-05	-1.51741	A2M
232488_at	0.0021693	2.94e-05	-1.22044	PHYKPL
207338_s_at	0.0021693	2.96e-05	0.841535	ZNF200
204137_at	0.0021693	2.92e-05	1.5518	GPR137B
213330_s_at	0.0021693	2.93e-05	1.60169	STIP1
208002_s_at	0.0021693	2.94e-05	2.36178	ACOT7
228323_at	0.0021693	2.96e-05	2.7761	CASC5
223103_at	0.002172	2.98e-05	3.49109	STARD10
224677_x_at	0.0021766	2.99e-05	1.12013	C11orf31
204159_at	0.0021813	3e-05	-3.23665	CDKN2C
210751_s_at	0.0021813	3e-05	-2.85712	RGN
219742_at	0.0021932	3.02e-05	1.34126	PRR7
243481_at	0.0022024	3.04e-05	-3.09794	RHOJ
213924_at	0.0022126	3.06e-05	-3.16311	GNAL
222291_at	0.0022146	3.07e-05	-3.17057	FAM149A
225798_at	0.0022146	3.07e-05	-2.10462	JAZF1
1552318_at	0.0022215	3.08e-05	-2.48147	GIMAP1
216306_x_at	0.0022264	3.1e-05	0.858877	PTBP1
203605_at	0.0022264	3.1e-05	1.22076	SRP54
204670_x_at	0.0022264	3.11e-05	1.36351	HLA-DRB4///HLA-DRB1
214185_at	0.0022264	3.1e-05	1.37816	KHDRBS1
221747_at	0.002232	3.13e-05	-4.46163	TNS1
1558828_s_at	0.002232	3.12e-05	-3.84312	MIR143HG
226911_at	0.002232	3.12e-05	-2.72555	EGFLAM
204020_at	0.002232	3.14e-05	-1.52725	PURA
1558154_at	0.002232	3.13e-05	1.56361
202736_s_at	0.002232	3.15e-05	1.56771	LSM4
205661_s_at	0.002232	3.15e-05	1.57774	FLAD1
212902_at	0.002232	3.15e-05	1.61364	SEC24A
211695_x_at	0.002232	3.15e-05	3.06854	MUC1
211671_s_at	0.0022404	3.17e-05	-2.22697	NR3C1
210657_s_at	0.0022404	3.18e-05	-2.2028	2016-09-04
1553043_a_at	0.0022404	3.17e-05	3.2677	CD300LF
1553961_s_at	0.0022461	3.19e-05	-2.58917	SNX21
230350_at	0.0022491	3.2e-05	-1.49155
201726_at	0.002252	3.2e-05	0.964314	ELAVL1
224754_at	0.0022524	3.21e-05	-0.8262	SP1
213541_s_at	0.0022587	3.23e-05	-3.04305	ERG
201457_x_at	0.0022587	3.23e-05	1.46767	BUB3
213364_s_at	0.0022955	3.28e-05	-2.9532	SNX1
219884_at	0.0023018	3.3e-05	-2.81304	LHX6
206745_at	0.0023018	3.3e-05	0.986808	HOXC11
200672_x_at	0.0023054	3.31e-05	-2.66842	SPTBN1
243039_at	0.0023054	3.31e-05	-2.54446
236383_at	0.0023078	3.33e-05	-4.22689
228772_at	0.0023078	3.32e-05	-2.56348	HNMT
209875_s_at	0.0023078	3.33e-05	5.339	SPP1
202988_s_at	0.002308	3.33e-05	4.81516	RGS1
216331_at	0.0023108	3.35e-05	-5.82261	ITGA7
217437_s_at	0.0023108	3.35e-05	-2.29001	TACC1
203179_at	0.0023108	3.35e-05	-0.95249	GALT
213486_at	0.0023133	3.36e-05	-3.40019	COPG2IT1
229693_at	0.0023295	3.39e-05	-3.051	TMEM220
214783_s_at	0.0023299	3.4e-05	-1.80533	ANXA11
202575_at	0.0023299	3.39e-05	3.5893	CRABP2
202153_s_at	0.002356	3.44e-05	1.16647	NUP62
209392_at	0.0023598	3.45e-05	-3.19869	ENPP2
226252_at	0.0023717	3.47e-05	-2.69445	ZBTB20
223289_s_at	0.0023717	3.47e-05	1.62447	USP38
219696_at	0.0023744	3.48e-05	1.75723	DENND1B
222442_s_at	0.0023771	3.49e-05	1.46648	ARL8B
219787_s_at	0.0023804	3.5e-05	2.83798	ECT2
218031_s_at	0.0023814	3.51e-05	-2.65797	FOXN3
223796_at	0.0023814	3.51e-05	-2.64283	CNTNAP3
225894_at	0.0023872	3.53e-05	-3.82215	SYNPO2
223700_at	0.0023872	3.53e-05	2.80453	MND1
202149_at	0.0023937	3.55e-05	-0.975107	NEDD9
201666_at	0.0023937	3.55e-05	1.48582	TIMP1
209201_x_at	0.0023937	3.55e-05	4.86519	CXCR4
228249_at	0.0023963	3.56e-05	-1.13775	C11orf74
222262_s_at	0.0023979	3.57e-05	2.63931	ETNK1
227554_at	0.0023985	3.57e-05	-2.60207	MAGI2-AS3
218711_s_at	0.002404	3.6e-05	-4.14806	SDPR
225782_at	0.002404	3.59e-05	-2.84917	MSRB3
202294_at	0.002404	3.59e-05	-1.10184	STAG1
208808_s_at	0.002404	3.6e-05	1.32995	HMGB2
218308_at	0.002404	3.6e-05	2.14669	TACC3
202760_s_at	0.0024124	3.62e-05	-2.45734	PALM2-AKAP2///AKAP2
225546_at	0.0024128	3.62e-05	-2.25638	EEF2K
202303_x_at	0.0024211	3.64e-05	1.35834	SMARCA5
213071_at	0.0024212	3.64e-05	-4.37848	DPT
228268_at	0.0024321	3.67e-05	-4.9896	FMO2
208848_at	0.0024455	3.69e-05	-1.47491	ADH5
229910_at	0.0024459	3.72e-05	-2.97338	SHE
227282_at	0.0024459	3.71e-05	-2.38933	PCDH19
214620_x_at	0.0024459	3.71e-05	-1.93168	PAM
225154_at	0.0024459	3.71e-05	1.11979	SYAP1
201695_s_at	0.0024459	3.71e-05	2.16067	PNP
218782_s_at	0.0024459	3.72e-05	4.42726	ATAD2
210946_at	0.0024469	3.72e-05	-2.35812	PPAP2A
219167_at	0.0024629	3.75e-05	-1.52146	RASL12
235368_at	0.002463	3.76e-05	-4.873	ADAMTS5
226518_at	0.002463	3.76e-05	-0.988061	KCTD10
201717_at	0.0024788	3.79e-05	0.88392	MRPL49
228827_at	0.0024789	3.79e-05	-3.96778	RUNX1T1
219866_at	0.0024835	3.81e-05	-2.23673	CLIC5
224458_at	0.0024835	3.81e-05	-1.94091	TMEM246
225068_at	0.0024865	3.82e-05	0.862699	KLHL12
232570_s_at	0.0024926	3.83e-05	-2.24878	ADAM33
241929_at	0.0025021	3.86e-05	-5.63718
1553129_at	0.0025021	3.87e-05	-3.29204	SVEP1
222453_at	0.0025021	3.87e-05	-2.80642	CYBRD1
228339_at	0.0025021	3.87e-05	-2.31421	ECSCR
203050_at	0.0025021	3.87e-05	0.555136	TP53BP1
243715_at	0.0025135	3.9e-05	-1.78455
201202_at	0.0025135	3.9e-05	2.07657	PCNA
222155_s_at	0.0025135	3.9e-05	2.86888	SLC52A2
200087_s_at	0.002521	3.92e-05	0.633669	TMED2
218257_s_at	0.002521	3.92e-05	1.63152	UGGT1
226066_at	0.0025241	3.93e-05	-2.10304	MITF
215918_s_at	0.002528	3.97e-05	-4.96676	SPTBN1
226677_at	0.002528	3.97e-05	-3.28426	ZNF521
205802_at	0.002528	3.97e-05	-2.62598	TRPC1
228839_s_at	0.002528	3.95e-05	-0.900454	LOC642361
202295_s_at	0.002528	3.96e-05	1.08712	CTSH
226004_at	0.002528	3.95e-05	2.04425	CABLES2
AFFX-HUMISGF3A/M97935_MB_at	0.002528	3.97e-05	2.58376	STAT1
203362_s_at	0.002528	3.98e-05	3.93486	MAD2L1
211896_s_at	0.0025481	4.02e-05	-2.32532	DCN
220083_x_at	0.0025481	4.02e-05	1.59915	UCHL5
228032_s_at	0.0025481	4.03e-05	1.65565	DENND1B
203554_x_at	0.0025481	4.01e-05	4.29808	PTTG1
217776_at	0.00255	4.03e-05	0.921743	RDH11
216333_x_at	0.0025507	4.05e-05	-6.30102	TNXB///TNXA
225571_at	0.0025507	4.06e-05	-4.69705	LIFR
231899_at	0.0025507	4.07e-05	-3.42293	ZC3H12C
207002_s_at	0.0025507	4.06e-05	-3.15838	PLAGL1
213158_at	0.0025507	4.06e-05	-2.97292
1553960_at	0.0025507	4.06e-05	-2.55501	SNX21
233982_x_at	0.0025507	4.06e-05	1.58008	STYXL1
204170_s_at	0.0025526	4.08e-05	4.43376	CKS2
213545_x_at	0.002565	4.1e-05	-0.999659	SNX3
1566303_s_at	0.002565	4.1e-05	1.2423	PPP1R11
219552_at	0.0025654	4.11e-05	-3.10309	SVEP1
238577_s_at	0.002575	4.13e-05	-3.40691	TSHZ2
204457_s_at	0.0025751	4.14e-05	-2.82756	GAS1
224945_at	0.0025751	4.14e-05	-1.00399	BTBD7
217871_s_at	0.0025751	4.14e-05	2.42454	MIF
1559296_at	0.0025808	4.16e-05	-2.48743	ADAMTS9-AS2
225469_at	0.0025928	4.18e-05	-0.830153	LYRM5
215695_s_at	0.0026011	4.2e-05	-5.75719	GYG2
1560060_s_at	0.0026018	4.21e-05	1.79254	VPS37C
230292_at	0.0026195	4.24e-05	-2.03735	LOC100131993
235228_at	0.0026242	4.25e-05	-3.4981	CCDC85A
214890_s_at	0.0026386	4.28e-05	-3.88549	FAM149A
209501_at	0.0026386	4.29e-05	1.50017	CDR2
244677_at	0.0026417	4.3e-05	-3.40848
201453_x_at	0.0026417	4.3e-05	0.733381	RHEB
1559227_s_at	0.0026417	4.3e-05	0.863425	VHL
204719_at	0.0026455	4.32e-05	-6.59191	ABCA8
238964_at	0.0026716	4.36e-05	-3.01284	FIGN
202202_s_at	0.0026738	4.37e-05	-2.89908	LAMA4
212419_at	0.0026747	4.38e-05	-3.14687	ZCCHC24
204112_s_at	0.0026762	4.39e-05	-1.43439	HNMT
202779_s_at	0.0026767	4.39e-05	3.15211	UBE2S
229172_at	0.0026821	4.41e-05	-2.65286	HSPA12B
226549_at	0.0026878	4.42e-05	3.49987	SBK1
238607_at	0.0027174	4.47e-05	1.38701	ZNF296
226932_at	0.0027203	4.48e-05	-2.8629	SSPN
204677_at	0.002721	4.49e-05	-2.32845	CDH5
220990_s_at	0.002721	4.49e-05	2.1697	MIR21///VMP1
202191_s_at	0.0027331	4.52e-05	-2.57316	GAS7
214866_at	0.0027332	4.52e-05	1.84498	PLAUR
202242_at	0.002736	4.53e-05	-4.94992	TSPAN7
207170_s_at	0.0027463	4.57e-05	-1.46261	LETMD1
204615_x_at	0.0027463	4.56e-05	1.28567	IDI1
222608_s_at	0.0027463	4.56e-05	4.30525	ANLN
232375_at	0.0027573	4.59e-05	1.85351
215184_at	0.0027664	4.61e-05	-2.48802	DAPK2
223846_at	0.0027727	4.62e-05	-0.735126	AZI2
217496_s_at	0.0027895	4.66e-05	1.9614	IDE
212950_at	0.002798	4.68e-05	-2.39205	GPR116
209699_x_at	0.0028076	4.73e-05	-6.18881	AKR1C2
210852_s_at	0.0028076	4.73e-05	-1.60714	AASS
232784_at	0.0028076	4.71e-05	-1.56611
1562673_at	0.0028076	4.71e-05	-0.670646
212722_s_at	0.0028076	4.72e-05	0.857291	JMJD6
200656_s_at	0.0028076	4.72e-05	1.17369	P4HB
218368_s_at	0.0028076	4.72e-05	2.66581	TNFRSF12A
229357_at	0.0028095	4.74e-05	-5.17462	ADAMTS5
48031_r_at	0.0028095	4.74e-05	-2.55725	FAXDC2
224955_at	0.0028095	4.75e-05	-2.33146	TEAD1
215303_at	0.0028182	4.77e-05	-3.7334	DCLK1
200771_at	0.0028235	4.8e-05	-2.3648	LAMC1
203148_s_at	0.0028235	4.8e-05	1.22622	TRIM14
201088_at	0.0028235	4.79e-05	2.43927	KPNA2
222537_s_at	0.0028235	4.78e-05	3.11603	CDC42SE1
205413_at	0.0028326	4.83e-05	-3.02841	MPPED2
228233_at	0.0028326	4.83e-05	-2.71212	FREM1
202723_s_at	0.0028326	4.82e-05	-2.49659	FOXO1
200737_at	0.0028326	4.83e-05	1.57293	PGK1
224964_s_at	0.0028354	4.84e-05	-3.50139	GNG2
213075_at	0.0028706	4.91e-05	-2.35046	OLFML2A
219304_s_at	0.0028747	4.93e-05	-3.03258	PDGFD
1560296_at	0.0028747	4.93e-05	-1.38896
222067_x_at	0.0028747	4.92e-05	4.82895	HIST1H2BD
229893_at	0.0028767	4.94e-05	-2.11184	FRMD3
223484_at	0.0028767	4.95e-05	4.76885	C15orf48
204865_at	0.0028853	4.97e-05	-5.37176	CA3
213922_at	0.0028853	4.97e-05	-1.55574	TTBK2
211071_s_at	0.0028891	4.98e-05	5.28372	MLLT11
202947_s_at	0.0028935	5e-05	-2.72764	GYPC
223764_x_at	0.0029056	5.02e-05	-4.51816	NIPSNAP3B
217720_at	0.0029056	5.03e-05	0.752214	CHCHD2
203145_at	0.0029056	5.03e-05	2.63317	SPAG5
209102_s_at	0.0029284	5.08e-05	-0.653244	HBP1
1568629_s_at	0.0029284	5.08e-05	1.58512	PIK3R2
227399_at	0.0029383	5.11e-05	-3.05434	VGLL3
210480_s_at	0.0029395	5.11e-05	2.4772	MYO6
222703_s_at	0.0029402	5.12e-05	2.24272	YRDC
226751_at	0.0029423	5.13e-05	-3.01787	CNRIP1
201896_s_at	0.0029548	5.16e-05	2.87341	PSRC1
232323_s_at	0.0029557	5.16e-05	-1.04337	TTC17
239398_at	0.0029703	5.2e-05	-5.06623	KLHL31
226112_at	0.0029703	5.2e-05	-2.52105	SGCB
201786_s_at	0.0029703	5.2e-05	1.03236	ADAR
208607_s_at	0.0029849	5.24e-05	-6.45483	SAA2///SAA1
225442_at	0.0030143	5.29e-05	-4.5459	DDR2
201893_x_at	0.0030172	5.3e-05	-1.97934	DCN
214077_x_at	0.0030335	5.34e-05	-1.71379	MEIS3P1
203342_at	0.0030335	5.34e-05	1.44654	TIMM17B
227692_at	0.0030396	5.36e-05	-3.86266	GNAI1
1554168_a_at	0.0030415	5.38e-05	-1.90933	SH3KBP1
203845_at	0.0030415	5.38e-05	-1.52338	KAT2B
227670_at	0.0030415	5.38e-05	1.5133	ZNF75A
201292_at	0.0030415	5.37e-05	5.42855	TOP2A
243636_s_at	0.0030426	5.39e-05	-2.43226
219737_s_at	0.0030479	5.41e-05	-4.8204	PCDH9
202963_at	0.0030523	5.42e-05	1.12192	RFX5
216250_s_at	0.0030523	5.43e-05	1.82167	LPXN
219161_s_at	0.0030709	5.48e-05	1.20711	CKLF
225291_at	0.0030709	5.48e-05	1.5186	PNPT1
224448_s_at	0.0030709	5.49e-05	1.90276	UQCC2
219978_s_at	0.0030709	5.48e-05	2.50827	NUSAP1
205569_at	0.0030709	5.49e-05	3.89197	LAMP3
207165_at	0.0030709	5.49e-05	4.03317	HMMR
202737_s_at	0.0030804	5.52e-05	1.5334	LSM4
214030_at	0.0030978	5.55e-05	-3.15908	CRYBG3
228754_at	0.0030979	5.56e-05	1.43697	SLC6A6
214066_x_at	0.0031024	5.57e-05	-2.0206	NPR2
229490_s_at	0.0031089	5.59e-05	4.25421
205619_s_at	0.0031198	5.61e-05	-4.22275	MEOX1
219315_s_at	0.0031211	5.62e-05	-1.38353	TMEM204
213258_at	0.0031576	5.7e-05	-2.61718	TFPI
227809_at	0.0031576	5.7e-05	-1.32366	ZC3H6
218836_at	0.0031628	5.72e-05	0.603422	TRIM39-RPP21///RPP21///TRIM39
212809_at	0.0031628	5.72e-05	1.26431	NFATC2IP
224352_s_at	0.0031657	5.73e-05	-3.23252	CFL2
200762_at	0.0031686	5.75e-05	-2.17375	DPYSL2
201870_at	0.0031686	5.75e-05	1.50892	TOMM34
207480_s_at	0.0031783	5.77e-05	-3.82739	MEIS2
226103_at	0.0031921	5.8e-05	-2.33795	NEXN
203088_at	0.0031973	5.82e-05	-3.45319	FBLN5
235438_at	0.0031993	5.83e-05	-1.70146
204533_at	0.0031998	5.83e-05	6.02836	CXCL10
209464_at	0.0032153	5.87e-05	2.20788	AURKB
201369_s_at	0.0032283	5.9e-05	-1.425	ZFP36L2
222834_s_at	0.0032359	5.92e-05	-2.98273	GNG12
212623_at	0.0032359	5.92e-05	1.61958	TMEM41B
231961_at	0.0032396	5.96e-05	-1.49953	RBPMS
205315_s_at	0.0032396	5.96e-05	-1.46466	SNTB2
222478_at	0.0032396	5.96e-05	-1.08367	VPS36
222077_s_at	0.0032396	5.96e-05	2.28566	RACGAP1
223232_s_at	0.0032396	5.96e-05	3.00303	CGN
228273_at	0.0032396	5.97e-05	3.45457	PRR11
227095_at	0.0032483	5.99e-05	-1.45952	LEPROT
211754_s_at	0.0032483	5.99e-05	0.687399	SLC25A17
210152_at	0.0032496	6e-05	1.93547	LILRB4
1556579_s_at	0.0032649	6.04e-05	-3.99813	IGSF10
212111_at	0.0032649	6.04e-05	-1.55933	STX12
1554417_s_at	0.0032717	6.06e-05	1.60422	APH1A
205609_at	0.0032777	6.08e-05	-4.50884	ANGPT1
209070_s_at	0.0032777	6.08e-05	-1.46951	RGS5
226844_at	0.0032849	6.1e-05	-3.88727	MOB3B
217546_at	0.0032871	6.11e-05	-3.57316	MT1M
202861_at	0.0032906	6.13e-05	-3.54616	PER1
211406_at	0.0032923	6.14e-05	1.50742	IER3IP1
229809_at	0.003306	6.17e-05	-2.22463	POU6F1
238681_at	0.0033303	6.22e-05	3.16697	GDPD1
237778_at	0.0033322	6.25e-05	-2.03223
209367_at	0.0033322	6.23e-05	1.92077	STXBP2
209164_s_at	0.0033322	6.25e-05	2.09994	CYB561
225981_at	0.0033322	6.24e-05	3.73871	HID1
217975_at	0.003339	6.27e-05	-0.94624	WBP5
212387_at	0.0033479	6.29e-05	-2.2259	TCF4
200887_s_at	0.0033518	6.3e-05	1.86688	STAT1
219025_at	0.0033561	6.32e-05	-3.17111	CD248
209284_s_at	0.0033611	6.33e-05	1.00272	FAM208A
201348_at	0.0033628	6.34e-05	-4.21786	GPX3
236923_x_at	0.003365	6.35e-05	-4.01668
244885_at	0.003365	6.37e-05	-3.96443	EBF2
222043_at	0.003365	6.37e-05	-3.84875	CLU
209163_at	0.003365	6.36e-05	2.37083	CYB561
210046_s_at	0.0033673	6.38e-05	2.22305	IDH2
203213_at	0.0033707	6.39e-05	4.57776	CDK1
227705_at	0.0033829	6.43e-05	-3.39425	TCEAL7
218834_s_at	0.0033829	6.43e-05	3.78651	TMEM132A
212914_at	0.0033982	6.46e-05	-2.93976	CBX7
229265_at	0.0034044	6.49e-05	-1.66592	SKI
223234_at	0.0034044	6.49e-05	1.3574	MAD2L2
232269_x_at	0.0034044	6.49e-05	2.48119
220351_at	0.0034077	6.51e-05	-2.67012	ACKR4
227762_at	0.0034087	6.53e-05	-7.15816
226326_at	0.0034087	6.52e-05	-1.77233	PCGF5
200052_s_at	0.0034087	6.52e-05	1.42681	ILF2
53991_at	0.0034095	6.54e-05	-2.97653	DENND2A
242560_at	0.0034095	6.54e-05	2.62648	FANCD2
219838_at	0.0034132	6.55e-05	-1.92848	TTC23
217886_at	0.0034151	6.56e-05	-1.35331	EPS15
215146_s_at	0.0034176	6.58e-05	-2.17664	TTC28
202043_s_at	0.0034176	6.58e-05	1.32974	SMS
213038_at	0.0034239	6.6e-05	0.975843	RNF19B
213008_at	0.0034239	6.61e-05	2.81312	FANCI
207547_s_at	0.0034255	6.63e-05	-2.28731	FAM107A
205644_s_at	0.0034255	6.63e-05	1.21315	SNRPG
210163_at	0.0034255	6.62e-05	4.91052	CXCL11
201659_s_at	0.0034299	6.64e-05	1.28917	ARL1
228854_at	0.003451	6.69e-05	-7.65661
202551_s_at	0.0034587	6.71e-05	-2.84496	CRIM1
209200_at	0.0034605	6.72e-05	-2.10314	MEF2C
1553928_at	0.003471	6.75e-05	2.72081	ELMOD2
219051_x_at	0.0035238	6.86e-05	2.53986	METRN
1558421_a_at	0.0035272	6.88e-05	-5.33112	C14orf180
1553583_a_at	0.0035272	6.89e-05	-5.08799	THRSP
228332_s_at	0.0035272	6.9e-05	1.06918	C11orf31
208952_s_at	0.0035272	6.9e-05	1.80995	LARP4B
205538_at	0.0035272	6.87e-05	3.65894	CORO2A
202036_s_at	0.0035372	6.92e-05	-5.93739	SFRP1
238009_at	0.003543	6.94e-05	-3.96346
219433_at	0.003543	6.95e-05	1.38741	BCOR
212951_at	0.0035598	6.99e-05	-2.93752	GPR116
222441_x_at	0.0035598	6.99e-05	1.24681	SLMO2
226169_at	0.0035648	7.02e-05	-1.57473	SBF2
208936_x_at	0.0035648	7.01e-05	1.62066	LGALS8
225968_at	0.0035707	7.03e-05	-3.06437	PRICKLE2
227121_at	0.0035716	7.04e-05	-2.65193
220244_at	0.0035787	7.08e-05	-3.14055	LINC00312
226977_at	0.0035787	7.08e-05	-2.30467	IGIP
227373_at	0.0035787	7.08e-05	-1.65759	ATXN1L
235096_at	0.0035787	7.07e-05	1.48114	LEO1
208436_s_at	0.0036012	7.13e-05	2.09964	IRF7
214505_s_at	0.0036095	7.16e-05	-5.35561	FHL1
209297_at	0.0036095	7.16e-05	-3.34659	ITSN1
207173_x_at	0.0036097	7.17e-05	2.03926	CDH11
205258_at	0.0036101	7.18e-05	-2.00551	INHBB
36829_at	0.0036177	7.21e-05	-3.24445	PER1
201807_at	0.0036177	7.2e-05	-0.82077	VPS26A
237154_at	0.0036249	7.23e-05	-5.22153
223470_at	0.0036249	7.23e-05	1.22264	PIGM
210298_x_at	0.0036256	7.26e-05	-5.35452	FHL1
201003_x_at	0.0036256	7.26e-05	1.2852	TMEM189-UBE2V1///TMEM189///UBE2V1///RNPEP
227569_at	0.0036256	7.26e-05	1.43198	LNX2
210117_at	0.0036256	7.26e-05	3.94581	SPAG1
222988_s_at	0.0036262	7.27e-05	1.0964	TMEM9
205168_at	0.0036284	7.28e-05	-4.05468	DDR2
208715_at	0.0036362	7.3e-05	0.807631	TMCO1
224977_at	0.0036436	7.32e-05	-1.20353	C6orf89
209539_at	0.0036474	7.34e-05	-2.18046	ARHGEF6
205383_s_at	0.0036523	7.35e-05	-2.08571	ZBTB20
226657_at	0.0036617	7.38e-05	-3.82781	NATD1
211931_s_at	0.0036722	7.41e-05	0.919073	HNRNPA3///HNRNPA3P1
213165_at	0.0036816	7.43e-05	0.745923	CEP350
233932_at	0.0037061	7.49e-05	-3.56728
219045_at	0.0037067	7.5e-05	2.09301	RHOF
214858_at	0.0037067	7.5e-05	3.94385	PP14571
212205_at	0.0037225	7.54e-05	-0.833867	H2AFV
243311_at	0.0037337	7.58e-05	-5.86963	DEFB132
227923_at	0.0037337	7.6e-05	-2.66006	SHANK3
224911_s_at	0.0037337	7.58e-05	-2.0727	DCBLD2
226685_at	0.0037337	7.6e-05	-1.95043	SNTB2
212616_at	0.0037337	7.59e-05	-1.46763	CHD9
213103_at	0.0037355	7.61e-05	-2.38136	STARD13
212677_s_at	0.0037849	7.73e-05	-1.78474	CEP68
219939_s_at	0.0037849	7.73e-05	-0.851302	CSDE1
228006_at	0.003787	7.74e-05	-1.88598
214843_s_at	0.003787	7.74e-05	-1.21369	USP33
221607_x_at	0.0037893	7.76e-05	0.579763	ACTG1
209298_s_at	0.0037896	7.79e-05	-3.43379	ITSN1
226694_at	0.0037896	7.79e-05	-2.47386	PALM2-AKAP2///AKAP2
210794_s_at	0.0037896	7.78e-05	-2.19103	MEG3
224511_s_at	0.0037896	7.77e-05	1.26715	TXNDC17
213975_s_at	0.0037896	7.78e-05	2.41221	LYZ
242197_x_at	0.0038221	7.86e-05	-3.57674	CD36
225510_at	0.00384	7.91e-05	-1.87442	OAF
228771_at	0.0038478	7.94e-05	-3.40497	ADRBK2
242605_at	0.0038478	7.95e-05	-2.14947
202292_x_at	0.0038478	7.95e-05	1.15909	LYPLA2
202726_at	0.0038478	7.94e-05	2.08682	LIG1
204146_at	0.0038641	7.99e-05	3.29934	RAD51AP1
242607_at	0.0038801	8.04e-05	-1.41339
235505_s_at	0.0038801	8.04e-05	-1.114	LRPAP1
227727_at	0.0038864	8.07e-05	-4.02389	MRGPRF
212386_at	0.0038864	8.07e-05	-2.18106	TCF4
229120_s_at	0.0038971	8.1e-05	1.40919	CDC42SE1
208671_at	0.0039066	8.14e-05	-1.23109	SERINC1
204905_s_at	0.0039066	8.14e-05	1.6523	EEF1E1
227140_at	0.0039066	8.14e-05	4.01318	INHBA
222173_s_at	0.0039122	8.16e-05	1.06604	TBC1D2
219121_s_at	0.0039188	8.18e-05	5.42167	ESRP1
216594_x_at	0.0039305	8.21e-05	-5.34978	AKR1C1
219061_s_at	0.0039377	8.23e-05	2.5592	LAGE3
223288_at	0.0039397	8.24e-05	1.09444	USP38
222231_s_at	0.0039465	8.26e-05	2.38388	LRRC59
203140_at	0.0039574	8.29e-05	-1.61474	BCL6
206637_at	0.0039649	8.32e-05	-3.13879	P2RY14
214091_s_at	0.0039672	8.34e-05	-4.04663	GPX3
213247_at	0.0039672	8.34e-05	-3.59505	SVEP1
200961_at	0.0039672	8.34e-05	1.94353	SEPHS2
219970_at	0.0039768	8.38e-05	-2.75038	GIPC2
218448_at	0.0039768	8.39e-05	1.2991	GID8
217748_at	0.0039768	8.39e-05	1.45294	ADIPOR1
1557512_at	0.0039768	8.38e-05	1.49393
204271_s_at	0.0039891	8.43e-05	-2.82773	EDNRB
235335_at	0.0039891	8.43e-05	-1.06006	ABCA9
201278_at	0.0039968	8.46e-05	-1.94499	DAB2
207943_x_at	0.0040016	8.48e-05	-2.77779	PLAGL1
238106_at	0.0040188	8.52e-05	-2.33539
221928_at	0.0040374	8.57e-05	-5.7049	ACACB
238463_at	0.0040374	8.59e-05	-0.758862	LOC100506834
208938_at	0.0040374	8.58e-05	1.14272	PRCC
239657_x_at	0.0040374	8.59e-05	1.9163	FOXO6
236291_at	0.0040778	8.68e-05	-3.34069	RDH5
226686_at	0.0040807	8.7e-05	1.47427	CISD2
227719_at	0.0040951	8.75e-05	-3.40244	SMAD9
213246_at	0.0040951	8.75e-05	1.16703	TMEM251
214290_s_at	0.0040951	8.74e-05	4.9726	HIST2H2AA4///HIST2H2AA3
227243_s_at	0.0041027	8.77e-05	-4.27732	EBF3
224221_s_at	0.0041107	8.8e-05	4.09516	VAV3
236010_at	0.0041166	8.83e-05	-2.97236
206538_at	0.0041166	8.84e-05	-2.15801	MRAS
204920_at	0.0041166	8.85e-05	-1.59793	CPS1
211597_s_at	0.0041166	8.84e-05	2.87436	HOPX
202708_s_at	0.0041166	8.84e-05	4.7834	HIST2H2BE
212741_at	0.0041306	8.88e-05	-6.10941	MAOA
1554003_at	0.0041324	8.9e-05	-2.44636	ARHGEF28
232584_at	0.0041465	8.96e-05	-2.58864
221246_x_at	0.0041465	8.97e-05	-2.07958	TNS1
201957_at	0.0041465	8.99e-05	-2.01481	PPP1R12B
229423_at	0.0041465	8.96e-05	-1.00005	CHEK1
225235_at	0.0041465	8.99e-05	0.415472	TSPAN17
218595_s_at	0.0041465	8.94e-05	0.659125	HEATR1
200867_at	0.0041465	8.95e-05	0.697917	RNF114
221563_at	0.0041465	8.98e-05	1.8727	DUSP10
219215_s_at	0.0041465	8.97e-05	3.2268	SLC39A4
1557938_s_at	0.0041518	9.02e-05	-3.32321	PTRF
217356_s_at	0.0041518	9.02e-05	1.44087	PGK1
204964_s_at	0.0041574	9.04e-05	-3.60163	SSPN
205830_at	0.0041794	9.1e-05	5.77365	CLGN
203775_at	0.0041884	9.12e-05	0.965268	SLC25A13
226064_s_at	0.0041972	9.15e-05	-6.40251	DGAT2
242818_x_at	0.004216	9.2e-05	-1.08495
232322_x_at	0.0042261	9.23e-05	3.21975	STARD10
200911_s_at	0.0042285	9.24e-05	-2.13215	TACC1
212650_at	0.0042305	9.25e-05	-2.72258	EHBP1
227400_at	0.0042561	9.33e-05	-3.42651	NFIX
230893_at	0.0042561	9.34e-05	-0.888187	DNAJC21
225067_at	0.0042561	9.35e-05	1.0607	ULK3
228123_s_at	0.0042561	9.33e-05	1.60689	ABHD12
210387_at	0.0042561	9.34e-05	7.00901	HIST1H2BG
220533_at	0.0042805	9.41e-05	-1.10806
226242_at	0.0042805	9.42e-05	1.32659	C1orf131
213404_s_at	0.0042856	9.44e-05	0.572065	RHEB
218459_at	0.0042856	9.45e-05	1.11178	TOR3A
213214_x_at	0.0042884	9.46e-05	0.641256	ACTG1
204011_at	0.0043058	9.51e-05	-3.22657	SPRY2
208622_s_at	0.0043089	9.52e-05	2.89724	EZR
32259_at	0.0043164	9.54e-05	-2.74363	EZH1
226872_at	0.0043254	9.57e-05	-2.80978	RFX2
214060_at	0.0043295	9.59e-05	0.866843	SSBP1
226632_at	0.0043417	9.62e-05	-2.20076	CYGB
203016_s_at	0.0043524	9.66e-05	3.16151	SSX2IP
206580_s_at	0.0043567	9.67e-05	-1.54637	EFEMP2
235862_at	0.0043799	9.73e-05	0.440297
227771_at	0.0043867	9.76e-05	-2.67497	LIFR
229898_at	0.0043867	9.76e-05	-1.92328	SNX33
200986_at	0.004387	9.78e-05	-1.97532	SERPING1
202337_at	0.004387	9.77e-05	0.912778	PMF1
208270_s_at	0.0044047	9.83e-05	1.27675	RNPEP
225665_at	0.0044104	9.85e-05	-2.53039	ZAK
202475_at	0.0044172	9.87e-05	0.958658	TMEM147
229568_at	0.0044252	9.91e-05	-3.99836	MOB3B
244521_at	0.0044252	9.91e-05	-2.38592	TSHZ2
203603_s_at	0.0044369	9.94e-05	-2.37722	ZEB2
208657_s_at	0.004439	9.95e-05	1.17966	2016-09-09
1554690_a_at	0.0044411	9.97e-05	-2.92849	TACC1
1552733_at	0.0044487	9.99e-05	-1.8144	KLHDC1
235508_at	0.0044529	0.0001	-1.38603	PML
201321_s_at	0.0044529	0.0001	-0.876493	SMARCC2
224663_s_at	0.004458	0.0001	-2.90129	CFL2
210201_x_at	0.004458	0.0001	-2.72843	BIN1
209171_at	0.0044914	0.000101	1.29818	ITPA
219555_s_at	0.0045096	0.000102	2.6683	CENPN
228727_at	0.0045133	0.000102	-2.02209	ANXA11
1552315_at	0.0045182	0.000102	-1.49055	GIMAP1
212530_at	0.0045366	0.000103	-1.14033	NEK7
228730_s_at	0.0045481	0.000103	-3.05569	SCRN2
210139_s_at	0.0045605	0.000103	-2.18381	PMP22
223034_s_at	0.0045705	0.000104	0.847243	C1orf43
205419_at	0.0045706	0.000104	1.50962	GPR183
203432_at	0.0045811	0.000104	2.01024	TMPO
208869_s_at	0.0045932	0.000104	-2.10326	GABARAPL1
218151_x_at	0.0046024	0.000105	2.18381	SLC52A2
232898_at	0.0046046	0.000105	-2.5309	DAB2
225956_at	0.0046077	0.000105	-1.59671	CREBRF
229812_at	0.0046077	0.000105	1.32061	USP48
203276_at	0.0046138	0.000105	3.09907	LMNB1
204310_s_at	0.0046149	0.000105	-2.743	NPR2
231817_at	0.0046173	0.000106	-1.488	USP53
209312_x_at	0.0046173	0.000106	1.21034	HLA-DRB5///HLA-DRB4///HLA-DRB1
204823_at	0.0046251	0.000106	-2.93599	NAV3
219526_at	0.0046335	0.000106	0.765691	C14orf169
212915_at	0.0046443	0.000107	-3.79496	PDZRN3
235308_at	0.0046443	0.000107	-2.09936	ZBTB20
201698_s_at	0.0046458	0.000107	1.03604	SRSF9
213088_s_at	0.0046471	0.000107	1.47199	DNAJC9
1555203_s_at	0.0046523	0.000107	2.75452	SLC44A4
217781_s_at	0.0046533	0.000107	-2.47854	ZNF106
222416_at	0.0046575	0.000107	1.5107	ALDH18A1
209545_s_at	0.0046806	0.000108	1.62353	RIPK2
242677_at	0.0046892	0.000108	-2.82249
201539_s_at	0.0046972	0.000109	-5.36318	FHL1
209542_x_at	0.0046972	0.000109	-2.83275	IGF1
226297_at	0.0046972	0.000109	-1.63803	HIPK3
232406_at	0.0046972	0.000109	-1.44056
224129_s_at	0.0046972	0.000109	1.11392	DPY30
201771_at	0.0046972	0.000109	1.14452	SCAMP3
208546_x_at	0.0046972	0.000109	5.04662	HIST1H2BH
1553976_a_at	0.0047083	0.000109	1.52969	DPCD
213317_at	0.004718	0.00011	-2.96918	CLIC5
219132_at	0.0047197	0.00011	-2.91839	PELI2
231031_at	0.0047197	0.00011	-1.75834	KGFLP2
221884_at	0.0047232	0.00011	-2.71794	MECOM
222987_s_at	0.0047232	0.00011	1.01488	TMEM9
203753_at	0.0047254	0.00011	-1.79806	TCF4
230087_at	0.0047287	0.00011	-3.97811	PRIMA1
202064_s_at	0.0047287	0.000111	1.54053	SEL1L
202177_at	0.0047344	0.000111	-2.18806	GAS6
227444_at	0.0047344	0.000111	-2.01117	ARMCX4
227565_at	0.0047344	0.000111	-1.9231	KLHL5
200048_s_at	0.0047344	0.000111	1.0055	JTB
218280_x_at	0.0047344	0.000111	4.83902	HIST2H2AA4///HIST2H2AA3
214829_at	0.0047353	0.000111	-2.37223	AASS
217874_at	0.0047353	0.000111	-1.01615	SUCLG1
220736_at	0.0047371	0.000112	-5.61334	SLC19A3
230179_at	0.0047371	0.000111	-2.65749	LOC285812
222494_at	0.0047371	0.000112	-2.2404	FOXN3
219625_s_at	0.0047371	0.000112	-1.47695	COL4A3BP
226795_at	0.0047371	0.000112	-0.830552	LRCH1
225418_at	0.0047371	0.000112	2.01448	PVRL2
235821_at	0.0047447	0.000112	1.73253
242025_at	0.0047515	0.000112	-3.93837
228750_at	0.004759	0.000113	-4.84661
234224_at	0.0047633	0.000113	-2.87874
212134_at	0.0047633	0.000113	-2.39816	PHLDB1
205428_s_at	0.0047651	0.000113	-5.45561	CALB2
228890_at	0.0047651	0.000113	-3.27087	ATOH8
223549_s_at	0.0047727	0.000113	2.41056	ESPN
225825_at	0.0047944	0.000114	-1.30141	C20orf194
224852_at	0.0047989	0.000114	-0.750444	TTC17
200044_at	0.0048041	0.000114	0.83322	SRSF9
203599_s_at	0.0048078	0.000115	-1.23883	WBP4
218934_s_at	0.0048189	0.000115	-6.26395	HSPB7
204006_s_at	0.0048224	0.000115	4.37598	FCGR3B///FCGR3A
203259_s_at	0.0048244	0.000115	-0.717019	HDDC2
200078_s_at	0.0048263	0.000115	2.25471	ATP6V0B
205407_at	0.0048363	0.000116	-3.01955	RECK
204151_x_at	0.0048448	0.000116	-5.72846	AKR1C1
206702_at	0.0048448	0.000116	-2.75533	TEK
225474_at	0.0048479	0.000116	-2.32313	MAGI1
200838_at	0.0048531	0.000117	1.24162	CTSB
201523_x_at	0.0048531	0.000117	1.81698	UBE2N
58780_s_at	0.0048569	0.000117	-2.62994	ARHGEF40
223119_s_at	0.0048641	0.000117	-2.22525	USP47
36564_at	0.0048641	0.000117	0.889235	RNF19B
226261_at	0.0048695	0.000117	1.19484	ZNRF2
219960_s_at	0.0048701	0.000117	1.52368	UCHL5
238768_at	0.0048885	0.000118	-1.20487	C2orf68
212429_s_at	0.0048885	0.000118	1.1325	GTF3C2
236772_s_at	0.0048909	0.000118	-1.55894
210964_s_at	0.0049002	0.000119	-5.63194	GYG2
212845_at	0.0049002	0.000119	-3.54752	SAMD4A
211340_s_at	0.0049002	0.000119	-3.23497	MCAM
202552_s_at	0.0049002	0.000119	-2.85485	CRIM1
213434_at	0.0049002	0.000119	-1.41107	STX2
203598_s_at	0.0049002	0.000119	-1.31872	WBP4
228537_at	0.0049002	0.000119	-1.00638	GLI2
226398_s_at	0.0049002	0.000119	-0.982728	FRA10AC1
218942_at	0.0049002	0.000119	1.41984	PIP4K2C
211792_s_at	0.0049108	0.00012	-3.50463	CDKN2C
236154_at	0.004914	0.00012	-3.28974	QKI
210665_at	0.004914	0.00012	-2.4203	TFPI
229984_at	0.004914	0.00012	-1.75822	DTWD1
239762_at	0.004914	0.00012	-1.49124	LOC286437
229844_at	0.004914	0.00012	-1.37158	FOXP1
239761_at	0.004914	0.00012	1.95414	GCNT1
214660_at	0.004916	0.000121	-1.92263	ITGA1
206144_at	0.004916	0.00012	-1.89621	MAGI1
218487_at	0.004916	0.000121	-1.4682	ALAD
226548_at	0.004916	0.000121	3.58187	SBK1
224894_at	0.0049201	0.000121	-2.10545	YAP1
215321_at	0.0049201	0.000121	-2.04283	RUNDC3B
206724_at	0.0049201	0.000121	3.17732	CBX4
228969_at	0.0049201	0.000121	4.06168	AGR2
205726_at	0.0049213	0.000121	-3.17127	DIAPH2
223439_at	0.0049467	0.000122	0.770547	NKAP
203936_s_at	0.004947	0.000122	4.28304	MMP9
202931_x_at	0.0049799	0.000123	-2.79469	BIN1
229086_at	0.0049872	0.000123	-3.54237	C1orf213
45297_at	0.0049884	0.000123	-3.74575	EHD2
1556314_a_at	0.0050013	0.000124	-3.39456
209568_s_at	0.0050013	0.000124	-2.35119	RGL1
1556123_a_at	0.0050013	0.000124	-1.60325
221740_x_at	0.0050013	0.000124	-1.32837	LOC100506162
201550_x_at	0.0050013	0.000124	0.643856	ACTG1
209103_s_at	0.0050013	0.000124	0.652661	UFD1L
209247_s_at	0.0050013	0.000124	1.08988	ABCF2
218815_s_at	0.0050013	0.000124	1.70222	TMEM51
222699_s_at	0.0050013	0.000124	3.41638	PLEKHF2
224727_at	0.0050285	0.000125	1.31121	EMC10
228439_at	0.0050285	0.000125	1.75769	BATF2
205208_at	0.0050467	0.000126	-5.03472	ALDH1L1
207233_s_at	0.0050467	0.000126	-1.76755	MITF
201524_x_at	0.0050492	0.000126	1.27394	UBE2N
215193_x_at	0.0050607	0.000127	1.13555	HLA-DRB4///HLA-DRB3///HLA-DRB1
203347_s_at	0.0050607	0.000127	1.31816	MTF2
204477_at	0.0050607	0.000127	1.70534	RABIF
213675_at	0.0050675	0.000127	-3.23586	PARVA
230071_at	0.0050675	0.000127	-2.20191	2016-09-11
227536_at	0.0050675	0.000127	-1.16363	ZC3H13
204366_s_at	0.0050728	0.000127	1.13204	GTF3C2
203010_at	0.0050779	0.000128	-2.78628	STAT5A
203108_at	0.0050976	0.000128	5.25538	GPRC5A
214439_x_at	0.0051023	0.000128	-2.77549	BIN1
208696_at	0.0051025	0.000129	1.37816	CCT5
219725_at	0.0051025	0.000129	3.13718	TREM2
202503_s_at	0.0051025	0.000129	6.13626	KIAA0101
219213_at	0.0051066	0.000129	-3.44971	JAM2
209391_at	0.0051168	0.000129	1.41985	DPM2
228480_at	0.0051346	0.00013	-2.65773	VAPA
244052_at	0.0051346	0.00013	1.22745	CBR4
230309_at	0.0051376	0.00013	-4.75232	BHMT2
203884_s_at	0.0051795	0.000131	-1.03128	RAB11FIP2
225132_at	0.0051811	0.000131	-1.01456	FBXL3
226304_at	0.0051887	0.000132	-5.45338	HSPB6
207761_s_at	0.0052016	0.000132	-2.03162	METTL7A
230061_at	0.0052125	0.000132	-3.17125	TM4SF18
218069_at	0.0052125	0.000132	1.89422	DCTPP1
210839_s_at	0.0052129	0.000133	-3.31095	ENPP2
202158_s_at	0.0052129	0.000133	-2.59241	CELF2
201058_s_at	0.0052144	0.000133	-2.46676	MYL9
209292_at	0.0052145	0.000133	-4.80353	ID4
208527_x_at	0.0052145	0.000133	3.89799	HIST1H2BE
212635_at	0.0052188	0.000133	-0.763914	TNPO1
218816_at	0.0052188	0.000133	2.51952	LRRC1
239345_at	0.0052224	0.000134	-4.75983	SLC19A3
228728_at	0.0052224	0.000133	-3.51422	CPED1
227082_at	0.0052252	0.000134	-2.68282
203304_at	0.0052252	0.000134	4.58901	BAMBI
227623_at	0.0052369	0.000134	-4.18493	CACNA2D1
200971_s_at	0.0052573	0.000135	1.19928	SERP1
235489_at	0.0052605	0.000135	-3.5163	RHOJ
213530_at	0.0052605	0.000135	-1.09489	RAB3GAP1
208881_x_at	0.0052747	0.000136	1.45999	IDI1
220065_at	0.0052764	0.000136	-5.77309	TNMD
213737_x_at	0.0052764	0.000136	-1.3723	GOLGA8H
216977_x_at	0.0052891	0.000136	1.56378	SNRPA1
200783_s_at	0.0052891	0.000136	1.62666	STMN1
213661_at	0.0052903	0.000137	-4.35206	PAMR1
212675_s_at	0.0052903	0.000137	-1.81697	CEP68
208186_s_at	0.0052962	0.000137	-5.68192	LIPE
244242_at	0.0053131	0.000137	-1.31926
226992_at	0.0053217	0.000138	-3.6685	NOSTRIN
235007_at	0.0053217	0.000138	-1.3789	BBS7
223556_at	0.0053217	0.000138	2.90806	HELLS
205774_at	0.0053217	0.000138	3.16934	F12
222725_s_at	0.0053226	0.000138	-3.83841	PALMD
227779_at	0.0053277	0.000138	-1.56315	ECSCR
224860_at	0.0053372	0.000139	-2.28622	TMEM261
201812_s_at	0.0053372	0.000139	-1.08989	C4orf46///TOMM7
209044_x_at	0.0053372	0.000139	1.13106	SF3B4
AFFX-HUMISGF3A/M97935_3_at	0.0053372	0.000139	1.80701	STAT1
237086_at	0.0053409	0.000139	5.59709	FOXA1
202794_at	0.0053519	0.000139	-1.95954	INPP1
218638_s_at	0.0053614	0.00014	-1.29857	SPON2
203182_s_at	0.0053614	0.00014	0.855953	SRPK2
204162_at	0.0053614	0.00014	3.19319	NDC80
201291_s_at	0.0053614	0.00014	4.79158	TOP2A
218730_s_at	0.0053617	0.00014	-5.33387	OGN
218736_s_at	0.0053667	0.000141	-4.24898	PALMD
224397_s_at	0.0053667	0.000141	-3.66504	TMTC1
201960_s_at	0.0053667	0.000141	-1.70965	MYCBP2
225116_at	0.0053667	0.000141	-1.7064	HIPK2
229281_at	0.0053667	0.000141	-1.50342	NPAS3
218342_s_at	0.0053667	0.000141	2.84136	ERMP1
223233_s_at	0.0053667	0.000141	3.60715	CGN
229011_at	0.005375	0.000141	-3.92972
242188_at	0.0053786	0.000142	-2.19772
213185_at	0.0053824	0.000142	0.895055	KIAA0556
208623_s_at	0.0053957	0.000142	2.19027	EZR
213422_s_at	0.0054074	0.000143	-1.80847	MXRA8
213454_at	0.0054103	0.000143	1.80105	APITD1
202432_at	0.005428	0.000143	-1.57249	PPP3CB
225144_at	0.005428	0.000143	-0.786502	BMPR2
213301_x_at	0.0054402	0.000144	1.33283	TRIM24
208716_s_at	0.0054427	0.000144	1.39206	TMCO1
209087_x_at	0.0054458	0.000144	-3.22013	MCAM
236283_x_at	0.0054458	0.000144	-0.535432	LOC646214
209305_s_at	0.0054458	0.000144	1.02523	GADD45B
202759_s_at	0.0054471	0.000145	-2.44959	PALM2-AKAP2///AKAP2
209555_s_at	0.0054536	0.000145	-5.31833	CD36
213068_at	0.0054536	0.000145	-3.53362	DPT
227579_at	0.0054536	0.000145	-1.68397	FER
202220_at	0.0054536	0.000145	1.20067	KIAA0907
219037_at	0.0054536	0.000145	1.47165	RRP15
218309_at	0.0054536	0.000145	1.93032	CAMK2N1
209446_s_at	0.0054536	0.000145	2.77022	COA1
227560_at	0.0054544	0.000146	1.53336	SFXN2
219758_at	0.0054635	0.000146	0.702136	TTC26
212888_at	0.0054665	0.000146	-0.485777	DICER1
218068_s_at	0.0054665	0.000146	0.763016	ZNF672
213553_x_at	0.005475	0.000147	1.86441	APOC1
228949_at	0.0054938	0.000147	-2.80143	WLS
242680_at	0.0055053	0.000148	-3.04637
225414_at	0.0055053	0.000148	0.868807	RNF149
238960_s_at	0.0055132	0.000148	0.626641	LARP4
235725_at	0.0055166	0.000148	-1.46953	SMAD4
219353_at	0.0055291	0.000149	-0.976154	NHLRC2
205761_s_at	0.0055302	0.000149	1.29657	DUS4L
225093_at	0.0055394	0.000149	-1.75681	UTRN
224874_at	0.0055438	0.000149	-0.797576	POLR1D
203008_x_at	0.0055794	0.00015	0.899967	TXNDC9
203744_at	0.0055821	0.00015	3.51189	HMGB3
206295_at	0.0055988	0.000151	2.13412	IL18
221698_s_at	0.0056194	0.000152	3.37847	CLEC7A
224327_s_at	0.0056444	0.000152	-5.96383	DGAT2
201490_s_at	0.0056541	0.000153	1.00969	PPIF
222399_s_at	0.0056631	0.000153	1.09025	TM9SF3
206363_at	0.0056645	0.000153	-2.76324	MAF
220061_at	0.0056653	0.000153	-3.64773	ACSM5
227031_at	0.0056799	0.000154	-1.15198	SNX13
235389_at	0.0056799	0.000154	1.1849	PHF20
222218_s_at	0.0056799	0.000154	1.25919	PILRA
202747_s_at	0.0056866	0.000154	-3.37348	ITM2A
231840_x_at	0.0056866	0.000155	-1.26739	LYRM7
222642_s_at	0.0056866	0.000155	1.46429	TMEM33
207977_s_at	0.0056949	0.000155	-3.38624	DPT
200863_s_at	0.0057011	0.000155	1.18822	RAB11A
212917_x_at	0.0057051	0.000156	-0.537766	RECQL
202107_s_at	0.0057051	0.000156	2.70112	MCM2
234491_s_at	0.0057285	0.000156	-2.05006	SAV1
204249_s_at	0.0057365	0.000157	-1.97262	LMO2
217707_x_at	0.0057481	0.000157	-1.30171	SMARCA2
230418_s_at	0.0057648	0.000158	-4.15106	GALNT16
215171_s_at	0.0057747	0.000158	1.45126	TIMM17A
200975_at	0.0057762	0.000158	1.44087	PPT1
202854_at	0.0058044	0.000159	1.59742	HPRT1
211458_s_at	0.0058066	0.000159	-2.02287	GABARAPL3///GABARAPL1
221773_at	0.0058066	0.000159	-0.989428	ELK3
232103_at	0.0058068	0.000159	1.83344	BPNT1
203328_x_at	0.0058068	0.00016	2.28739	IDE
210768_x_at	0.0058126	0.00016	1.44076	TMCO1
228573_at	0.0058141	0.00016	-2.18979	ANTXR2
212116_at	0.0058141	0.00016	1.16498	TRIM27
216606_x_at	0.0058149	0.00016	0.907999	LYPLA2P1
201305_x_at	0.005824	0.000161	-0.773591	ANP32B
204416_x_at	0.0058348	0.000161	3.11766	APOC1
203216_s_at	0.005843	0.000161	2.12884	MYO6
201577_at	0.005843	0.000161	2.41999	NME1
232079_s_at	0.005843	0.000161	2.71207	PVRL2
225465_at	0.0058719	0.000162	-1.92655	MAGI1
213004_at	0.005881	0.000163	-2.63234	ANGPTL2
224780_at	0.005881	0.000163	-1.04393	RBM17
209035_at	0.0059067	0.000164	2.6334	MDK
201843_s_at	0.0059074	0.000164	-3.60653	EFEMP1
205559_s_at	0.0059088	0.000164	-4.19253	PCSK5
242541_at	0.0059223	0.000164	-4.05978	ABCA9
217951_s_at	0.0059273	0.000165	-1.21977	PHF3
239296_at	0.0059337	0.000165	-2.31147
220525_s_at	0.0059374	0.000165	0.838206	AUP1
225676_s_at	0.0059476	0.000166	1.93307	DCAF13
210942_s_at	0.0059561	0.000166	-1.19207	ST3GAL6
216399_s_at	0.0059561	0.000166	-0.97222	SCAPER
222989_s_at	0.0059565	0.000166	1.60469	UBQLN1
225524_at	0.0059688	0.000167	-2.3369	ANTXR2
1556658_a_at	0.0059851	0.000167	-1.02154
209502_s_at	0.0059851	0.000167	1.33603	BAIAP2
1558820_a_at	0.0059942	0.000168	-3.65711	CCDC178
235658_at	0.0059942	0.000168	-2.41702
201298_s_at	0.0059942	0.000168	1.62902	MOB1A
215925_s_at	0.0059942	0.000168	2.16517	CD72
205907_s_at	0.0060032	0.000168	-2.85639	OMD
238076_at	0.0060032	0.000168	-1.01772	GATAD2B
218647_s_at	0.0060202	0.000169	1.53309	YRDC
203915_at	0.006022	0.000169	5.53087	CXCL9
210198_s_at	0.0060237	0.000169	-3.04787	PLP1
233254_x_at	0.006034	0.00017	-0.888475	PTEN
227228_s_at	0.0060539	0.00017	1.81671	CCDC88C
205381_at	0.006072	0.000171	-2.60719	LRRC17
201432_at	0.006072	0.000171	-2.19616	CAT
202613_at	0.006072	0.000171	2.79303	CTPS1
203724_s_at	0.0060914	0.000172	-1.77429	RUFY3
218556_at	0.0060914	0.000172	1.40125	ORMDL2
212701_at	0.0061066	0.000173	-4.01572	TLN2
205010_at	0.0061147	0.000173	1.15126	GNL3L
202583_s_at	0.0061147	0.000173	1.49234	RANBP9
244447_at	0.0061173	0.000173	-1.95253
206542_s_at	0.0061173	0.000173	-1.33148	SMARCA2
211006_s_at	0.0061237	0.000174	-4.34401	KCNB1
214767_s_at	0.0061292	0.000174	-4.79033	HSPB6
235583_at	0.0061706	0.000175	2.50511	ILDR1
227412_at	0.0061798	0.000176	-1.2967	PPP1R3E
201111_at	0.0062043	0.000176	1.14229	CSE1L
209651_at	0.006211	0.000177	-1.7676	TGFB1I1
227066_at	0.0062398	0.000178	-1.66469	MOB3C
222904_s_at	0.0062411	0.000178	3.78256	TMC5
226022_at	0.0062441	0.000178	-1.64397	SASH1
205571_at	0.0062441	0.000178	-1.21113	LIPT1
218043_s_at	0.0062441	0.000178	-0.846283	AZI2
223220_s_at	0.0062441	0.000178	1.81412	PARP9
212998_x_at	0.0062441	0.000178	2.1016	LOC100133583///HLA-DQB1
200644_at	0.0062441	0.000178	3.80868	MARCKSL1
205895_s_at	0.0062477	0.000179	2.19839	NOLC1
235885_at	0.0062515	0.000179	-3.3712	P2RY12
203988_s_at	0.0062561	0.000179	1.35743	FUT8
203249_at	0.0062817	0.00018	-2.92726	EZH1
202244_at	0.0063019	0.000181	0.850096	PSMB4
201303_at	0.0063181	0.000181	1.42556	EIF4A3
212614_at	0.0063197	0.000182	-1.08859	ARID5B
203219_s_at	0.0063197	0.000182	1.06493	APRT
1554553_s_at	0.0063197	0.000182	1.54915	YIF1B
238929_at	0.0063256	0.000182	-1.44227	SRSF8
207177_at	0.0063377	0.000182	-3.26442	PTGFR
204363_at	0.0063435	0.000183	-2.21495	F3
211813_x_at	0.0063435	0.000183	-1.97264	DCN
201842_s_at	0.0063577	0.000183	-2.86679	EFEMP1
219187_at	0.0063587	0.000184	0.646069	FKBPL
234936_s_at	0.006361	0.000184	-1.54358	CC2D2A
209613_s_at	0.0063785	0.000184	-7.19939	ADH1B
211654_x_at	0.0063893	0.000185	1.98388	HLA-DQB1
226319_s_at	0.0063956	0.000185	2.15495	ALYREF
209925_at	0.0064076	0.000186	3.15959
31637_s_at	0.0064341	0.000186	-1.86978	NR1D1///THRA
213226_at	0.0064439	0.000187	3.20935	CCNA2
218491_s_at	0.006459	0.000187	-1.21862	THYN1
208934_s_at	0.006459	0.000187	2.03621	LGALS8
203511_s_at	0.006464	0.000188	0.61354	TRAPPC3
205357_s_at	0.0064715	0.000188	-5.87118	AGTR1
1554485_s_at	0.0064715	0.000188	-4.34495	TMEM37
200828_s_at	0.0064715	0.000188	0.916949	ZNF207
224752_at	0.0064715	0.000188	1.37011	C7orf73
233480_at	0.0064717	0.000189	-1.08132	TMEM43
207691_x_at	0.00649	0.000189	1.5478	ENTPD1
217968_at	0.0064907	0.000189	1.63712	TSSC1
235556_at	0.0064943	0.00019	-2.53208	CREBRF
205611_at	0.0065303	0.000191	-1.72711	TNFSF12
217525_at	0.0065328	0.000191	-2.73088	OLFML1
222317_at	0.0065458	0.000192	-4.88183	PDE3B
208932_at	0.0065458	0.000191	1.38304	PPP4C
241381_at	0.0065505	0.000192	-2.80203	CXorf36
222455_s_at	0.0065505	0.000192	-1.9554	PARVA
222501_s_at	0.0065505	0.000192	1.03973	REPIN1
215728_s_at	0.0065522	0.000192	1.34714	ACOT7
242879_x_at	0.0065547	0.000192	-0.980864
225662_at	0.0065595	0.000193	-2.81192	ZAK
231057_at	0.0065595	0.000193	-1.85116
226337_at	0.0065595	0.000193	0.969648	GORAB
219734_at	0.0065595	0.000193	2.2878	SIDT1
228501_at	0.0065605	0.000193	-5.28613	GALNT15
204037_at	0.0065605	0.000193	-2.41062	LPAR1
228868_x_at	0.0065605	0.000193	1.94866	CDT1
218211_s_at	0.0065606	0.000194	2.94957	MLPH
204088_at	0.0065738	0.000194	1.04126	P2RX4
213001_at	0.0065773	0.000194	-2.76426	ANGPTL2
1558517_s_at	0.0065981	0.000195	-2.41276	LRRC8C
58308_at	0.0066035	0.000195	1.70844	TRIM62
227410_at	0.0066066	0.000196	-2.02719	FAM43A
204240_s_at	0.006624	0.000196	1.99457	SMC2
209355_s_at	0.0066364	0.000197	-2.55975	PPAP2B
227948_at	0.0066364	0.000197	-2.51139	FGD4
227713_at	0.0066364	0.000197	-2.16151	KATNAL1
204026_s_at	0.0066528	0.000197	4.45963	ZWINT
243916_x_at	0.0066739	0.000198	-0.721503	UBLCP1
212020_s_at	0.0066739	0.000198	2.90164	MKI67
202157_s_at	0.0067064	0.000199	-2.077	CELF2
223466_x_at	0.0067227	0.0002	-1.40676	COL4A3BP
219288_at	0.0067258	0.0002	3.12272	C3orf14
209898_x_at	0.0067385	0.000201	-0.686558	ITSN2
209049_s_at	0.0067542	0.000201	1.39411	ZMYND8
206283_s_at	0.0067691	0.000202	-2.41449	TAL1
201525_at	0.0067873	0.000203	-4.30989	APOD
203641_s_at	0.0067873	0.000203	-3.068	COBLL1
214156_at	0.0067873	0.000203	-2.33435	MYRIP
225865_x_at	0.0067873	0.000203	0.929266	NELFCD
202263_at	0.0067873	0.000203	1.01747	CYB5R1
222657_s_at	0.0067873	0.000203	1.50896	UBE2W
243303_at	0.0067896	0.000203	-1.75471
209612_s_at	0.0068019	0.000204	-7.40797	ADH1B
204145_at	0.0068019	0.000204	-0.591841	FRG1
203316_s_at	0.0068019	0.000204	1.40038	SNRPE
208523_x_at	0.0068019	0.000204	3.31239	HIST1H2BI
206134_at	0.0068019	0.000204	5.37666	ADAMDEC1
202763_at	0.0068193	0.000205	1.26887	CASP3
204408_at	0.0068242	0.000205	0.957349	APEX2
202058_s_at	0.0068315	0.000206	1.80996	KPNA1
223430_at	0.0068347	0.000206	-3.28485	SIK2
212843_at	0.0068347	0.000206	-2.29907	NCAM1
225176_at	0.0068347	0.000206	-1.50478	LNPEP
236384_at	0.0068347	0.000206	-0.770735	C17orf85
229625_at	0.0068347	0.000206	3.36337	GBP5
219999_at	0.0068418	0.000207	-1.88695	MAN2A2
1555579_s_at	0.0068484	0.000207	-2.56459	PTPRM
240344_x_at	0.0068484	0.000207	-1.49804	LYRM7
238906_s_at	0.0068609	0.000208	-2.08331	RHOJ
209616_s_at	0.0068712	0.000208	-5.66619	CES1
221781_s_at	0.0068828	0.000209	1.9871	DNAJC10
207130_at	0.0068828	0.000209	2.41503	ZMYND8
215127_s_at	0.0068897	0.000209	-1.25361	RBMS1
242006_at	0.0068898	0.000209	-0.311032	LCA5
212017_at	0.0069008	0.00021	-1.41851	FAM168B
217978_s_at	0.0069111	0.00021	0.735481	UBE2Q1
213150_at	0.0069537	0.000212	-4.11039	HOXA10
201428_at	0.0069743	0.000212	2.84326	CLDN4
217234_s_at	0.0069748	0.000212	2.82028	EZR
226244_at	0.006977	0.000213	-2.2397	CLEC14A
226187_at	0.006977	0.000213	2.49531	CDS1
213397_x_at	0.0069815	0.000213	-3.28617	RNASE4
218295_s_at	0.0069815	0.000213	2.03683	NUP50
230908_at	0.0069818	0.000213	-2.98542	TACR1
227428_at	0.0069818	0.000213	-1.25283	GABPA
218741_at	0.0069881	0.000214	1.38928	CENPM
1556090_at	0.0070117	0.000215	-0.672548
218229_s_at	0.0070117	0.000215	1.39977	POGK
205024_s_at	0.007013	0.000215	2.24381	RAD51
212713_at	0.0070186	0.000216	-5.35771	MFAP4
225778_at	0.0070186	0.000216	-1.78346	RBMS2
202246_s_at	0.0070186	0.000216	0.692501	CDK4
212148_at	0.0070186	0.000216	1.07187	PBX1
209624_s_at	0.0070186	0.000215	2.15213	MCCC2
208180_s_at	0.0070186	0.000216	5.32047	HIST1H4H
223836_at	0.0070325	0.000216	-3.88517	FGFBP2
1555929_s_at	0.0070514	0.000217	-2.19081
227013_at	0.0070534	0.000217	-2.03632	LATS2
218585_s_at	0.0070572	0.000217	4.71813	DTL
1557051_s_at	0.007061	0.000218	-2.25886	HOTAIRM1///HOXA2
223769_x_at	0.0070616	0.000218	-0.982745	HYI
56256_at	0.0070818	0.000219	-1.44107	SIDT2
219105_x_at	0.0070818	0.000219	2.73455	ORC6
212067_s_at	0.0070961	0.000219	-1.7758	C1R
212179_at	0.0070961	0.000219	-1.51112	PNISR
222351_at	0.0071138	0.00022	-4.74052	PPP2R1B
201160_s_at	0.0071138	0.00022	-1.84129	YBX3
204485_s_at	0.007143	0.000221	3.13992	TOM1L1
225457_s_at	0.007147	0.000222	1.16976	LINC00263///PP7080
227733_at	0.007147	0.000222	2.66267	TMEM63C
228698_at	0.0071698	0.000223	-2.50835	SOX7
238439_at	0.0071698	0.000223	3.73848	ANKRD22
242945_at	0.0071828	0.000223	-2.23706	FAM20A
218349_s_at	0.0071828	0.000223	2.36425	ZWILCH
241981_at	0.0072044	0.000224	-2.16157	FAM20A
229705_at	0.0072336	0.000225	-2.2108	PIK3C3
211577_s_at	0.0072345	0.000225	-2.81029	IGF1
233648_at	0.0072381	0.000226	-3.14391
205908_s_at	0.007252	0.000226	-3.40249	OMD
218500_at	0.0072598	0.000227	1.66366	THEM6
206879_s_at	0.0072844	0.000228	-0.688672	NRG2
202811_at	0.0072844	0.000228	0.776702	STAMBP
210511_s_at	0.0072844	0.000228	3.56212	INHBA
225115_at	0.0073106	0.000229	-1.69071	HIPK2
206233_at	0.0073106	0.000229	-1.49504	B4GALT6
222741_s_at	0.0073159	0.000229	1.50925	SAYSD1
217774_s_at	0.0073182	0.000229	0.604719	TRMT112
209485_s_at	0.0073212	0.00023	-2.6479	OSBPL1A
230435_at	0.007338	0.00023	-2.03977	FAM228B
228841_at	0.007338	0.00023	-1.34216	LYRM7
222722_at	0.0073545	0.000231	-5.51091	OGN
209090_s_at	0.0073637	0.000231	-1.93811	SH3GLB1
213885_at	0.0073637	0.000232	1.5604	TRIM3
227731_at	0.0073769	0.000232	-1.21136	CNBP
217367_s_at	0.0073805	0.000232	-2.2995	ZHX3
213093_at	0.0073874	0.000233	-2.8805	PRKCA
235177_at	0.0073874	0.000233	1.52493	METTL21A
1555638_a_at	0.0073874	0.000233	1.86771	SAMSN1
212444_at	0.0073874	0.000233	3.47937
211970_x_at	0.0073924	0.000233	0.553247	ACTG1
208757_at	0.0074243	0.000235	0.841421	TMED9
232712_at	0.0074337	0.000235	-2.36315
202422_s_at	0.0074353	0.000235	-1.44782	ACSL4
213789_at	0.0074353	0.000235	1.17182	EBP
219544_at	0.0074467	0.000236	1.96654	BORA
242137_at	0.0074689	0.000237	-2.44854	RBMS3
233608_at	0.0074708	0.000237	-2.89172
209182_s_at	0.0074711	0.000237	-3.06625	C10orf10
224751_at	0.0074771	0.000237	1.19421	C7orf73
226380_at	0.0074905	0.000238	-3.40918	PTPN21
237419_at	0.0074908	0.000238	-0.925332
1554127_s_at	0.0075104	0.000239	-2.52932	MSRB3
208736_at	0.0075104	0.000239	0.838791	ARPC3
201736_s_at	0.0075104	0.000239	1.56009	2016-03-06
226277_at	0.0075197	0.00024	-1.53607	COL4A3BP
236496_at	0.0075197	0.00024	2.33946	DEGS2
205516_x_at	0.007528	0.00024	-0.7142	CIZ1
222976_s_at	0.007528	0.00024	1.42821	TPM3
210845_s_at	0.007528	0.00024	2.64299	PLAUR
200843_s_at	0.0075409	0.000241	1.01268	EPRS
218019_s_at	0.0075533	0.000241	-3.02125	PDXK
228697_at	0.0075533	0.000241	-2.28289	HINT3
35776_at	0.0075684	0.000242	-3.20133	ITSN1
222471_s_at	0.0075694	0.000242	-0.966602	KCMF1
223696_at	0.0075694	0.000242	1.30466	ARSD
219436_s_at	0.0075713	0.000243	-3.98607	EMCN
225536_at	0.0075713	0.000243	2.05029	TMEM54
202192_s_at	0.0075745	0.000243	-2.62282	GAS7
233110_s_at	0.0076058	0.000244	1.77107	BCL2L12
224917_at	0.0076058	0.000244	3.94736	MIR21
224634_at	0.0076179	0.000245	1.13093	GPATCH4
222740_at	0.0076567	0.000246	3.42086	ATAD2
231956_at	0.0077316	0.000249	1.9678	RNF213
205681_at	0.0077316	0.000249	3.26877	BCL2A1
223387_at	0.0077485	0.00025	-1.26145	ZFYVE1
219015_s_at	0.0077923	0.000251	1.74042	ALG13
210869_s_at	0.0078093	0.000252	-3.5721	MCAM
223212_at	0.0078093	0.000252	1.58801	ZDHHC16
214098_at	0.0078147	0.000252	-1.34619	KIAA1107
208777_s_at	0.0078147	0.000252	1.05464	PSMD11
241627_x_at	0.0078223	0.000253	-1.09728	ARHGEF40
226449_at	0.0078223	0.000253	-0.870319	CEP120
1552257_a_at	0.0078399	0.000254	1.62552	TTLL12
224895_at	0.0078496	0.000254	-1.61666	YAP1
205933_at	0.007855	0.000254	-1.47882	SETBP1
201585_s_at	0.0078694	0.000255	1.20904	SFPQ
201721_s_at	0.0078694	0.000255	1.27036	LAPTM5
222609_s_at	0.0078841	0.000256	0.940264	EXOSC1
226625_at	0.0079027	0.000257	-4.59053	TGFBR3
202037_s_at	0.0079079	0.000257	-7.2239	SFRP1
203154_s_at	0.0079097	0.000257	1.39791	PAK4
239286_at	0.0079113	0.000257	1.77506	CDH11
209821_at	0.0079151	0.000258	-4.57945	IL33
229912_at	0.0079151	0.000258	-1.5756	SDK1
218115_at	0.0079151	0.000258	2.12133	ASF1B
213933_at	0.0079198	0.000258	-4.76219	PTGER3
224906_at	0.0079198	0.000258	-2.04543	ANO6
223261_at	0.0079198	0.000258	-1.09955	POLK
216607_s_at	0.0079269	0.000259	1.98974	CYP51A1
225274_at	0.0079296	0.000259	-1.83224	PCYOX1
225174_at	0.0079343	0.000259	1.07106	DNAJC10
201010_s_at	0.0079503	0.00026	-1.97371	TXNIP
235959_at	0.0079503	0.00026	2.68714
229477_at	0.0079815	0.000261	-6.2125	THRSP
205236_x_at	0.0079815	0.000262	-3.74665	SOD3
201133_s_at	0.0079815	0.000262	-1.18167	PJA2
229095_s_at	0.0079815	0.000262	-0.809316	LIMS3-LOC440895///LOC440895///LIMS3
201994_at	0.0079815	0.000262	0.971539	MORF4L2
218188_s_at	0.0079815	0.000262	1.23666	TIMM13
210059_s_at	0.0079815	0.000262	3.29741	MAPK13
214585_s_at	0.0079846	0.000263	0.576838	VPS52
233924_s_at	0.0079846	0.000262	1.7325	EXOC6
209253_at	0.0079859	0.000263	-1.07722	SORBS3
231991_at	0.0079907	0.000263	-2.64479	CCM2L
221637_s_at	0.0079907	0.000263	1.47635	C11orf48
212636_at	0.0080236	0.000264	-1.9497	QKI
219974_x_at	0.0080451	0.000265	-1.92686	ECHDC1
217736_s_at	0.0080542	0.000266	1.44375	EIF2AK1
218906_x_at	0.0080567	0.000266	1.13911	KLC2
220751_s_at	0.0080678	0.000266	-4.333	FAXDC2
223225_s_at	0.0080678	0.000267	1.21819	SEH1L
204963_at	0.0080783	0.000267	-2.6136	SSPN
202433_at	0.0080835	0.000267	2.04747	SLC35B1
218538_s_at	0.0080838	0.000268	1.08147	MRS2
235155_at	0.0080917	0.000268	-1.34327	BDH2
209307_at	0.0080926	0.000268	-1.5571	SWAP70
226110_at	0.0080926	0.000268	-1.0187	PTAR1
227437_at	0.0080926	0.000268	1.2501	DYNLL1-AS1
211072_x_at	0.0080964	0.000269	0.53298	TUBA1B
205498_at	0.0080967	0.00027	-4.84281	GHR
225185_at	0.0080967	0.00027	-3.90191	MRAS
241470_x_at	0.0080967	0.000269	-2.44885
1565639_a_at	0.0080967	0.00027	-2.19939	PMP22
220046_s_at	0.0080967	0.00027	0.832988	CCNL1
212009_s_at	0.0080967	0.00027	2.42567	STIP1
239493_at	0.0080967	0.000269	2.58785	RPL7
209763_at	0.0081068	0.00027	-6.20242	CHRDL1
237040_at	0.0081178	0.000271	-1.04565	CWF19L2
225885_at	0.0081476	0.000272	-1.28021	EEA1
203429_s_at	0.0081476	0.000272	1.81366	SUCO
220647_s_at	0.0081588	0.000273	0.802822	COA4
219539_at	0.0081599	0.000273	0.910646	GEMIN6
233496_s_at	0.0081651	0.000273	-2.87632	CFL2
221654_s_at	0.0081682	0.000273	1.05598	USP3
214212_x_at	0.0081768	0.000274	-2.68151	FERMT2
212988_x_at	0.0081768	0.000274	0.562472	ACTG1
228069_at	0.0081768	0.000274	2.92471	MTFR2
209457_at	0.0082038	0.000275	2.98116	DUSP5
201764_at	0.0082136	0.000276	1.17647	TMEM106C
206364_at	0.0082243	0.000276	2.87103	KIF14
232761_at	0.0082305	0.000277	-1.11864	COX4I2
225374_at	0.0082305	0.000277	1.11707	TMEM199
232353_s_at	0.0082305	0.000277	1.41082	STYXL1
227211_at	0.0082306	0.000277	1.35975	PHF19
201584_s_at	0.0082306	0.000277	1.51262	DDX39A
235369_at	0.0082317	0.000277	-2.47331	C14orf28
206214_at	0.0082515	0.000278	3.40257	PLA2G7
209894_at	0.0082589	0.000279	-5.07714	LEPR
217939_s_at	0.0082589	0.000279	0.968416	AFTPH
223566_s_at	0.0082589	0.000279	1.48101	BCOR
240156_at	0.0082641	0.00028	-3.22427
226627_at	0.0082641	0.00028	-2.97892	2016-09-08
227333_at	0.0082641	0.00028	-2.74141	DCUN1D3
39891_at	0.0082641	0.00028	1.11701	ZNF710
208091_s_at	0.0082641	0.000279	1.18575	VOPP1
211983_x_at	0.0082886	0.000281	0.559867	ACTG1
244332_at	0.0083018	0.000281	-1.99044
208658_at	0.0083018	0.000282	1.90833	PDIA4
232750_at	0.008313	0.000282	-2.14672	TNS1
224585_x_at	0.0083233	0.000283	0.561055	ACTG1
227609_at	0.0083233	0.000283	3.10402	EPSTI1
224712_x_at	0.0083256	0.000283	-0.922217	SMIM7
224061_at	0.0083548	0.000284	-3.42009	INMT
234464_s_at	0.008357	0.000284	2.49896	EME1
226009_at	0.008359	0.000285	1.34077	DPCD
225509_at	0.0083659	0.000285	-1.98221	SAP30L
203969_at	0.0083659	0.000285	-1.30454	PEX3
221027_s_at	0.0083659	0.000285	1.25355	PLA2G12A
227068_at	0.0083912	0.000286	1.51187	PGK1
238043_at	0.0083918	0.000287	-1.58256	ARID1B
228932_at	0.0083918	0.000287	-0.31913
210247_at	0.0083941	0.000287	-3.19584	SYN2
215227_x_at	0.0083978	0.000287	1.48786	ACP1
202449_s_at	0.0084379	0.000289	-1.72076	RXRA
203337_x_at	0.0084456	0.000289	-3.79682	ITGB1BP1
227801_at	0.0084456	0.000289	2.71253	TRIM59
238431_at	0.0084526	0.00029	-1.10266
207961_x_at	0.0084652	0.000291	-2.84034	MYH11
223167_s_at	0.0084652	0.000291	-1.54167	USP25
202224_at	0.0084652	0.000291	-1.21412	CRK
219348_at	0.0084652	0.00029	-1.01393	USE1
228320_x_at	0.0084832	0.000292	2.48462	CCDC64
1558714_at	0.0084873	0.000292	-1.21304
219386_s_at	0.0084873	0.000292	3.37271	SLAMF8
201866_s_at	0.0084929	0.000292	-1.91282	NR3C1
216623_x_at	0.0084929	0.000292	4.4403	TOX3
213429_at	0.0084937	0.000293	-2.88266	BICC1
213891_s_at	0.0084954	0.000293	-1.90023	TCF4
210202_s_at	0.0085208	0.000294	-2.5295	BIN1
204328_at	0.0085275	0.000294	1.53204	TMC6
201200_at	0.008542	0.000295	-0.670303	CREG1
1558613_at	0.0085489	0.000295	-1.87451
205289_at	0.0085682	0.000296	-3.45474	BMP2
231262_at	0.0085718	0.000297	-4.33277
219778_at	0.0085718	0.000298	-3.31357	ZFPM2
234312_s_at	0.0085718	0.000297	-3.02513	ACSS2
212813_at	0.0085718	0.000298	-1.7067	JAM3
200818_at	0.0085718	0.000297	-0.795221	ATP5O
213665_at	0.0085718	0.000298	1.41669	SOX4
200910_at	0.0085718	0.000297	1.60091	CCT3
212692_s_at	0.0085718	0.000297	1.79019	LRBA
212353_at	0.0085718	0.000297	3.16113	SULF1
237269_at	0.008598	0.000299	-1.60165
212326_at	0.008598	0.000299	-1.5824	VPS13D
224577_at	0.008598	0.000299	1.62085	ERGIC1
201169_s_at	0.008598	0.000299	2.82028	BHLHE40
203662_s_at	0.0086017	0.0003	-2.10049	TMOD1
235347_at	0.0086164	0.0003	-1.45193	LRCH3
221912_s_at	0.0086256	0.000301	0.536314	CCDC28B
211678_s_at	0.0086768	0.000303	0.705094	RNF114
231035_s_at	0.0086784	0.000303	-0.614018	OTUD1
229276_at	0.008694	0.000304	3.89324	IGSF9
207688_s_at	0.0087011	0.000304	1.00082	INHBC
216952_s_at	0.0087028	0.000304	1.71417	LMNB2
222489_s_at	0.0087048	0.000304	0.968943	WRNIP1
202930_s_at	0.0087087	0.000305	-1.34321	SUCLA2
235962_at	0.0087101	0.000305	-1.73285	AZI2
230974_at	0.0087101	0.000305	-1.3437	DDX19B
230448_at	0.0087101	0.000305	1.89728	SLC38A10
206453_s_at	0.0087315	0.000306	-3.1195	NDRG2
203715_at	0.0087336	0.000306	1.54639	TBCE
243591_at	0.0087436	0.000307	-2.78782
223076_s_at	0.0087436	0.000307	1.10303	NSUN2
225562_at	0.0087608	0.000308	-2.56424	RASA3
225638_at	0.0087608	0.000308	1.39755	COA6
225729_at	0.0087733	0.000309	-0.916474	C6orf89
213562_s_at	0.0087733	0.000309	2.8368	SQLE
65517_at	0.0087733	0.000309	3.82363	AP1M2
208579_x_at	0.0087885	0.00031	3.6607	H2BFS
209507_at	0.0087899	0.00031	1.02754	RPA3
1555860_x_at	0.0087899	0.00031	1.68241	THUMPD3-AS1
217749_at	0.0087998	0.00031	0.952969	COPG1
202852_s_at	0.0088	0.000311	1.3866	AAGAB
228281_at	0.008808	0.000311	2.17551	DDIAS
229480_at	0.0088273	0.000312	-3.89653
209222_s_at	0.0088273	0.000312	1.10641	OSBPL2
223057_s_at	0.0088273	0.000312	1.54592	XPO5
240261_at	0.008831	0.000313	2.41446	TOM1L1
224922_at	0.0088504	0.000314	-0.947676	CSNK2A2
218145_at	0.0088504	0.000313	3.55875	TRIB3
1555740_a_at	0.0088583	0.000314	-5.64911	MRAP
214889_at	0.0088583	0.000314	-3.64022	FAM149A
238036_at	0.0088583	0.000314	-2.33826
211098_x_at	0.0088583	0.000314	1.16183	TMCO1
225630_at	0.0089013	0.000316	-2.45997	EEPD1
235424_at	0.0089065	0.000317	-1.31259
225816_at	0.0089225	0.000317	-1.83105	JADE1
212016_s_at	0.0089284	0.000318	1.28868	PTBP1
213715_s_at	0.0089526	0.000319	-3.13754	KANK3
207396_s_at	0.0089526	0.000319	0.904714	ALG3
211495_x_at	0.0089579	0.000319	1.08889	TNFSF12-TNFSF13///TNFSF13
229223_at	0.0089579	0.000319	2.49875	ESRP2
201328_at	0.0089699	0.00032	-2.04562	ETS2
230456_at	0.0089935	0.000321	-1.43421
224779_s_at	0.0089935	0.000321	1.1739	FAM96A
221882_s_at	0.0090167	0.000322	1.34324	TMEM8A
223316_at	0.0090467	0.000323	-4.36295	CCDC3
225599_s_at	0.0090467	0.000324	1.69792	TRIQK
208490_x_at	0.0090467	0.000324	3.53607	HIST1H2BF
238653_at	0.0090554	0.000324	-0.923425	LRIG2
214039_s_at	0.0090554	0.000324	2.50814	LAPTM4B
204822_at	0.0090554	0.000324	3.19788	TTK
226486_at	0.0090621	0.000325	-0.686012	MTERF4
202026_at	0.009095	0.000326	-0.754675	SDHD
224650_at	0.009095	0.000326	2.46333	MAL2
217890_s_at	0.0091197	0.000327	-1.79225	PARVA
217797_at	0.0091274	0.000328	0.977789	UFC1
1555854_at	0.0091298	0.000328	-4.67818	AKR1C2///AKR1C1
212271_at	0.0091323	0.000328	1.07193	MAPK1
215566_x_at	0.0091323	0.000329	1.0838	LYPLA2
235471_at	0.0091411	0.000329	-2.09045	VSTM4
48117_at	0.0091457	0.000329	-0.643373	CCDC101
212600_s_at	0.0091457	0.00033	-0.599599	UQCRC2
230722_at	0.0091657	0.00033	-2.08007	BNC2
61874_at	0.00917	0.000331	0.458002	CACFD1
215471_s_at	0.0091723	0.000331	2.31387	MAP7
213909_at	0.0091723	0.000331	4.41105	LRRC15
201563_at	0.0091836	0.000332	3.5966	SORD
201953_at	0.009189	0.000332	1.16725	CIB1
218717_s_at	0.0092074	0.000333	-1.73574	LEPREL1
210338_s_at	0.0092267	0.000334	1.25707	HSPA8
224477_s_at	0.0092267	0.000334	1.63496	NUDT16L1
222407_s_at	0.0092487	0.000335	-2.49258	ZNF106
228785_at	0.0092673	0.000336	1.32415	ZNF281
203562_at	0.0093077	0.000338	-2.94818	FEZ1
209520_s_at	0.0093077	0.000337	1.22045	NCBP1
227698_s_at	0.0093077	0.000338	1.48438	RAB40C
208767_s_at	0.0093081	0.000338	3.06803	LAPTM4B
207542_s_at	0.0093245	0.00034	-2.97023	AQP1
226180_at	0.0093245	0.00034	-1.43783	WDR36
239629_at	0.0093245	0.00034	-1.2516	CFLAR
233851_s_at	0.0093245	0.00034	1.21561	TOR3A
225766_s_at	0.0093245	0.000339	1.61397	TNPO1
243010_at	0.0093245	0.000339	2.52924	MSI2
208190_s_at	0.0093245	0.00034	3.16686	LSR
205730_s_at	0.0093366	0.000341	-4.48308	ABLIM3
227178_at	0.0093366	0.000341	-2.91316	CELF2
227498_at	0.0093366	0.000341	-2.89613	SOX6
219578_s_at	0.0093366	0.000341	-2.76918	CPEB1
235513_at	0.0093366	0.000341	-0.947698
242943_at	0.0093366	0.000341	1.565	ST8SIA4
231806_s_at	0.0093494	0.000342	1.25996	STK36
218586_at	0.0093537	0.000343	1.10745	MRGBP
[truncated: 67 more rows]

## Sheet: GSE29044
ID	adj.P.Val	P.Value	logFC	Gene.symbol
205941_s_at	3.88e-26	7.1e-31	6.14	COL10A1
1552509_a_at	3.2e-25	1.17e-29	-3.74	CD300LG
217428_s_at	1.12e-23	6.15e-28	5.08	COL10A1
229839_at	1.71e-23	1.25e-27	-4.74	SCARA5
238178_at	3.42e-22	3.13e-26	-1.76
217504_at	5.35e-22	5.87e-26	-2.44	ABCA6
235849_at	4.67e-21	6.84e-25	-4.47	SCARA5
206742_at	4.67e-21	6.13e-25	-4.24	FIGF
222717_at	6.59e-21	1.08e-24	-3.74	SDPR
227183_at	4.02e-20	8.08e-24	-2.89	MIR143HG
210511_s_at	4.02e-20	7.88e-24	4.03	INHBA
206262_at	6.79e-20	1.49e-23	-2.17	ADH1C
1556579_s_at	1.07e-19	2.63e-23	-2.59	IGSF10
203878_s_at	1.07e-19	2.74e-23	4.4	MMP11
1560049_at	1.47e-19	4.02e-23	-3.15
232555_at	2.11e-19	6.18e-23	-2.61	CREB5
203435_s_at	3.96e-19	1.23e-22	-3.21	MME
227140_at	9.3e-19	3.06e-22	3.59	INHBA
229310_at	1.19e-18	4.13e-22	-3.19	KLHL29
214078_at	1.32e-18	4.84e-22	-2.73
212353_at	2.16e-18	8.31e-22	2.76	SULF1
37892_at	2.69e-18	1.08e-21	6	COL11A1
229308_at	3.32e-18	1.39e-21	-2.18	ANKRD29
228434_at	5.21e-18	2.38e-21	-2.92	BTNL9
204754_at	5.21e-18	2.33e-21	-2.52	HLF
230670_at	5.51e-18	2.62e-21	-2.58	IGSF10
206093_x_at	6.11e-18	3.02e-21	-3.18	TNXB///TNXA
236936_at	6.16e-18	3.16e-21	-2.51
204755_x_at	6.73e-18	3.69e-21	-3.03	HLF
212071_s_at	6.73e-18	3.57e-21	-1.19	SPTBN1
1554547_at	6.91e-18	3.92e-21	-2.5	FAM13C
204320_at	7.18e-18	4.2e-21	5.35	COL11A1
209774_x_at	7.82e-18	4.72e-21	-3.86	CXCL2
227529_s_at	1.17e-17	7.31e-21	-2.64	AKAP12
1558828_s_at	1.44e-17	9.22e-21	-3.29	MIR143HG
203881_s_at	1.47e-17	9.69e-21	-3.52	DMD
206825_at	1.55e-17	1.05e-20	-4.55	OXTR
216333_x_at	1.65e-17	1.15e-20	-3.6	TNXB///TNXA
209763_at	1.73e-17	1.23e-20	-3.66	CHRDL1
228885_at	1.81e-17	1.32e-20	-3.39	MAMDC2
232304_at	1.84e-17	1.38e-20	-2.36	PELI1
228268_at	1.88e-17	1.48e-20	-3.4	FMO2
238577_s_at	1.88e-17	1.51e-20	-3.16	TSHZ2
236038_at	1.88e-17	1.46e-20	-1.8
228665_at	2.59e-17	2.13e-20	-2.29	CYYR1
229802_at	3.51e-17	2.96e-20	3.38	WISP1
212097_at	3.67e-17	3.16e-20	-2.12	CAV1
219935_at	3.75e-17	3.33e-20	-3.01	ADAMTS5
205713_s_at	3.75e-17	3.36e-20	4.38	COMP
219059_s_at	4.16e-17	3.89e-20	-3.72	LYVE1
214063_s_at	4.16e-17	3.85e-20	-3.58	TF
213661_at	4.16e-17	3.96e-20	-3.07	PAMR1
229357_at	6.89e-17	6.78e-20	-3.19	ADAMTS5
204011_at	6.89e-17	6.8e-20	-2.43	SPRY2
203400_s_at	7.09e-17	7.13e-20	-3.84	TF
201540_at	7.45e-17	7.63e-20	-2.46	FHL1
239262_at	7.83e-17	8.31e-20	-2.57
238062_at	7.83e-17	8.23e-20	-2.02	GPIHBP1
232584_at	8.24e-17	8.9e-20	-2.46
235759_at	8.37e-17	9.19e-20	-2.34
213451_x_at	8.45e-17	9.43e-20	-3.43	TNXB///TNXA
213844_at	8.82e-17	1e-19	-3.25	HOXA5
218567_x_at	1.22e-16	1.4e-19	1.73	DPP3
209614_at	1.24e-16	1.46e-19	-2.26	ADH1B
207961_x_at	1.27e-16	1.51e-19	-2.33	MYH11
209613_s_at	1.35e-16	1.63e-19	-4.06	ADH1B
228913_at	1.43e-16	1.75e-19	-2.19	TPT1-AS1
207761_s_at	1.56e-16	1.94e-19	-1.58	METTL7A
204753_s_at	1.82e-16	2.3e-19	-3	HLF
216918_s_at	1.84e-16	2.35e-19	-3.62	DST
36711_at	1.91e-16	2.48e-19	-1.97	MAFF
243041_s_at	1.98e-16	2.61e-19	-2.14
223623_at	2.07e-16	2.76e-19	-4.52	C2orf40
219295_s_at	2.17e-16	2.93e-19	-3.38	PCOLCE2
225575_at	2.33e-16	3.23e-19	-2.79	LIFR
228368_at	2.33e-16	3.24e-19	-2.14	ARHGAP20
227006_at	2.35e-16	3.3e-19	-2.78	PPP1R14A
218656_s_at	2.64e-16	3.77e-19	-2.01	LHFP
220037_s_at	2.71e-16	3.92e-19	-3.47	LYVE1
239218_at	2.73e-16	4.04e-19	-1.94	PDE1C
228875_at	2.73e-16	3.99e-19	-1.76	FAM162B
225894_at	3.46e-16	5.18e-19	-1.88	SYNPO2
210299_s_at	3.54e-16	5.38e-19	-2.67	FHL1
212354_at	3.66e-16	5.62e-19	2.46	SULF1
1566482_at	3.73e-16	5.81e-19	-2.25
236359_at	4.01e-16	6.31e-19	-2.55	SCN4B
219563_at	4.12e-16	6.61e-19	-2.1	LINC00341
201300_s_at	4.12e-16	6.63e-19	-1.32	PRNP
215322_at	4.32e-16	7.04e-19	-1.81
202746_at	4.53e-16	7.56e-19	-2.63	ITM2A
227243_s_at	4.53e-16	7.63e-19	-1.92	EBF3
244065_at	4.53e-16	7.59e-19	-1.69
219689_at	5.58e-16	9.49e-19	-2.57	SEMA3G
205193_at	6.6e-16	1.14e-18	-1.89	MAFF
1556427_s_at	8.23e-16	1.43e-18	-3.2	LRRN4CL
241789_at	8.29e-16	1.45e-18	-2.15	RBMS3
211726_s_at	8.52e-16	1.51e-18	-3.13	FMO2
229479_at	9.06e-16	1.62e-18	3.79
228186_s_at	1.06e-15	1.92e-18	-2.51	RSPO3
204134_at	1.09e-15	2e-18	-1.99	PDE2A
203434_s_at	1.11e-15	2.05e-18	-3.5	MME
235616_at	1.32e-15	2.47e-18	-2.81	TSHZ2
208944_at	1.34e-15	2.53e-18	-1.65	TGFBR2
227530_at	1.38e-15	2.63e-18	-2.41	AKAP12
227646_at	1.61e-15	3.12e-18	-2.62	EBF1
236277_at	1.61e-15	3.12e-18	-2.02
209863_s_at	1.62e-15	3.17e-18	-3.37	TP63
229201_at	1.74e-15	3.44e-18	-2.12
210495_x_at	1.77e-15	3.53e-18	2.27	FN1
202418_at	1.79e-15	3.6e-18	1.12	YIF1A
228653_at	1.85e-15	3.76e-18	-3.38	SAMD5
229568_at	1.89e-15	3.86e-18	-2.13	MOB3B
203323_at	1.9e-15	3.92e-18	-2.17	CAV2
235521_at	1.92e-15	4.03e-18	-2.48	HOXA3
225627_s_at	1.92e-15	4.04e-18	-2.41	CACHD1
204719_at	2.02e-15	4.3e-18	-3.73	ABCA8
243140_at	2.04e-15	4.38e-18	-3.69	ACTA2
208609_s_at	2.26e-15	4.88e-18	-2.61	TNXB
219132_at	2.27e-15	4.94e-18	-1.94	PELI2
43427_at	2.35e-15	5.19e-18	-2.83	ACACB
1558569_at	2.35e-15	5.15e-18	-2.4	LOC100131541
216442_x_at	2.36e-15	5.26e-18	2.29	FN1
204455_at	2.6e-15	5.89e-18	-4.53	DST
206481_s_at	2.6e-15	5.89e-18	-2.3	LDB2
212768_s_at	2.62e-15	5.98e-18	-3.86	OLFM4
221795_at	2.67e-15	6.16e-18	-4.14	NTRK2
232541_at	2.67e-15	6.21e-18	-3.14
226303_at	2.76e-15	6.46e-18	-2.24	PGM5
224027_at	2.91e-15	6.86e-18	-4.12	CCL28
49452_at	2.91e-15	6.93e-18	-3.09	ACACB
212322_at	3.27e-15	7.83e-18	1.23	SGPL1
232333_at	3.28e-15	7.91e-18	-2.15
221796_at	3.34e-15	8.11e-18	-4.35	NTRK2
206289_at	3.78e-15	9.26e-18	-1.33	HOXA4
232204_at	3.84e-15	9.48e-18	-2.31	EBF1
232510_s_at	4.13e-15	1.03e-17	1.86	DPP3
212230_at	4.37e-15	1.1e-17	-1.44	PPAP2B
204482_at	4.62e-15	1.17e-17	-2.03	CLDN5
202747_s_at	4.64e-15	1.18e-17	-2.3	ITM2A
204641_at	4.78e-15	1.22e-17	3.34	NEK2
244414_at	5.13e-15	1.32e-17	-2.49
229910_at	5.58e-15	1.45e-17	-1.9	SHE
218319_at	5.66e-15	1.48e-17	-1.65	PELI1
213317_at	5.81e-15	1.53e-17	-2.02	CLIC5
203324_s_at	5.88e-15	1.56e-17	-1.99	CAV2
242405_at	6e-15	1.61e-17	-2.37
228618_at	6e-15	1.61e-17	-1.52	PEAR1
209612_s_at	6.25e-15	1.69e-17	-4.06	ADH1B
206701_x_at	6.45e-15	1.76e-17	-2.06	EDNRB
207002_s_at	6.81e-15	1.87e-17	-2.08	PLAGL1
223541_at	7.28e-15	2.02e-17	-2.55	HAS3
224823_at	7.28e-15	2.01e-17	-2.06	MYLK
223796_at	7.31e-15	2.05e-17	-1.81	CNTNAP3
32625_at	7.82e-15	2.2e-17	-1.57	NPR1
221841_s_at	8.4e-15	2.38e-17	-2.13	KLF4
229487_at	8.44e-15	2.41e-17	-2.27	EBF1
235368_at	8.55e-15	2.46e-17	-2.91	ADAMTS5
211719_x_at	9.53e-15	2.76e-17	2.18	FN1
242541_at	9.93e-15	2.91e-17	-2.16	ABCA9
209392_at	9.93e-15	2.89e-17	-2.09	ENPP2
218974_at	1.01e-14	2.98e-17	-2.14	SOBP
202555_s_at	1.02e-14	3.06e-17	-2.34	MYLK
243636_s_at	1.02e-14	3.05e-17	-1.64
212675_s_at	1.03e-14	3.09e-17	-1.2	CEP68
210052_s_at	1.03e-14	3.1e-17	3.22	TPX2
207092_at	1.04e-14	3.19e-17	-3.64	LEP
205384_at	1.04e-14	3.21e-17	-3.07	FXYD1
228335_at	1.04e-14	3.17e-17	-2.97	CLDN11
209894_at	1.04e-14	3.15e-17	-2.81	LEPR
209686_at	1.16e-14	3.63e-17	-2.92	S100B
225511_at	1.16e-14	3.64e-17	-1.15	GPRC5B
212464_s_at	1.2e-14	3.78e-17	2.24	FN1
209218_at	1.21e-14	3.84e-17	2.07	SQLE
238750_at	1.25e-14	3.99e-17	-3.84	CCL28
229985_at	1.32e-14	4.22e-17	-2.52
231773_at	1.37e-14	4.4e-17	-2.82	ANGPTL1
202487_s_at	1.58e-14	5.1e-17	1.24	H2AFV
229659_s_at	1.73e-14	5.64e-17	-4.38
209821_at	1.76e-14	5.78e-17	-3.03	IL33
204271_s_at	1.82e-14	5.99e-17	-2.41	EDNRB
201496_x_at	1.82e-14	6.01e-17	-2.4	MYH11
218087_s_at	1.85e-14	6.21e-17	-2.52	SORBS1
1558820_a_at	1.85e-14	6.19e-17	-2.1	CCDC178
1553243_at	1.85e-14	6.19e-17	-1.98	ITIH5
203549_s_at	1.86e-14	6.28e-17	-3.3	LPL
227692_at	1.93e-14	6.59e-17	-2.07	GNAI1
227239_at	1.93e-14	6.61e-17	-1.85	FAM126A
225990_at	2.12e-14	7.29e-17	-2.26	BOC
209074_s_at	2.42e-14	8.37e-17	-3.1	FAM107A
209283_at	2.43e-14	8.44e-17	-3.04	CRYAB
229127_at	2.51e-14	8.85e-17	-2.35	JAM2
227874_at	2.51e-14	8.88e-17	-2.26	EMCN
207808_s_at	2.51e-14	8.85e-17	-2.19	PROS1
206201_s_at	2.52e-14	8.94e-17	-2.68	MEOX2
212472_at	2.96e-14	1.05e-16	2.09	MICAL2
238592_at	3e-14	1.08e-16	-2.6	PDLIM3
218901_at	3e-14	1.08e-16	-1.77	PLSCR4
203065_s_at	3.08e-14	1.11e-16	-2.15	CAV1
227705_at	3.1e-14	1.13e-16	-2.8	TCEAL7
204591_at	3.17e-14	1.16e-16	-2.61	CHL1
214607_at	3.18e-14	1.17e-16	-1.89	PAK3
205612_at	3.29e-14	1.22e-16	-2.54	MMRN1
232935_at	3.3e-14	1.23e-16	-2.31
238151_at	3.33e-14	1.24e-16	-1.67
203766_s_at	3.4e-14	1.27e-16	-2.89	LMOD1
205200_at	3.54e-14	1.34e-16	-3.62	CLEC3B
206170_at	3.72e-14	1.41e-16	-2.21	ADRB2
212344_at	3.84e-14	1.46e-16	2.57	SULF1
212653_s_at	3.99e-14	1.52e-16	-1.14	EHBP1
230624_at	4.18e-14	1.6e-16	-2.08	SLC25A27
202954_at	4.24e-14	1.63e-16	2.71	UBE2C
225571_at	4.26e-14	1.65e-16	-3.05	LIFR
230378_at	4.41e-14	1.72e-16	-5.25	SCGB3A1
235489_at	4.44e-14	1.74e-16	-2.36	RHOJ
240156_at	4.45e-14	1.75e-16	-2.4
212730_at	4.7e-14	1.86e-16	-3.97	SYNM
202973_x_at	4.7e-14	1.87e-16	-2.06	FAM13A
212473_s_at	4.97e-14	1.98e-16	1.68	MICAL2
223278_at	5.07e-14	2.03e-16	3.72	GJB2
225424_at	5.15e-14	2.08e-16	-2.66	GPAM
231987_at	5.15e-14	2.08e-16	-2.36	MIR143HG
227148_at	5.15e-14	2.1e-16	-2.06	PLEKHH2
240245_at	5.15e-14	2.09e-16	-1.95
219064_at	5.27e-14	2.16e-16	-2.89	ITIH5
221664_s_at	5.47e-14	2.25e-16	1.41	F11R
201497_x_at	5.49e-14	2.27e-16	-3.19	MYH11
225162_at	5.56e-14	2.31e-16	-1.36	SH3D19
209335_at	5.78e-14	2.41e-16	-1.87	DCN
213221_s_at	5.91e-14	2.47e-16	-1.34	SIK2
217736_s_at	6.05e-14	2.54e-16	0.926	EIF2AK1
209053_s_at	6.21e-14	2.62e-16	1.72	WHSC1
217047_s_at	6.42e-14	2.73e-16	-2	FAM13A
203228_at	7.42e-14	3.16e-16	1.92	PAFAH1B3
235017_s_at	7.45e-14	3.19e-16	-2.4	CSRNP3
203851_at	7.49e-14	3.22e-16	-2.57	IGFBP6
207943_x_at	7.49e-14	3.23e-16	-1.87	PLAGL1
209326_at	7.67e-14	3.33e-16	1.14	SLC35A2
213715_s_at	7.8e-14	3.39e-16	-1.37	KANK3
209842_at	7.91e-14	3.46e-16	-3.49	SOX10
231031_at	8.03e-14	3.53e-16	-1.43	KGFLP2
237157_at	8.26e-14	3.64e-16	-1.9
209687_at	8.41e-14	3.74e-16	-2.04	CXCL12
236383_at	8.41e-14	3.73e-16	-1.72
204872_at	8.66e-14	3.88e-16	-1.65	TLE4
205034_at	8.66e-14	3.87e-16	2.73	CCNE2
220327_at	8.97e-14	4.04e-16	-1.55	VGLL3
218355_at	9.34e-14	4.22e-16	2.74	KIF4A
235978_at	9.4e-14	4.26e-16	-3.1	FABP4
238049_at	9.67e-14	4.4e-16	-2.17	GRAMD3
227826_s_at	1.07e-13	4.91e-16	-2.79
230425_at	1.11e-13	5.13e-16	-2.54	EPHB1
213258_at	1.11e-13	5.09e-16	-2.28	TFPI
226810_at	1.11e-13	5.11e-16	-1.64	OGFRL1
207547_s_at	1.12e-13	5.2e-16	-2.03	FAM107A
213029_at	1.16e-13	5.39e-16	-2.13	NFIB
216321_s_at	1.19e-13	5.59e-16	-1.24	NR3C1
228376_at	1.22e-13	5.72e-16	-2.22	GGTA1P
231067_s_at	1.32e-13	6.21e-16	-1.96	AKAP12
218585_s_at	1.33e-13	6.29e-16	2.62	DTL
227827_at	1.35e-13	6.42e-16	-2.57
214651_s_at	1.62e-13	7.75e-16	-2.68	HOXA10///HOXA9
214598_at	1.63e-13	7.81e-16	-3.98	CLDN8
206453_s_at	1.71e-13	8.25e-16	-2.84	NDRG2
214680_at	1.72e-13	8.32e-16	-3.31	NTRK2
215447_at	1.75e-13	8.49e-16	-1.65
202503_s_at	1.75e-13	8.51e-16	2.54	KIAA0101
223229_at	1.77e-13	8.65e-16	2.95	UBE2T
243940_at	1.84e-13	9.04e-16	-2.13	TSHZ2
1555392_at	1.91e-13	9.41e-16	-1.51	LOC100128868
218493_at	1.93e-13	9.54e-16	1.38	SNRNP25
216037_x_at	1.99e-13	9.85e-16	-1.5	TCF7L2
222885_at	2.01e-13	1.01e-15	-1.88	EMCN
232213_at	2.01e-13	1.01e-15	-1.77	PELI1
207828_s_at	2.01e-13	1.01e-15	2.65	CENPF
231411_at	2.09e-13	1.05e-15	-1.81	LHFP
221928_at	2.18e-13	1.1e-15	-2.1	ACACB
236044_at	2.18e-13	1.1e-15	3.08	PPAPDC1A
218009_s_at	2.23e-13	1.13e-15	2.65	PRC1
206163_at	2.25e-13	1.15e-15	-2.41	MAB21L1
225665_at	2.25e-13	1.15e-15	-1.31	ZAK
1556364_at	2.28e-13	1.17e-15	-2.05	ADAMTS9-AS2
206765_at	2.33e-13	1.2e-15	-1.85	KCNJ2
204273_at	2.36e-13	1.22e-15	-2.73	EDNRB
201957_at	2.39e-13	1.24e-15	-1.62	PPP1R12B
239185_at	2.44e-13	1.27e-15	-2.13	ABCA9
244548_at	2.6e-13	1.36e-15	-1.94
213158_at	2.67e-13	1.4e-15	-1.67
218736_s_at	2.69e-13	1.41e-15	-2.48	PALMD
53991_at	2.86e-13	1.51e-15	-0.929	DENND2A
217546_at	2.87e-13	1.53e-15	-3	MT1M
212832_s_at	2.87e-13	1.52e-15	1.01	CKAP5
228195_at	2.89e-13	1.55e-15	-2.54	C2orf88
243591_at	2.89e-13	1.55e-15	-1.89
207168_s_at	2.89e-13	1.54e-15	0.745	H2AFY
209773_s_at	2.93e-13	1.58e-15	3.69	RRM2
212111_at	2.97e-13	1.61e-15	-0.928	STX12
228692_at	3.16e-13	1.72e-15	-1.09	PREX2
224999_at	3.27e-13	1.79e-15	-2.45	EGFR
229011_at	3.27e-13	1.79e-15	-2.13
209866_s_at	3.47e-13	1.9e-15	-1.43	LPHN3
204422_s_at	3.62e-13	1.99e-15	-2.16	FGF2
201292_at	3.74e-13	2.06e-15	2.94	TOP2A
203951_at	3.75e-13	2.08e-15	-2.72	CNN1
235457_at	3.82e-13	2.13e-15	-2.08	MAML2
201198_s_at	3.82e-13	2.13e-15	0.911	PSMD1
48031_r_at	4.01e-13	2.24e-15	-1.08	FAXDC2
227771_at	4.13e-13	2.33e-15	-2.18	LIFR
202705_at	4.13e-13	2.33e-15	2.6	CCNB2
230250_at	4.23e-13	2.4e-15	-1.7	PTPRB
231947_at	4.23e-13	2.4e-15	-1.69	MYCT1
224797_at	4.23e-13	2.41e-15	-1.59	ARRDC3
228770_at	4.55e-13	2.59e-15	-1.63	GPR146
202242_at	4.78e-13	2.74e-15	-2.59	TSPAN7
1557961_s_at	4.89e-13	2.81e-15	-2.05	C8orf88
206167_s_at	5.02e-13	2.89e-15	-1.68	ARHGAP6
216331_at	5.32e-13	3.07e-15	-1.95	ITGA7
224240_s_at	5.36e-13	3.11e-15	-3.01	CCL28
244885_at	5.52e-13	3.21e-15	-1.79	EBF2
222067_x_at	5.61e-13	3.27e-15	1.98	HIST1H2BD
218711_s_at	5.7e-13	3.34e-15	-2.48	SDPR
206121_at	5.79e-13	3.4e-15	-1.54	AMPD1
227708_at	5.98e-13	3.52e-15	-1.76	EEF1A1
209905_at	6.02e-13	3.56e-15	-2.1	HOXA10///HOXA9
202274_at	6.09e-13	3.61e-15	-3.34	ACTG2
225655_at	6.16e-13	3.66e-15	2.43	UHRF1
209292_at	6.17e-13	3.68e-15	-3.32	ID4
236407_at	6.7e-13	4.01e-15	-1.53	KCNE1
218412_s_at	6.81e-13	4.08e-15	1.02	GTF2IRD1
243481_at	8.3e-13	4.99e-15	-1.57	RHOJ
230503_at	8.36e-13	5.07e-15	-2.14
210517_s_at	8.36e-13	5.07e-15	-1.79	AKAP12
214030_at	8.36e-13	5.08e-15	-1.57	CRYBG3
218039_at	8.63e-13	5.25e-15	2.52	NUSAP1
212809_at	9.04e-13	5.53e-15	1.17	NFATC2IP
202338_at	9.44e-13	5.79e-15	2.2	TK1
205051_s_at	9.59e-13	5.9e-15	-3.46	KIT
225016_at	9.65e-13	5.95e-15	-2.53	APCDD1
231766_s_at	9.73e-13	6.02e-15	2.93	COL12A1
200737_at	9.95e-13	6.17e-15	1.21	PGK1
226625_at	1.04e-12	6.48e-15	-3.02	TGFBR3
235355_at	1.06e-12	6.6e-15	-2.85	CSRNP3
228255_at	1.08e-12	6.8e-15	-2.27	TMEM237
222680_s_at	1.08e-12	6.78e-15	2.39	DTL
243690_at	1.09e-12	6.84e-15	-0.825	TRIOBP
212761_at	1.15e-12	7.24e-15	-1.56	TCF7L2
214710_s_at	1.17e-12	7.4e-15	2.58	CCNB1
217719_at	1.18e-12	7.49e-15	-0.804	EIF3L
229287_at	1.21e-12	7.67e-15	-1.5	PCNX
236600_at	1.23e-12	7.87e-15	-1.66	SPG20
244433_at	1.23e-12	7.92e-15	-1.38
225093_at	1.23e-12	7.88e-15	-1.15	UTRN
205259_at	1.25e-12	8.06e-15	-2.36	NR3C2
220027_s_at	1.27e-12	8.22e-15	-1.52	RASIP1
209220_at	1.31e-12	8.5e-15	-2.81	GPC3
205923_at	1.33e-12	8.65e-15	-2.25	RELN
227145_at	1.33e-12	8.62e-15	-2.09	LOXL4
213364_s_at	1.35e-12	8.8e-15	-1.56	SNX1
225557_at	1.38e-12	9.07e-15	-1.63	CSRNP1
227801_at	1.38e-12	9.07e-15	1.77	TRIM59
204894_s_at	1.39e-12	9.18e-15	-2.09	AOC3
204642_at	1.4e-12	9.27e-15	-1.15	S1PR1
204467_s_at	1.43e-12	9.44e-15	-1.24	SNCA
222976_s_at	1.43e-12	9.52e-15	0.879	TPM3
203088_at	1.47e-12	9.8e-15	-1.85	FBLN5
219918_s_at	1.48e-12	9.87e-15	3.05	ASPM
225975_at	1.55e-12	1.04e-14	-2.09	PCDH18
209167_at	1.57e-12	1.05e-14	-2.75	GPM6B
235821_at	1.61e-12	1.09e-14	2.03
203876_s_at	1.61e-12	1.09e-14	3.12	MMP11
203213_at	1.62e-12	1.1e-14	2.23	CDK1
204825_at	1.62e-12	1.1e-14	2.41	MELK
215992_s_at	1.64e-12	1.11e-14	-1.09	RAPGEF2
204092_s_at	1.68e-12	1.15e-14	2.13	AURKA
205436_s_at	1.77e-12	1.21e-14	1.29	H2AFX
209169_at	1.79e-12	1.23e-14	-2.84	GPM6B
233648_at	1.79e-12	1.23e-14	-1.8
226147_s_at	1.93e-12	1.34e-14	-4.67	PIGR
204170_s_at	1.93e-12	1.34e-14	1.98	CKS2
228409_at	1.96e-12	1.36e-14	-2.74	PLIN4
220276_at	1.97e-12	1.37e-14	-2.57	RERGL
203554_x_at	1.97e-12	1.37e-14	2.22	PTTG1
230559_x_at	1.98e-12	1.38e-14	-0.656	FGD4
1557422_at	1.99e-12	1.4e-14	-1.9
202552_s_at	1.99e-12	1.4e-14	-1.48	CRIM1
205812_s_at	1.99e-12	1.4e-14	0.707	TMED9
228729_at	2.02e-12	1.43e-14	2.37	CCNB1
228771_at	2.03e-12	1.45e-14	-1.72	ADRBK2
221031_s_at	2.03e-12	1.44e-14	-1.7	APOLD1
228415_at	2.03e-12	1.45e-14	1.52	AP1S2
201012_at	2.04e-12	1.46e-14	-1.55	ANXA1
221748_s_at	2.05e-12	1.47e-14	-1.71	TNS1
235182_at	2.07e-12	1.49e-14	-2.42	ISM1
223468_s_at	2.07e-12	1.49e-14	-2.14	RGMA
204955_at	2.08e-12	1.5e-14	-2.41	SRPX
227875_at	2.13e-12	1.55e-14	-3.29	KLHL13
235570_at	2.13e-12	1.55e-14	-2.37	RBMS3
243584_at	2.13e-12	1.55e-14	-2.29
230087_at	2.13e-12	1.54e-14	-1.66	PRIMA1
224984_at	2.16e-12	1.57e-14	-0.925	NFAT5
236262_at	2.18e-12	1.61e-14	-1.84	MMRN2
226018_at	2.18e-12	1.61e-14	-1.83	MTURN
204026_s_at	2.18e-12	1.6e-14	1.98	ZWINT
235753_at	2.2e-12	1.62e-14	-1.5	HOXA7
238458_at	2.23e-12	1.65e-14	-1.83	MICU3
226523_at	2.25e-12	1.67e-14	-1.92	TAGLN
205249_at	2.25e-12	1.67e-14	-1.84	EGR2
238909_at	2.26e-12	1.68e-14	-2.3	S100A10
213924_at	2.3e-12	1.72e-14	-1.85	GNAL
230048_at	2.31e-12	1.73e-14	-1.51	IFRD1
219061_s_at	2.45e-12	1.84e-14	1.5	LAGE3
203543_s_at	2.58e-12	1.94e-14	-1.75	KLF9
242736_at	2.74e-12	2.06e-14	-2.15
205382_s_at	2.78e-12	2.1e-14	-3	CFD
213577_at	2.8e-12	2.12e-14	2.31	SQLE
232852_at	2.81e-12	2.13e-14	-1.39
210432_s_at	2.86e-12	2.18e-14	-1.87	SCN3A
225721_at	2.87e-12	2.19e-14	-1.56	SYNPO2
218542_at	2.91e-12	2.22e-14	2.44	CEP55
229302_at	2.97e-12	2.28e-14	-2.84	TMEM178A
201983_s_at	3.03e-12	2.33e-14	-2.59	EGFR
208607_s_at	3.05e-12	2.35e-14	-3.25	SAA2///SAA1
219091_s_at	3.06e-12	2.37e-14	-1.51	MMRN2
212541_at	3.06e-12	2.36e-14	1.35	FLAD1
213008_at	3.1e-12	2.4e-14	1.95	FANCI
823_at	3.13e-12	2.43e-14	-2.92	CX3CL1
200830_at	3.15e-12	2.46e-14	0.834	PSMD2
212614_at	3.26e-12	2.55e-14	-1.29	ARID5B
203980_at	3.32e-12	2.6e-14	-3.16	FABP4
212950_at	3.36e-12	2.64e-14	-1.35	GPR116
218291_at	3.37e-12	2.65e-14	1.23	LAMTOR2
213895_at	3.47e-12	2.74e-14	-2.1	EMP1
225687_at	3.5e-12	2.76e-14	2.91	FAM83D
200762_at	3.52e-12	2.78e-14	-1.26	DPYSL2
205913_at	3.53e-12	2.8e-14	-3.82	PLIN1
203296_s_at	3.66e-12	2.91e-14	-2.35	ATP1A2
203548_s_at	3.69e-12	2.94e-14	-3.43	LPL
219093_at	3.69e-12	2.95e-14	-2.22	PID1
224755_at	3.7e-12	2.96e-14	-1.07	TM9SF3
223168_at	3.71e-12	2.98e-14	-2.15	RHOU
226713_at	3.71e-12	2.98e-14	-1.54	CCDC50
210946_at	3.71e-12	2.99e-14	-1.26	PPAP2A
203097_s_at	3.74e-12	3.02e-14	-0.818	RAPGEF2
219213_at	3.79e-12	3.07e-14	-2.24	JAM2
212053_at	3.81e-12	3.09e-14	0.999	PDXDC1
238447_at	3.85e-12	3.13e-14	-2.01	RBMS3
224352_s_at	4.02e-12	3.28e-14	-1.5	CFL2
205478_at	4.05e-12	3.32e-14	-2.68	PPP1R1A
213456_at	4.22e-12	3.46e-14	-3.61	SOSTDC1
214505_s_at	4.25e-12	3.49e-14	-2.44	FHL1
204793_at	4.26e-12	3.51e-14	-2	GPRASP1
201912_s_at	4.29e-12	3.54e-14	1.09	GSPT1
226844_at	4.47e-12	3.71e-14	-2.01	MOB3B
227780_s_at	4.47e-12	3.7e-14	-1.81	ECSCR
204249_s_at	4.8e-12	3.98e-14	-1.18	LMO2
235746_s_at	4.98e-12	4.16e-14	-2.24
203755_at	4.98e-12	4.15e-14	2.54	BUB1B
203812_at	5.03e-12	4.2e-14	-1.46	SLIT3
218115_at	5.1e-12	4.27e-14	1.63	ASF1B
205392_s_at	5.2e-12	4.36e-14	-3.03	CCL15-CCL14///CCL14
202724_s_at	5.3e-12	4.46e-14	-1.31	FOXO1
238081_at	5.32e-12	4.48e-14	-1.24	WDFY3-AS2
220987_s_at	5.34e-12	4.52e-14	1.5	NUAK2///AKIP1
208079_s_at	5.45e-12	4.61e-14	2.64	AURKA
220266_s_at	5.73e-12	4.86e-14	-2.39	KLF4
202350_s_at	5.85e-12	4.98e-14	-2.97	MATN2
204773_at	5.91e-12	5.04e-14	-1.82	IL11RA
1564796_at	6.02e-12	5.14e-14	-2.56	EMP1
235044_at	6.1e-12	5.22e-14	-2.49	CYYR1
1556989_at	6.12e-12	5.25e-14	-1.98
206243_at	6.15e-12	5.29e-14	-2.58	TIMP4
210559_s_at	6.18e-12	5.33e-14	2.66	CDK1
223301_s_at	6.22e-12	5.37e-14	-1.25	CCDC82
212558_at	6.25e-12	5.4e-14	-1.4	SPRY1
228905_at	6.26e-12	5.43e-14	-1.64	PCM1
210839_s_at	6.5e-12	5.67e-14	-2.05	ENPP2
221935_s_at	6.5e-12	5.66e-14	-1.56	EOGT
204247_s_at	6.5e-12	5.66e-14	1.41	CDK5
227948_at	6.51e-12	5.69e-14	-1.06	FGD4
213262_at	6.63e-12	5.81e-14	-1.78	SACS
226022_at	6.72e-12	5.9e-14	-1.45	SASH1
210298_x_at	6.81e-12	5.99e-14	-2.46	FHL1
225681_at	6.82e-12	6.02e-14	2.15	CTHRC1
202148_s_at	6.89e-12	6.09e-14	1.09	PYCR1
213706_at	7.03e-12	6.22e-14	-2.57	GPD1
214920_at	7.07e-12	6.27e-14	-1.42	THSD7A
220159_at	7.18e-12	6.38e-14	-1.02	ABCA11P
211696_x_at	7.22e-12	6.43e-14	-2.44	HBB
203687_at	7.3e-12	6.51e-14	-2.52	CX3CL1
201291_s_at	7.41e-12	6.63e-14	3.24	TOP2A
212115_at	7.42e-12	6.65e-14	1.26	HN1L
222622_at	7.6e-12	6.84e-14	1.46	PGP
218342_s_at	7.6e-12	6.83e-14	1.73	ERMP1
227085_at	7.64e-12	6.89e-14	0.859	H2AFV
207480_s_at	7.67e-12	6.93e-14	-2.22	MEIS2
236621_at	7.74e-12	7.01e-14	-1.99	RPS27
227710_s_at	7.74e-12	7.02e-14	-1.3	TPT1-AS1
203810_at	7.78e-12	7.07e-14	-1.2	DNAJB4
222608_s_at	7.91e-12	7.2e-14	2.88	ANLN
222740_at	8e-12	7.3e-14	1.94	ATAD2
203744_at	8.31e-12	7.6e-14	1.72	HMGB3
201890_at	8.36e-12	7.66e-14	2.87	RRM2
218788_s_at	8.76e-12	8.04e-14	1.4	SMYD3
228159_at	8.83e-12	8.12e-14	-1.11	WDFY2
228642_at	8.97e-12	8.27e-14	-1.55	HOTAIRM1///HOXA2
205044_at	9.06e-12	8.37e-14	-4.52	GABRP
200021_at	9.11e-12	8.43e-14	0.618	CFL1
209543_s_at	9.12e-12	8.46e-14	-1.87	CD34
227419_x_at	9.53e-12	8.85e-14	-2.79	PLAC9
201432_at	9.53e-12	8.87e-14	-0.993	CAT
238488_at	9.59e-12	8.94e-14	-2.08	LRRC70///IPO11
215303_at	9.62e-12	9e-14	-2.11	DCLK1
219230_at	9.63e-12	9.02e-14	-2.59	TMEM100
225615_at	9.72e-12	9.12e-14	-1.58	IFFO2
228698_at	9.77e-12	9.18e-14	-1.84	SOX7
223381_at	9.83e-12	9.26e-14	2.23	NUF2
231899_at	9.92e-12	9.36e-14	-1.76	ZC3H12C
208684_at	9.96e-12	9.42e-14	0.845	COPA
237624_at	1.02e-11	9.66e-14	-1.19
226028_at	1.07e-11	1.02e-13	-1.33	ROBO4
229796_at	1.12e-11	1.07e-13	1.73	SIX4
225720_at	1.13e-11	1.07e-13	-2.44	SYNPO2
204570_at	1.13e-11	1.08e-13	-1.72	COX7A1
233073_at	1.14e-11	1.09e-13	-1.79
226038_at	1.14e-11	1.09e-13	-1.28	LONRF1
200078_s_at	1.14e-11	1.09e-13	1.01	ATP6V0B
225354_s_at	1.15e-11	1.11e-13	-2.53	SH3BGRL2
204154_at	1.16e-11	1.12e-13	-2.72	CDO1
213348_at	1.16e-11	1.12e-13	-1.86	CDKN1C
226566_at	1.16e-11	1.12e-13	0.855	TRIM11
227554_at	1.17e-11	1.14e-13	-1.38	MAGI2-AS3
225427_s_at	1.17e-11	1.14e-13	1.14	APOA1BP
222077_s_at	1.17e-11	1.14e-13	1.52	RACGAP1
205248_at	1.18e-11	1.15e-13	1.74	DOPEY2
209170_s_at	1.23e-11	1.21e-13	-2.77	GPM6B
225546_at	1.23e-11	1.2e-13	-1.08	EEF2K
217232_x_at	1.24e-11	1.21e-13	-2.56	HBB
205006_s_at	1.24e-11	1.22e-13	-1.8	NMT2
224822_at	1.24e-11	1.22e-13	-1.51	DLC1
235885_at	1.26e-11	1.24e-13	-1.85	P2RY12
228107_at	1.27e-11	1.26e-13	-1.02	C8orf88
235236_at	1.28e-11	1.27e-13	-2.76	LOC100507248
210927_x_at	1.3e-11	1.29e-13	0.597	JTB
240724_at	1.31e-11	1.3e-13	-2.52
210170_at	1.33e-11	1.33e-13	-2.81	PDLIM3
203131_at	1.34e-11	1.33e-13	-1.48	PDGFRA
228728_at	1.35e-11	1.34e-13	-1.77	CPED1
230438_at	1.39e-11	1.39e-13	-1.15	TBX15
226326_at	1.44e-11	1.44e-13	-1.09	PCGF5
238905_at	1.45e-11	1.45e-13	-1.39	RHOJ
209348_s_at	1.49e-11	1.5e-13	-1.21	MAF
201539_s_at	1.53e-11	1.54e-13	-2.43	FHL1
217807_s_at	1.53e-11	1.54e-13	-0.9	GLTSCR2
227410_at	1.54e-11	1.56e-13	-1.72	FAM43A
219368_at	1.54e-11	1.57e-13	-1.58	NAP1L2
210434_x_at	1.54e-11	1.56e-13	0.613	JTB
213909_at	1.55e-11	1.58e-13	3.41	LRRC15
201811_x_at	1.64e-11	1.67e-13	-0.92	SH3BP5
239297_at	1.66e-11	1.69e-13	-1.62	KIAA1456
228399_at	1.67e-11	1.71e-13	-2.46	OSR1
210078_s_at	1.68e-11	1.72e-13	-1.6	KCNAB1
215016_x_at	1.71e-11	1.76e-13	-1.25	DST
228766_at	1.75e-11	1.8e-13	-3.37	CD36
201466_s_at	1.78e-11	1.84e-13	-1.46	JUN
201581_at	1.78e-11	1.84e-13	-1.25	TMX4
202036_s_at	1.79e-11	1.85e-13	-4.27	SFRP1
226933_s_at	1.82e-11	1.89e-13	-2.72	ID4
209948_at	1.82e-11	1.88e-13	-2.26	KCNMB1
244007_at	1.86e-11	1.94e-13	-1.48	ZNF462
230472_at	1.87e-11	1.95e-13	-3.13	IRX1
200965_s_at	1.87e-11	1.95e-13	-1.15	ABLIM1
209090_s_at	1.87e-11	1.95e-13	-0.785	SH3GLB1
209836_x_at	1.89e-11	1.97e-13	1.07	BOLA2B///BOLA2
202037_s_at	1.99e-11	2.09e-13	-4.19	SFRP1
224184_s_at	1.99e-11	2.08e-13	-1.67	BOC
219884_at	2.02e-11	2.13e-13	-1.25	LHX6
226425_at	2.05e-11	2.16e-13	-1.87	CLIP4
210131_x_at	2.07e-11	2.18e-13	1.17	SDHC
203214_x_at	2.1e-11	2.22e-13	2.66	CDK1
213541_s_at	2.11e-11	2.24e-13	-1.83	ERG
35671_at	2.11e-11	2.24e-13	0.861	GTF3C1
218730_s_at	2.16e-11	2.29e-13	-3.12	OGN
209116_x_at	2.16e-11	2.29e-13	-2.67	HBB
231118_at	2.17e-11	2.32e-13	-1.62	ANKRD35
222862_s_at	2.22e-11	2.37e-13	-2.81	AK5
207175_at	2.25e-11	2.41e-13	-3.55	ADIPOQ
217755_at	2.31e-11	2.48e-13	1.96	HN1
238066_at	2.33e-11	2.5e-13	-2.5	RBP7
221558_s_at	2.33e-11	2.51e-13	2.1	LEF1
225185_at	2.36e-11	2.55e-13	-1.67	MRAS
201475_x_at	2.36e-11	2.55e-13	0.864	MARS
230061_at	2.38e-11	2.57e-13	-2.09	TM4SF18
209186_at	2.4e-11	2.59e-13	0.84	ATP2A2
213375_s_at	2.43e-11	2.63e-13	-1.53	N4BP2L1
226911_at	2.44e-11	2.65e-13	-1.78	EGFLAM
223246_s_at	2.44e-11	2.66e-13	1.48	STRBP
228568_at	2.46e-11	2.68e-13	-1.63	GCOM1
1557286_at	2.47e-11	2.7e-13	-1.56
222513_s_at	2.5e-11	2.73e-13	-1.84	SORBS1
219140_s_at	2.55e-11	2.8e-13	-3.2	RBP4
202004_x_at	2.55e-11	2.8e-13	0.976	SDHC
230003_at	2.6e-11	2.85e-13	-1.33	SLC16A7
202095_s_at	2.61e-11	2.87e-13	2.84	BIRC5
218474_s_at	2.62e-11	2.89e-13	1.11	KCTD5
220751_s_at	2.68e-11	2.97e-13	-1.85	FAXDC2
65718_at	2.68e-11	2.97e-13	-1.17	GPR124
205251_at	2.73e-11	3.03e-13	-1.55	PER2
230353_at	2.74e-11	3.04e-13	-0.684	LOC284112
201663_s_at	2.76e-11	3.07e-13	1.82	SMC4
201261_x_at	2.76e-11	3.07e-13	2.01	BGN
206209_s_at	2.84e-11	3.17e-13	-1.79	CA4
1555929_s_at	2.96e-11	3.31e-13	-1.71
213183_s_at	2.96e-11	3.31e-13	-1.7	CDKN1C
205407_at	2.99e-11	3.35e-13	-1.7	RECK
220625_s_at	3.01e-11	3.38e-13	-4.08	ELF5
215321_at	3.01e-11	3.39e-13	-1.36	RUNDC3B
210664_s_at	3.13e-11	3.53e-13	-2.3	TFPI
219787_s_at	3.14e-11	3.55e-13	1.91	ECT2
219398_at	3.22e-11	3.64e-13	-2.29	CIDEC
215513_at	3.22e-11	3.65e-13	-1.78	HYMAI
205700_at	3.22e-11	3.64e-13	2.04	HSD17B6
209168_at	3.24e-11	3.69e-13	-2.44	GPM6B
209520_s_at	3.24e-11	3.69e-13	1.11	NCBP1
202965_s_at	3.29e-11	3.75e-13	-2.76	CAPN6
237026_at	3.3e-11	3.77e-13	-1.59
219134_at	3.58e-11	4.09e-13	-1.4	ELTD1
229111_at	3.68e-11	4.22e-13	-1.47
226694_at	3.72e-11	4.26e-13	-1.07	PALM2-AKAP2///AKAP2
211978_x_at	3.72e-11	4.28e-13	0.355	PPIA
235456_at	3.82e-11	4.39e-13	3.05
212192_at	3.84e-11	4.43e-13	-1.11	KCTD12
214456_x_at	3.93e-11	4.54e-13	-2.88	SAA2///SAA1
224339_s_at	3.93e-11	4.55e-13	-2.06	ANGPTL1
218755_at	4.03e-11	4.67e-13	2.28	KIF20A
223307_at	4.04e-11	4.69e-13	2.16	CDCA3
220425_x_at	4.05e-11	4.71e-13	-3.8	ROPN1B
222494_at	4.07e-11	4.73e-13	-0.924	FOXN3
218866_s_at	4.08e-11	4.76e-13	1.22	POLR3K
222752_s_at	4.08e-11	4.75e-13	1.67	TMEM206
218723_s_at	4.14e-11	4.84e-13	-1.36	RGCC
203180_at	4.15e-11	4.86e-13	-2.26	ALDH1A3
219993_at	4.16e-11	4.88e-13	-1.54	SOX17
208370_s_at	4.22e-11	4.96e-13	-1.79	RCAN1
229419_at	4.24e-11	4.99e-13	-0.884	FBXW7
222478_at	4.24e-11	4.99e-13	-0.821	VPS36
209568_s_at	4.35e-11	5.13e-13	-1.47	RGL1
235427_at	4.39e-11	5.19e-13	-1.13	CFLAR
209391_at	4.39e-11	5.19e-13	1.06	DPM2
243509_at	4.48e-11	5.31e-13	-1.98
213175_s_at	4.59e-11	5.44e-13	0.958	SNRPB
202727_s_at	4.62e-11	5.49e-13	-0.767	IFNGR1
202737_s_at	4.65e-11	5.54e-13	0.986	LSM4
213675_at	4.67e-11	5.57e-13	-1.5	PARVA
212661_x_at	4.7e-11	5.62e-13	0.363	PPIA
227095_at	4.75e-11	5.68e-13	-0.956	LEPROT
226304_at	4.89e-11	5.86e-13	-2.1	HSPB6
200697_at	4.93e-11	5.91e-13	0.681	HK1
213005_s_at	5.05e-11	6.07e-13	-1.37	KANK1
227319_at	5.16e-11	6.21e-13	-0.754	KLHL36
226407_at	5.23e-11	6.31e-13	-1.99	TPT1-AS1
36829_at	5.37e-11	6.49e-13	-1.64	PER1
228323_at	5.38e-11	6.51e-13	1.97	CASC5
200065_s_at	5.43e-11	6.58e-13	0.805	ARF1
212224_at	5.56e-11	6.74e-13	-1.9	ALDH1A1
207426_s_at	5.6e-11	6.8e-13	1.84	TNFSF4
209714_s_at	5.62e-11	6.84e-13	2.3	CDKN3
235438_at	5.81e-11	7.07e-13	-1.09
228339_at	5.91e-11	7.21e-13	-1.97	ECSCR
238332_at	5.94e-11	7.25e-13	-2.05	ANKRD29
207016_s_at	5.95e-11	7.27e-13	-1.92	ALDH1A2
201664_at	5.99e-11	7.33e-13	1.3	SMC4
37512_at	6.01e-11	7.37e-13	1.97	HSD17B6
200738_s_at	6.04e-11	7.44e-13	0.748	PGK1
210387_at	6.04e-11	7.44e-13	3.31	HIST1H2BG
209408_at	6.15e-11	7.58e-13	2.1	KIF2C
65517_at	6.16e-11	7.6e-13	1.53	AP1M2
213737_x_at	6.22e-11	7.68e-13	-1.11	GOLGA8H
206363_at	6.31e-11	7.81e-13	-1.72	MAF
222271_at	6.38e-11	7.91e-13	-2
231015_at	6.42e-11	7.97e-13	-1.2	KLF15
218706_s_at	6.49e-11	8.07e-13	-1.77	GRAMD3
204459_at	6.54e-11	8.14e-13	0.878	CSTF2
224191_x_at	6.78e-11	8.46e-13	-3.57	ROPN1
208270_s_at	6.79e-11	8.49e-13	0.95	RNPEP
231535_x_at	6.94e-11	8.69e-13	-3.53	ROPN1
212296_at	6.94e-11	8.7e-13	0.783	PSMD14
201098_at	6.95e-11	8.72e-13	0.726	COPB2
215146_s_at	6.96e-11	8.75e-13	-1.17	TTC28
207165_at	7.04e-11	8.85e-13	2.13	HMMR
208891_at	7.12e-11	8.97e-13	-1.63	DUSP6
221747_at	7.12e-11	8.98e-13	-1.61	TNS1
214071_at	7.15e-11	9.04e-13	-1.86	GNAL
208644_at	7.17e-11	9.07e-13	1.05	PARP1
213169_at	7.2e-11	9.14e-13	-1.91	SEMA5A
235360_at	7.2e-11	9.12e-13	-1.37	PLEKHM3
205619_s_at	7.22e-11	9.18e-13	-1.9	MEOX1
203046_s_at	7.32e-11	9.32e-13	1.23	TIMELESS
203022_at	7.35e-11	9.37e-13	1.5	RNASEH2A
225895_at	7.45e-11	9.52e-13	-2.06	SYNPO2
1554741_s_at	7.45e-11	9.51e-13	-1.54	KGFLP2///KGFLP1///FGF7
213900_at	7.72e-11	9.9e-13	-2.71	FAM189A2
204115_at	7.72e-11	9.9e-13	-1.67	GNG11
201408_at	7.78e-11	9.99e-13	-0.921	PPP1CB
213032_at	8.01e-11	1.03e-12	-2.16	NFIB
241703_at	8.04e-11	1.04e-12	-1.85	RUNDC3B
218556_at	8.05e-11	1.04e-12	0.979	ORMDL2
212254_s_at	8.13e-11	1.05e-12	-1.18	DST
208757_at	8.24e-11	1.07e-12	0.897	TMED9
228748_at	8.37e-11	1.08e-12	-1.65	CD59
218905_at	8.39e-11	1.09e-12	0.966	INTS8
201714_at	8.72e-11	1.13e-12	1.16	TUBG1
227709_at	8.76e-11	1.14e-12	-2.04	TPT1-AS1
206702_at	8.91e-11	1.16e-12	-1.34	TEK
218401_s_at	9.09e-11	1.19e-12	1.06	ZNF281
201771_at	9.1e-11	1.19e-12	0.776	SCAMP3
203386_at	9.24e-11	1.21e-12	-0.905	TBC1D4
228827_at	9.26e-11	1.21e-12	-2.26	RUNX1T1
223495_at	9.44e-11	1.24e-12	-1.68	CCDC8
227779_at	9.64e-11	1.27e-12	-1.73	ECSCR
204759_at	9.69e-11	1.27e-12	-1.09	RCBTB2
208952_s_at	9.73e-11	1.28e-12	0.996	LARP4B
200911_s_at	9.79e-11	1.29e-12	-1.02	TACC1
237465_at	9.85e-11	1.3e-12	-2.05	USP53
202035_s_at	9.9e-11	1.31e-12	-3.48	SFRP1
210216_x_at	9.93e-11	1.32e-12	0.829	RAD1
222722_at	9.95e-11	1.32e-12	-3.21	OGN
233608_at	9.95e-11	1.32e-12	-1.57
217791_s_at	9.98e-11	1.33e-12	1.05	ALDH18A1
205383_s_at	1.01e-10	1.34e-12	-1.26	ZBTB20
209291_at	1.03e-10	1.37e-12	-2.77	ID4
223311_s_at	1.03e-10	1.38e-12	0.936	MTA3
202861_at	1.05e-10	1.41e-12	-2.09	PER1
213519_s_at	1.05e-10	1.4e-12	-1.86	LAMA2
211685_s_at	1.06e-10	1.43e-12	-2.5	NCALD
205782_at	1.09e-10	1.46e-12	-2.21	FGF7
209318_x_at	1.09e-10	1.47e-12	-1.83	PLAGL1
207283_at	1.09e-10	1.47e-12	-0.978	RPL23AP32
213247_at	1.1e-10	1.48e-12	-1.83	SVEP1
226237_at	1.11e-10	1.5e-12	2.57	COL8A1
208847_s_at	1.12e-10	1.52e-12	-0.558	ADH5
225698_at	1.13e-10	1.54e-12	-1.43	EPB41L4A-AS1
235424_at	1.13e-10	1.53e-12	-1.1
204731_at	1.14e-10	1.55e-12	-2.97	TGFBR3
203799_at	1.14e-10	1.55e-12	-1.52	CD302
1554452_a_at	1.14e-10	1.55e-12	1.86	HILPDA
222212_s_at	1.15e-10	1.57e-12	1.15	CERS2
226456_at	1.16e-10	1.59e-12	1.61	RMI2
228693_at	1.17e-10	1.61e-12	-1.52	CCDC50
222603_at	1.17e-10	1.6e-12	1.29	ERMP1
235463_s_at	1.17e-10	1.61e-12	2.23	CERS6
218782_s_at	1.18e-10	1.61e-12	2.23	ATAD2
202972_s_at	1.19e-10	1.63e-12	-1.84	FAM13A
239942_at	1.2e-10	1.65e-12	-1.15
221476_s_at	1.21e-10	1.67e-12	-0.765	RPL15
201820_at	1.22e-10	1.69e-12	-3.6	KRT5
1569956_at	1.23e-10	1.7e-12	-0.981	MYLK
229538_s_at	1.23e-10	1.69e-12	1.77	IQGAP3
202149_at	1.24e-10	1.72e-12	-1.47	NEDD9
227657_at	1.28e-10	1.77e-12	-1.36	RNF150
205116_at	1.31e-10	1.81e-12	-1.69	LAMA2
213058_at	1.31e-10	1.82e-12	-1.5	TTC28
208755_x_at	1.31e-10	1.82e-12	0.387	H3F3AP4///H3F3A
212549_at	1.35e-10	1.89e-12	-1.09	STAT5B
226016_at	1.35e-10	1.89e-12	-1.05	CD47
214829_at	1.35e-10	1.89e-12	-1.02	AASS
231879_at	1.35e-10	1.88e-12	2.64	COL12A1
228027_at	1.36e-10	1.91e-12	-1.9	GPRASP2
209179_s_at	1.37e-10	1.92e-12	1.15	MBOAT7
209047_at	1.38e-10	1.93e-12	-1.83	AQP1
226552_at	1.4e-10	1.98e-12	1.43	IER5L
222162_s_at	1.41e-10	1.99e-12	-2.16	ADAMTS1
205528_s_at	1.43e-10	2.02e-12	-1.77	RUNX1T1
211765_x_at	1.46e-10	2.07e-12	0.36	PPIA
219304_s_at	1.47e-10	2.07e-12	-2.04	PDGFD
219167_at	1.47e-10	2.09e-12	-1.08	RASL12
32259_at	1.47e-10	2.08e-12	-1.02	EZH1
202920_at	1.48e-10	2.11e-12	-2.6	ANK2
229490_s_at	1.49e-10	2.12e-12	2.04
230083_at	1.5e-10	2.14e-12	-1.39	USP53
201738_at	1.5e-10	2.14e-12	-0.687	EIF1B
211318_s_at	1.5e-10	2.14e-12	0.953	RAE1
229228_at	1.54e-10	2.21e-12	-1.73	CREB5
244655_at	1.54e-10	2.2e-12	-1.6	NR2F2-AS1
204151_x_at	1.55e-10	2.22e-12	-2.57	AKR1C1
204159_at	1.57e-10	2.24e-12	-1.34	CDKN2C
232925_at	1.59e-10	2.28e-12	-1.85
214414_x_at	1.61e-10	2.32e-12	-2.36	HBA2///HBA1
212112_s_at	1.61e-10	2.31e-12	-0.551	STX12
211458_s_at	1.62e-10	2.34e-12	-1.14	GABARAPL3///GABARAPL1
218107_at	1.65e-10	2.37e-12	0.824	WDR26
201694_s_at	1.66e-10	2.4e-12	-1.42	EGR1
226549_at	1.66e-10	2.4e-12	1.35	SBK1
209290_s_at	1.69e-10	2.45e-12	-1.65	NFIB
206157_at	1.7e-10	2.47e-12	-2.64	PTX3
220065_at	1.7e-10	2.47e-12	-1.7	TNMD
228333_at	1.7e-10	2.46e-12	-1.58	ZEB2
205752_s_at	1.7e-10	2.48e-12	-1.49	GSTM5
220512_at	1.7e-10	2.48e-12	-1.15	DLC1
225816_at	1.73e-10	2.54e-12	-1.2	JADE1
226548_at	1.73e-10	2.53e-12	1.72	SBK1
202964_s_at	1.74e-10	2.54e-12	1.22	RFX5
232882_at	1.75e-10	2.56e-12	-1.72
204437_s_at	1.76e-10	2.59e-12	-3.2	FOLR1
204036_at	1.76e-10	2.58e-12	-1.25	LPAR1
220765_s_at	1.77e-10	2.6e-12	-1.24	LIMS2
242397_at	1.81e-10	2.67e-12	2.4
220966_x_at	1.83e-10	2.69e-12	0.706	ARPC5L
228854_at	1.85e-10	2.75e-12	-3.45
216594_x_at	1.85e-10	2.74e-12	-2.06	AKR1C1
200696_s_at	1.85e-10	2.73e-12	-1.43	GSN
227651_at	1.85e-10	2.74e-12	0.802	NACC1
227448_at	1.86e-10	2.76e-12	-1.57	ARGLU1
1568647_at	1.86e-10	2.76e-12	-1.09	LOC100505851
233261_at	1.87e-10	2.78e-12	-1.22	EBF1
208546_x_at	1.87e-10	2.78e-12	1.96	HIST1H2BH
205363_at	1.89e-10	2.83e-12	-3.67	BBOX1
244876_at	1.89e-10	2.83e-12	-1.38
226690_at	1.92e-10	2.87e-12	-0.813	ADCYAP1R1
206101_at	1.99e-10	2.97e-12	-1.86	ECM2
213156_at	2.01e-10	3.01e-12	-1.65	ZBTB20
206030_at	2.03e-10	3.05e-12	-1.78	ASPA
214290_s_at	2.06e-10	3.09e-12	2.09	HIST2H2AA4///HIST2H2AA3
225617_at	2.07e-10	3.11e-12	1.02	ODF2
209699_x_at	2.08e-10	3.14e-12	-2.86	AKR1C2
223880_x_at	2.08e-10	3.13e-12	0.805	C20orf24
218308_at	2.08e-10	3.13e-12	1.5	TACC3
208892_s_at	2.09e-10	3.16e-12	-1.52	DUSP6
227178_at	2.12e-10	3.21e-12	-1.21	CELF2
230644_at	2.13e-10	3.23e-12	-1.04	LRFN5
207877_s_at	2.13e-10	3.23e-12	1.48	NVL
213905_x_at	2.2e-10	3.34e-12	1.94	BGN
1554408_a_at	2.2e-10	3.35e-12	2	TK1
218276_s_at	2.22e-10	3.37e-12	-1.44	SAV1
200966_x_at	2.22e-10	3.38e-12	1.01	ALDOA
230165_at	2.28e-10	3.48e-12	1.29	SGOL2
203108_at	2.28e-10	3.48e-12	3.03	GPRC5A
206868_at	2.37e-10	3.63e-12	-0.618	STARD8
219874_at	2.37e-10	3.63e-12	1.42	SLC12A8
1569608_x_at	2.39e-10	3.67e-12	-1.01	ANKRD20A9P
228603_at	2.4e-10	3.69e-12	-1.49	ACTR3
1568648_a_at	2.42e-10	3.71e-12	-0.99	LOC100505851
201003_x_at	2.45e-10	3.77e-12	0.933	TMEM189-UBE2V1///TMEM189///UBE2V1///RNPEP
212463_at	2.46e-10	3.79e-12	-1.18	CD59
214687_x_at	2.47e-10	3.81e-12	1	ALDOA
235556_at	2.48e-10	3.83e-12	-1.37	CREBRF
212021_s_at	2.48e-10	3.84e-12	2.16	MKI67
226322_at	2.49e-10	3.85e-12	-2.41	TMTC1
211378_x_at	2.49e-10	3.86e-12	0.36	PPIA
224753_at	2.49e-10	3.87e-12	1.59	CDCA5
218625_at	2.51e-10	3.89e-12	-1.98	NRN1
222725_s_at	2.51e-10	3.9e-12	-1.74	PALMD
221527_s_at	2.51e-10	3.89e-12	-1.45	PARD3
204363_at	2.54e-10	3.97e-12	-1.89	F3
208680_at	2.61e-10	4.07e-12	0.792	PRDX1
201548_s_at	2.63e-10	4.11e-12	1.16	KDM5B
230479_at	2.64e-10	4.13e-12	-1.24
209351_at	2.72e-10	4.26e-12	-4.18	KRT14
214110_s_at	2.73e-10	4.29e-12	-2.04
215111_s_at	2.75e-10	4.31e-12	-0.794	TSC22D1
238018_at	2.85e-10	4.48e-12	-2.4	FAM150B
201324_at	2.85e-10	4.48e-12	-1.16	EMP1
242290_at	2.86e-10	4.51e-12	-1.13	TACC1
224376_s_at	2.96e-10	4.67e-12	0.928	C20orf24
230943_at	2.97e-10	4.69e-12	-1.5	SOX17
226402_at	2.98e-10	4.71e-12	-1.09	CYP2U1
225601_at	2.98e-10	4.71e-12	2.03	HMGB3
209576_at	2.99e-10	4.74e-12	-1.45	GNAI1
219436_s_at	3e-10	4.75e-12	-2.11	EMCN
208490_x_at	3.06e-10	4.85e-12	1.86	HIST1H2BF
202768_at	3.09e-10	4.92e-12	-3.26	FOSB
235306_at	3.09e-10	4.91e-12	-1.44	GIMAP8
219427_at	3.13e-10	4.98e-12	-1.43	FAT4
212914_at	3.18e-10	5.06e-12	-1.42	CBX7
209285_s_at	3.2e-10	5.11e-12	-0.878	FAM208A
225723_at	3.44e-10	5.5e-12	1.31	CCDC167
209210_s_at	3.52e-10	5.63e-12	-1.12	FERMT2
222155_s_at	3.56e-10	5.71e-12	2.21	SLC52A2
1555832_s_at	3.61e-10	5.79e-12	-1.05	KLF6
222537_s_at	3.62e-10	5.82e-12	0.985	CDC42SE1
217367_s_at	3.65e-10	5.87e-12	-0.953	ZHX3
229800_at	3.83e-10	6.17e-12	-2.39	DCLK1
214823_at	3.85e-10	6.2e-12	-1.76	ZNF204P
226822_at	3.93e-10	6.33e-12	-1.27	STOX2
204326_x_at	4.05e-10	6.54e-12	-1.64	MT1X
226899_at	4.1e-10	6.62e-12	1.26	UNC5B
227662_at	4.13e-10	6.68e-12	-2.35	SYNPO2
213007_at	4.18e-10	6.77e-12	1.59	FANCI
209270_at	4.28e-10	6.97e-12	-2.03	LAMB3
211998_at	4.28e-10	6.95e-12	-1.59	H3F3B
235308_at	4.28e-10	6.94e-12	-1.22	ZBTB20
218280_x_at	4.28e-10	6.97e-12	2.11	HIST2H2AA4///HIST2H2AA3
217835_x_at	4.33e-10	7.05e-12	0.778	C20orf24
231817_at	4.36e-10	7.11e-12	-1.13	USP53
212738_at	4.36e-10	7.12e-12	-0.916	ARHGAP19
200795_at	4.41e-10	7.21e-12	-1.38	SPARCL1
210059_s_at	4.46e-10	7.3e-12	1.38	MAPK13
1557432_at	4.47e-10	7.32e-12	-1.42	RASAL2
202847_at	4.49e-10	7.36e-12	1.18	PCK2
206102_at	4.53e-10	7.44e-12	2.11	GINS1
209709_s_at	4.55e-10	7.48e-12	1.82	HMMR
209289_at	4.62e-10	7.61e-12	-1.73	NFIB
201348_at	4.65e-10	7.66e-12	-2.03	GPX3
200026_at	4.7e-10	7.75e-12	-0.445	RPL34
212886_at	4.75e-10	7.85e-12	-1.79	CCDC69
227121_at	4.76e-10	7.86e-12	-1.31
1568629_s_at	4.76e-10	7.88e-12	0.888	PIK3R2
224414_s_at	4.77e-10	7.92e-12	-1.24	CARD6
216997_x_at	4.77e-10	7.9e-12	-1.05	TLE4
218507_at	4.83e-10	8.03e-12	1.84	HILPDA
202610_s_at	4.86e-10	8.08e-12	0.585	MED14
222981_s_at	4.86e-10	8.09e-12	0.642	RAB10
238317_x_at	4.88e-10	8.13e-12	-1.63
208335_s_at	4.98e-10	8.3e-12	-3.05	ACKR1
216840_s_at	5e-10	8.34e-12	-1.72	LAMA2
1552848_a_at	5.09e-10	8.51e-12	-2.81	PTCHD1
1555274_a_at	5.13e-10	8.59e-12	1.77	EPT1
213438_at	5.16e-10	8.65e-12	-1.88	NFASC
213353_at	5.17e-10	8.66e-12	-1.47	ABCA5
235309_at	5.19e-10	8.71e-12	-1.65	RPS15A
212239_at	5.22e-10	8.77e-12	-1.31	PIK3R1
203063_at	5.32e-10	8.97e-12	-1.19	PPM1F
1557814_a_at	5.32e-10	8.96e-12	-1.02
202667_s_at	5.32e-10	8.94e-12	1.07	SLC39A4///SLC39A7
225765_at	5.45e-10	9.22e-12	0.845	TNPO1
200803_s_at	5.45e-10	9.2e-12	0.863	TMBIM6
206159_at	5.46e-10	9.24e-12	-1.17	GDF10
216035_x_at	5.51e-10	9.35e-12	-1.7	TCF7L2
212729_at	5.51e-10	9.34e-12	1.04	DLG3
202672_s_at	5.55e-10	9.44e-12	-1.87	ATF3
213486_at	5.55e-10	9.42e-12	-0.994	COPG2IT1
220150_s_at	5.68e-10	9.67e-12	-1.14	FAM184A
204646_at	5.68e-10	9.68e-12	-0.934	DPYD
227256_at	5.7e-10	9.72e-12	-1.55	USP31
208436_s_at	5.72e-10	9.76e-12	1.66	IRF7
228850_s_at	5.74e-10	9.8e-12	-1.38	SLIT2
201842_s_at	5.76e-10	9.84e-12	-1.48	EFEMP1
215096_s_at	5.81e-10	9.94e-12	-0.685	ESD
204962_s_at	5.82e-10	9.97e-12	2.44	CENPA
214130_s_at	5.93e-10	1.02e-11	1.31	PDE4DIP
205046_at	5.99e-10	1.03e-11	1.92	CENPE
205824_at	6.04e-10	1.04e-11	-1.52	HSPB2
203358_s_at	6.14e-10	1.06e-11	2.19	EZH2
218486_at	6.19e-10	1.07e-11	-1.05	KLF11
212226_s_at	6.25e-10	1.08e-11	-1.31	PPAP2B
227523_s_at	6.26e-10	1.08e-11	0.803	PHF20L1
213644_at	6.28e-10	1.08e-11	-1.05	CEP112
224615_x_at	6.28e-10	1.09e-11	1.03	HM13
209815_at	6.41e-10	1.11e-11	-1.82	PTCH1
202856_s_at	6.41e-10	1.11e-11	2.37	SLC16A3
229657_at	6.43e-10	1.12e-11	-1.63	THRB
201034_at	6.5e-10	1.13e-11	-1.19	ADD3
217763_s_at	6.5e-10	1.13e-11	1.65	RAB31
201293_x_at	6.54e-10	1.14e-11	0.36	PPIA
220794_at	6.56e-10	1.14e-11	-1.26	GREM2
218834_s_at	6.7e-10	1.17e-11	1.77	TMEM132A
218979_at	6.74e-10	1.18e-11	1.3	RMI1
212741_at	6.75e-10	1.18e-11	-2.76	MAOA
235199_at	6.75e-10	1.18e-11	-1.22	RNF125
210201_x_at	6.75e-10	1.18e-11	-1.05	BIN1
202183_s_at	6.75e-10	1.18e-11	1.09	KIF22
222161_at	6.78e-10	1.19e-11	-0.695	NAALAD2
204359_at	6.83e-10	1.2e-11	-1.94	FLRT2
227290_at	6.83e-10	1.2e-11	1.46
204734_at	6.87e-10	1.21e-11	-3.7	KRT15
238484_s_at	6.92e-10	1.22e-11	-1.26	SSBP2
229997_at	6.93e-10	1.22e-11	1.01	VANGL1
229319_at	7.05e-10	1.25e-11	-0.932
200846_s_at	7.24e-10	1.28e-11	1.06	PPP1CA
227997_at	7.26e-10	1.28e-11	-2.31	IL17RD
214696_at	7.33e-10	1.3e-11	-1.33	MIR22HG
201786_s_at	7.37e-10	1.31e-11	0.715	ADAR
212442_s_at	7.38e-10	1.31e-11	1.48	CERS6
216950_s_at	7.43e-10	1.32e-11	2.29	FCGR1C///FCGR1A
201210_at	7.46e-10	1.33e-11	-0.555	DDX3X
49077_at	7.51e-10	1.34e-11	0.606	PPME1
214091_s_at	7.57e-10	1.35e-11	-1.99	GPX3
204396_s_at	7.57e-10	1.35e-11	-1.39	GRK5
227068_at	7.57e-10	1.35e-11	1.02	PGK1
205963_s_at	7.58e-10	1.36e-11	0.885	DNAJA3
37384_at	7.62e-10	1.36e-11	-0.833	PPM1F
204351_at	7.83e-10	1.4e-11	4.58	S100P
226282_at	7.84e-10	1.41e-11	-1.39	PTPN14
213620_s_at	7.87e-10	1.41e-11	-1.4	ICAM2
219795_at	7.91e-10	1.42e-11	-3.29	SLC6A14
208510_s_at	8e-10	1.44e-11	-1.82	PPARG
222593_s_at	8.03e-10	1.45e-11	0.869	SPATS2
229480_at	8.06e-10	1.45e-11	-0.844
225450_at	8.35e-10	1.51e-11	-1.39	AMOTL1
209451_at	8.5e-10	1.54e-11	-1.08	TANK
226492_at	8.52e-10	1.54e-11	-1.91	SEMA6D
1552519_at	8.53e-10	1.54e-11	-2.12	ACVR1C
201328_at	8.7e-10	1.58e-11	-1.23	ETS2
200810_s_at	8.76e-10	1.59e-11	-1.07	CIRBP
209831_x_at	8.82e-10	1.6e-11	0.676	DNASE2
223101_s_at	8.82e-10	1.6e-11	0.842	ARPC5L
200985_s_at	8.9e-10	1.62e-11	-0.965	CD59
1562144_at	8.96e-10	1.63e-11	-0.926
220273_at	9.3e-10	1.7e-11	-1.46	IL17B
201984_s_at	9.31e-10	1.7e-11	-1.4	EGFR
225207_at	9.35e-10	1.71e-11	-2.62	PDK4
219121_s_at	9.35e-10	1.71e-11	1.97	ESRP1
204037_at	9.38e-10	1.72e-11	-1.33	LPAR1
209355_s_at	9.46e-10	1.73e-11	-1.55	PPAP2B
211653_x_at	9.65e-10	1.77e-11	-2.18	AKR1C2
235737_at	9.66e-10	1.77e-11	-1.14	TSLP
211745_x_at	9.89e-10	1.82e-11	-2.43	HBA2///HBA1
212933_x_at	9.89e-10	1.82e-11	-0.564	RPL13
223169_s_at	1e-09	1.84e-11	-1.35	RHOU
215438_x_at	1e-09	1.85e-11	0.819	GSPT1
217772_s_at	1e-09	1.85e-11	0.98	MTCH2
232716_at	1.01e-09	1.88e-11	-1.2
202646_s_at	1.01e-09	1.87e-11	-0.604	CSDE1
217414_x_at	1.02e-09	1.9e-11	-2.54	HBA2///HBA1
228006_at	1.02e-09	1.89e-11	-0.981
201202_at	1.02e-09	1.88e-11	0.92	PCNA
200017_at	1.03e-09	1.9e-11	-0.344	RPS27A
223087_at	1.04e-09	1.93e-11	-1.3	ECHDC1
226252_at	1.04e-09	1.92e-11	-1.29	ZBTB20
217946_s_at	1.04e-09	1.93e-11	0.761	SAE1
200650_s_at	1.05e-09	1.96e-11	0.636	LDHA
202947_s_at	1.07e-09	1.99e-11	-1.19	GYPC
212179_at	1.07e-09	1.99e-11	-1.1	PNISR
213828_x_at	1.07e-09	1.99e-11	0.396	H3F3AP4///H3F3A
202779_s_at	1.07e-09	2e-11	1.96	UBE2S
205117_at	1.08e-09	2.02e-11	-2.16	FGF1
205083_at	1.09e-09	2.04e-11	-1.88	AOX1
205661_s_at	1.09e-09	2.04e-11	1.33	FLAD1
229024_at	1.1e-09	2.07e-11	-1.33
230688_at	1.12e-09	2.11e-11	-1.3
202794_at	1.16e-09	2.19e-11	-1.46	INPP1
219071_x_at	1.16e-09	2.18e-11	1.06	HGH1
213330_s_at	1.17e-09	2.22e-11	1.06	STIP1
204688_at	1.18e-09	2.22e-11	-1.54	SGCE
225442_at	1.18e-09	2.24e-11	-1.49	DDR2
218229_s_at	1.18e-09	2.23e-11	0.852	POGK
203800_s_at	1.19e-09	2.26e-11	0.704	MRPS14
204478_s_at	1.2e-09	2.27e-11	0.968	RABIF
212340_at	1.2e-09	2.26e-11	1.1	YIPF6
203713_s_at	1.2e-09	2.28e-11	1.43	LLGL2
209147_s_at	1.21e-09	2.3e-11	-1.24	PPAP2A
211699_x_at	1.22e-09	2.33e-11	-2.42	HBA2///HBA1
204709_s_at	1.22e-09	2.33e-11	1.74	KIF23
208689_s_at	1.24e-09	2.36e-11	0.856	RPN2
214511_x_at	1.24e-09	2.36e-11	2.1	FCGR1B
243933_at	1.25e-09	2.39e-11	-2.16
201422_at	1.25e-09	2.38e-11	1.72	IFI30
216511_s_at	1.27e-09	2.44e-11	-1.54	TCF7L2
222039_at	1.27e-09	2.43e-11	1.62	KIF18B
204858_s_at	1.28e-09	2.45e-11	2.05	TYMP
209875_s_at	1.31e-09	2.51e-11	2.56	SPP1
203407_at	1.32e-09	2.54e-11	-1.76	PPL
227133_at	1.32e-09	2.53e-11	1.34	FAM199X
206637_at	1.33e-09	2.57e-11	-1.69	P2RY14
234491_s_at	1.33e-09	2.57e-11	-1.01	SAV1
225766_s_at	1.33e-09	2.57e-11	1.26	TNPO1
219308_s_at	1.35e-09	2.62e-11	-2.39	AK5
206283_s_at	1.35e-09	2.62e-11	-0.981	TAL1
224964_s_at	1.36e-09	2.63e-11	-1.42	GNG2
203705_s_at	1.38e-09	2.68e-11	-1.68	FZD7
38158_at	1.38e-09	2.67e-11	1.4	ESPL1
211896_s_at	1.4e-09	2.71e-11	-1.2	DCN
208070_s_at	1.41e-09	2.74e-11	-1.08	REV3L
244572_at	1.41e-09	2.74e-11	-1.01	KY
230351_at	1.41e-09	2.73e-11	-0.944	FGF14-AS2
218691_s_at	1.41e-09	2.74e-11	-0.924	PDLIM4
204477_at	1.41e-09	2.74e-11	0.804	RABIF
236184_at	1.43e-09	2.79e-11	-1.23
217885_at	1.44e-09	2.81e-11	0.772	IPO9
236344_at	1.47e-09	2.87e-11	-1.03	PDE1C
219970_at	1.51e-09	2.96e-11	-1.28	GIPC2
239183_at	1.52e-09	2.97e-11	-1.57	ANGPTL1
236796_at	1.52e-09	2.97e-11	-1.21	BACH2
240418_at	1.54e-09	3.01e-11	-1.22
208658_at	1.54e-09	3.03e-11	0.877	PDIA4
219564_at	1.56e-09	3.06e-11	-2.29	KCNJ16
228063_s_at	1.56e-09	3.07e-11	-1.8	NAP1L5
231810_at	1.56e-09	3.07e-11	1.16	BRI3BP
205483_s_at	1.56e-09	3.08e-11	2.23	ISG15
217781_s_at	1.57e-09	3.09e-11	-0.808	ZNF106
200853_at	1.57e-09	3.09e-11	0.761	H2AFZ
203688_at	1.58e-09	3.12e-11	-0.974	PKD2
227188_at	1.59e-09	3.14e-11	-1.78	EVA1C
227943_at	1.59e-09	3.14e-11	1.76
203342_at	1.6e-09	3.16e-11	0.943	TIMM17B
218257_s_at	1.62e-09	3.2e-11	0.987	UGGT1
209458_x_at	1.64e-09	3.26e-11	-2.46	HBA2///HBA1
212615_at	1.65e-09	3.27e-11	-0.816	CHD9
201850_at	1.71e-09	3.4e-11	1.22	CAPG
226932_at	1.74e-09	3.46e-11	-1.36	SSPN
218518_at	1.75e-09	3.49e-11	-0.886	FAM13B
201576_s_at	1.75e-09	3.48e-11	0.855	GLB1
215129_at	1.77e-09	3.54e-11	-1.99	PIK3C2G
228370_at	1.77e-09	3.53e-11	-1.58	LOC100506948
214023_x_at	1.78e-09	3.56e-11	-1.75	TUBB2B
223158_s_at	1.78e-09	3.56e-11	1.12	NEK6
225629_s_at	1.8e-09	3.62e-11	-0.851	ZBTB4
202261_at	1.8e-09	3.61e-11	0.765	VPS72
211940_x_at	1.82e-09	3.65e-11	0.43	H3F3AP4///H3F3A
202393_s_at	1.86e-09	3.73e-11	-0.892	KLF10
204018_x_at	1.88e-09	3.78e-11	-2.39	HBA2///HBA1
229569_at	1.88e-09	3.79e-11	-1.97
240289_at	1.88e-09	3.79e-11	-0.909	PDLIM3
201079_at	1.88e-09	3.79e-11	1.15	SYNGR2
228750_at	1.89e-09	3.82e-11	-2.88
204460_s_at	1.91e-09	3.85e-11	1.04	RAD1
212609_s_at	1.93e-09	3.9e-11	-1.56	AKT3
227899_at	1.93e-09	3.91e-11	-1.39	VIT
1557167_at	1.97e-09	3.99e-11	-1.25	HCG11
203764_at	2.01e-09	4.08e-11	2.08	DLGAP5
215779_s_at	2.02e-09	4.09e-11	2.5	HIST1H2BG
218589_at	2.03e-09	4.11e-11	-0.911	LPAR6
227373_at	2.04e-09	4.15e-11	-0.876	ATXN1L
201289_at	2.05e-09	4.18e-11	-1.15	CYR61
212732_at	2.07e-09	4.22e-11	-1.22	MEG3
203936_s_at	2.15e-09	4.38e-11	2.75	MMP9
228489_at	2.16e-09	4.4e-11	-1.9	TM4SF18
205609_at	2.19e-09	4.47e-11	-1.43	ANGPT1
210051_at	2.21e-09	4.51e-11	-0.999	RAPGEF3
232628_at	2.22e-09	4.54e-11	-1.89
205695_at	2.24e-09	4.58e-11	1.66	SDS
232522_at	2.26e-09	4.64e-11	-1.32
239849_at	2.29e-09	4.7e-11	-1.48
235410_at	2.29e-09	4.7e-11	-1.09	NPHP3
203378_at	2.29e-09	4.72e-11	-0.653	PCF11
200896_x_at	2.29e-09	4.69e-11	0.811	HDGF
201563_at	2.3e-09	4.73e-11	1.86	SORD
239848_at	2.34e-09	4.81e-11	-1.02
237351_at	2.35e-09	4.84e-11	-1.61
233177_s_at	2.35e-09	4.85e-11	1.59	PNKD
203726_s_at	2.38e-09	4.91e-11	-3.02	LAMA3
201160_s_at	2.38e-09	4.92e-11	-1.09	YBX3
239823_at	2.39e-09	4.95e-11	-1.28
225213_at	2.43e-09	5.04e-11	-0.585	PPTC7
224097_s_at	2.44e-09	5.06e-11	1.53	F11R
41856_at	2.45e-09	5.07e-11	0.566	UNC5B
228831_s_at	2.49e-09	5.17e-11	-1.46	GNG7
220392_at	2.54e-09	5.27e-11	-1.15	EBF2
244533_at	2.54e-09	5.27e-11	-1.08	PTPN14
201865_x_at	2.57e-09	5.35e-11	-0.935	NR3C1
204533_at	2.59e-09	5.39e-11	2.96	CXCL10
1555758_a_at	2.61e-09	5.45e-11	2.44	CDKN3
201325_s_at	2.62e-09	5.47e-11	-1.24	EMP1
229693_at	2.66e-09	5.55e-11	-1.16	TMEM220
212845_at	2.69e-09	5.62e-11	-1.42	SAMD4A
210619_s_at	2.7e-09	5.65e-11	-0.873	HYAL1
234339_s_at	2.71e-09	5.68e-11	-1.08	GLTSCR2
214129_at	2.72e-09	5.69e-11	1.1	PDE4DIP
226726_at	2.76e-09	5.79e-11	1.4	MBOAT2
219125_s_at	2.77e-09	5.83e-11	1.03	SLC50A1
224663_s_at	2.78e-09	5.85e-11	-1.12	CFL2
205030_at	2.79e-09	5.87e-11	-3.73	FABP7
236010_at	2.81e-09	5.92e-11	-0.941
212793_at	2.82e-09	5.95e-11	-1.31	DAAM2
229317_at	2.83e-09	5.96e-11	-1.13	KPNA5
228760_at	2.86e-09	6.04e-11	-1.16	SRSF8
1560296_at	2.92e-09	6.16e-11	-1.11
212022_s_at	2.94e-09	6.21e-11	1.64	MKI67
221246_x_at	2.99e-09	6.33e-11	-0.789	TNS1
235240_at	3e-09	6.35e-11	-0.924	ATXN3
36936_at	3e-09	6.35e-11	1.35	TSTA3
204033_at	3.09e-09	6.55e-11	2.26	TRIP13
224596_at	3.1e-09	6.57e-11	0.858	SLC44A1
202320_at	3.1e-09	6.58e-11	1.16	GTF3C1
225891_at	3.12e-09	6.64e-11	0.873	TPRN
230291_s_at	3.13e-09	6.67e-11	-2.08	NFIB
202551_s_at	3.13e-09	6.66e-11	-1.37	CRIM1
227561_at	3.15e-09	6.71e-11	-1.34	DDR2
226203_at	3.15e-09	6.72e-11	-0.904	MYO9A
208114_s_at	3.15e-09	6.73e-11	0.781	ISG20L2
214175_x_at	3.22e-09	6.88e-11	-1.38	PDLIM4
204146_at	3.27e-09	7.01e-11	1.33	RAD51AP1
219715_s_at	3.37e-09	7.22e-11	0.733	TDP1
226306_at	3.39e-09	7.26e-11	1.24	C6orf1
200074_s_at	3.4e-09	7.29e-11	-0.648	RPL14
204677_at	3.41e-09	7.33e-11	-1.25	CDH5
202192_s_at	3.42e-09	7.35e-11	-1.27	GAS7
211762_s_at	3.43e-09	7.37e-11	1.31	KPNA2
201578_at	3.44e-09	7.4e-11	-1.24	PODXL
218285_s_at	3.46e-09	7.44e-11	-0.927	BDH2
233304_at	3.48e-09	7.5e-11	-1.32	NFIB
227345_at	3.5e-09	7.56e-11	-1.21	TNFRSF10D
1557553_at	3.52e-09	7.62e-11	-1.85	PPP1R12B
204963_at	3.52e-09	7.61e-11	-1.38	SSPN
242598_at	3.52e-09	7.63e-11	-0.948
214889_at	3.52e-09	7.61e-11	-0.906	FAM149A
1553928_at	3.52e-09	7.59e-11	1.34	ELMOD2
224604_at	3.53e-09	7.66e-11	-0.621	C4orf3
206847_s_at	3.55e-09	7.72e-11	-0.818	HOXA7
208848_at	3.56e-09	7.74e-11	-0.874	ADH5
201464_x_at	3.56e-09	7.75e-11	-0.834	JUN
200705_s_at	3.58e-09	7.8e-11	-0.604	EEF1B2
215028_at	3.61e-09	7.87e-11	-2.14	SEMA6A
232060_at	3.61e-09	7.88e-11	-1.49	ROR1
229055_at	3.61e-09	7.87e-11	1.1	GPR68
200685_at	3.63e-09	7.93e-11	-0.978	SRSF11
204237_at	3.66e-09	7.99e-11	-1.6	GULP1
209160_at	3.73e-09	8.16e-11	-2.13	AKR1C3
1556314_a_at	3.73e-09	8.15e-11	-1.35
220342_x_at	3.75e-09	8.21e-11	1.2	EDEM3
1557419_a_at	3.76e-09	8.25e-11	-0.644	ACSL4
219637_at	3.76e-09	8.25e-11	0.76	ARMC9
205883_at	3.77e-09	8.27e-11	-2.46	ZBTB16
225639_at	3.83e-09	8.43e-11	-0.991	SKAP2
202721_s_at	3.83e-09	8.42e-11	1.26	GFPT1
209465_x_at	3.95e-09	8.69e-11	-2.99	PTN
212526_at	3.98e-09	8.77e-11	-1.03	SPG20
1569238_a_at	4.03e-09	8.89e-11	-1.25
222465_at	4.06e-09	8.97e-11	-0.815	RSL24D1
225344_at	4.09e-09	9.03e-11	-1.27	NCOA7
212316_at	4.1e-09	9.08e-11	1.2	NUP210
226961_at	4.1e-09	9.07e-11	2.11	PRR15
223220_s_at	4.14e-09	9.16e-11	1.19	PARP9
223492_s_at	4.15e-09	9.21e-11	-1.31	LRRFIP1
201812_s_at	4.15e-09	9.2e-11	-0.658	C4orf46///TOMM7
203845_at	4.21e-09	9.35e-11	-1.2	KAT2B
1569348_at	4.21e-09	9.35e-11	-1.12	TPTEP1
201562_s_at	4.26e-09	9.46e-11	1.95	SORD
211737_x_at	4.43e-09	9.86e-11	-3.06	PTN
231991_at	4.44e-09	9.89e-11	-1.36	CCM2L
235369_at	4.44e-09	9.9e-11	-1.14	C14orf28
240890_at	4.47e-09	9.97e-11	-1.48	LOC643733
201719_s_at	4.49e-09	1e-10	-1.1	EPB41L2
201549_x_at	4.49e-09	1e-10	0.954	KDM5B
225716_at	4.5e-09	1.01e-10	1.13
227999_at	4.52e-09	1.01e-10	0.784	PWWP2B
205803_s_at	4.54e-09	1.02e-10	-1.16	TRPC1
201629_s_at	4.54e-09	1.02e-10	1.42	ACP1
223373_s_at	4.58e-09	1.03e-10	0.893	PLA2G12A
235612_at	4.61e-09	1.04e-10	-1
228372_at	4.63e-09	1.04e-10	-1.36	C10orf128
209676_at	4.66e-09	1.05e-10	-1.74	TFPI
1556121_at	4.66e-09	1.05e-10	-1.03	NAP1L1
212677_s_at	4.68e-09	1.06e-10	-1.05	CEP68
201609_x_at	4.68e-09	1.06e-10	0.678	ICMT
204767_s_at	4.68e-09	1.05e-10	1.13	FEN1
201896_s_at	4.72e-09	1.07e-10	1.4	PSRC1
209570_s_at	4.8e-09	1.08e-10	-1.17	NSG1
204606_at	4.83e-09	1.09e-10	-2.3	CCL21
205463_s_at	4.84e-09	1.1e-10	-1.39	PDGFA
1555278_a_at	4.84e-09	1.1e-10	1.15	CKAP5
209911_x_at	4.89e-09	1.11e-10	1.88	HIST1H2BD
206850_at	4.9e-09	1.11e-10	-1.91	RASL10A
205876_at	4.9e-09	1.11e-10	-1.12	LIFR
206364_at	4.92e-09	1.12e-10	1.8	KIF14
204748_at	4.94e-09	1.12e-10	-2.66	PTGS2
204444_at	4.95e-09	1.13e-10	2	KIF11
228151_at	4.96e-09	1.13e-10	-1
230130_at	5.02e-09	1.15e-10	-1.62	SLIT2
212762_s_at	5.02e-09	1.15e-10	-1.51	TCF7L2
225312_at	5.02e-09	1.15e-10	-0.691	COMMD6
217764_s_at	5.02e-09	1.15e-10	1.41	RAB31
222216_s_at	5.06e-09	1.16e-10	0.776	MRPL17
204388_s_at	5.09e-09	1.16e-10	-2.18	MAOA
201843_s_at	5.14e-09	1.18e-10	-1.89	EFEMP1
203706_s_at	5.24e-09	1.2e-10	-1.71	FZD7
1552733_at	5.27e-09	1.21e-10	-1.04	KLHDC1
219058_x_at	5.27e-09	1.21e-10	-0.929	TINAGL1
203632_s_at	5.31e-09	1.22e-10	-1.69	GPRC5B
1555847_a_at	5.31e-09	1.22e-10	-1.33	LOC284454
203417_at	5.33e-09	1.23e-10	1.91	MFAP2
206949_s_at	5.34e-09	1.23e-10	1.08	RUSC1
209541_at	5.37e-09	1.24e-10	-2.33	IGF1
236079_at	5.37e-09	1.24e-10	-1.27	LOC202025
224715_at	5.4e-09	1.25e-10	1.08	WDR34
35160_at	5.4e-09	1.25e-10	1.19	LDB1
212701_at	5.47e-09	1.27e-10	-0.946	TLN2
201920_at	5.53e-09	1.28e-10	0.878	SLC20A1
203432_at	5.53e-09	1.28e-10	0.926	TMPO
1553015_a_at	5.56e-09	1.29e-10	1.21	RECQL4
203010_at	5.59e-09	1.3e-10	-1.09	STAT5A
220318_at	5.62e-09	1.3e-10	1.58	EPN3
224578_at	5.75e-09	1.34e-10	0.76	RCC2
202191_s_at	5.77e-09	1.34e-10	-1.61	GAS7
230867_at	5.78e-09	1.35e-10	-2.41	COL6A6
202931_x_at	5.79e-09	1.35e-10	-1.12	BIN1
227889_at	5.84e-09	1.36e-10	-1.24	LPCAT2
217717_s_at	5.88e-09	1.37e-10	0.832	YWHAB
203777_s_at	5.9e-09	1.38e-10	1.04	RPS6KB2
217841_s_at	5.91e-09	1.38e-10	0.758	PPME1
209054_s_at	5.92e-09	1.39e-10	0.969	WHSC1
204972_at	6e-09	1.4e-10	2.09	OAS2
238996_x_at	6.01e-09	1.41e-10	1.06	ALDOA
225662_at	6.06e-09	1.42e-10	-1.14	ZAK
204466_s_at	6.1e-09	1.43e-10	-1.57	SNCA
209969_s_at	6.1e-09	1.43e-10	2.04	STAT1
218261_at	6.13e-09	1.44e-10	1.4	AP1M2
209642_at	6.18e-09	1.45e-10	2.02	BUB1
218651_s_at	6.19e-09	1.46e-10	-1.56	LARP6
226931_at	6.2e-09	1.46e-10	-2.1	TMTC1
213524_s_at	6.26e-09	1.48e-10	-2.27	G0S2
209656_s_at	6.26e-09	1.48e-10	-1.42	TMEM47
231233_at	6.27e-09	1.48e-10	1.32	PCAT6
241381_at	6.29e-09	1.49e-10	-1.01	CXorf36
243526_at	6.32e-09	1.49e-10	-1.06	WDR86
227404_s_at	6.33e-09	1.5e-10	-1.48	EGR1
229687_s_at	6.34e-09	1.5e-10	-1	LOC100287017
222533_at	6.34e-09	1.5e-10	-0.703	CRBN
45687_at	6.39e-09	1.52e-10	0.542	PRR14
206205_at	6.39e-09	1.52e-10	1.05	MPHOSPH9
238906_s_at	6.42e-09	1.52e-10	-1.58	RHOJ
226656_at	6.43e-09	1.53e-10	-0.96	CRTAP
214439_x_at	6.49e-09	1.54e-10	-1.21	BIN1
201697_s_at	6.58e-09	1.57e-10	0.708	DNMT1
1556486_at	6.71e-09	1.6e-10	-1.58	LOC100288618
203068_at	6.72e-09	1.6e-10	-1.21	KLHL21
219402_s_at	6.75e-09	1.61e-10	1.07	DERL1
217356_s_at	6.76e-09	1.61e-10	1.06	PGK1
203002_at	6.85e-09	1.64e-10	-1.15	AMOTL2
41644_at	6.87e-09	1.64e-10	-1.13	SASH1
217756_x_at	6.87e-09	1.64e-10	0.624	SERF2
212858_at	6.88e-09	1.65e-10	1.36	PAQR4
213138_at	6.91e-09	1.66e-10	-1.35	ARID5A
219732_at	6.97e-09	1.67e-10	-0.628	LPPR1
227762_at	7e-09	1.68e-10	-2.75
244112_x_at	7e-09	1.68e-10	-1.06
209540_at	7.1e-09	1.71e-10	-2.32	IGF1
217863_at	7.11e-09	1.71e-10	-0.762	PIAS1
209993_at	7.14e-09	1.72e-10	-1.18	ABCB1
34726_at	7.31e-09	1.76e-10	1.01	CACNB3
229926_at	7.32e-09	1.76e-10	-1.32
200878_at	7.32e-09	1.77e-10	-1.02	EPAS1
202133_at	7.33e-09	1.77e-10	-0.994	WWTR1
211671_s_at	7.38e-09	1.78e-10	-0.996	NR3C1
205020_s_at	7.4e-09	1.79e-10	-1.34	ARL4A
209262_s_at	7.54e-09	1.83e-10	1.1	NR2F6
208932_at	7.55e-09	1.83e-10	1.24	PPP4C
203016_s_at	7.55e-09	1.83e-10	1.26	SSX2IP
208758_at	7.64e-09	1.85e-10	0.656	ATIC
213181_s_at	7.67e-09	1.86e-10	-0.739	MOCS1
213800_at	7.76e-09	1.89e-10	-2.21	CFH
202992_at	7.77e-09	1.89e-10	-2.45	C7
227676_at	7.8e-09	1.9e-10	-1.79	FAM3D
201341_at	7.81e-09	1.9e-10	1.19	ENC1
206874_s_at	7.92e-09	1.93e-10	-1	SLK
201584_s_at	8.01e-09	1.95e-10	1.07	DDX39A
218883_s_at	8.02e-09	1.96e-10	1.69	CENPU
201644_at	8.05e-09	1.97e-10	1.35	TSTA3
227566_at	8.08e-09	1.98e-10	1.7	NTM
200010_at	8.12e-09	1.99e-10	-0.481	RPL11
202112_at	8.14e-09	1.99e-10	-1.26	VWF
202754_at	8.19e-09	2.01e-10	0.672	R3HDM1
213071_at	8.23e-09	2.02e-10	-2.32	DPT
212813_at	8.23e-09	2.02e-10	-1.08	JAM3
203380_x_at	8.27e-09	2.03e-10	-0.843	SRSF5
235509_at	8.3e-09	2.04e-10	1.46	NDUFAF6
213093_at	8.31e-09	2.04e-10	-1.32	PRKCA
223496_s_at	8.34e-09	2.05e-10	-1.2	CCDC8
212321_at	8.34e-09	2.05e-10	0.833	SGPL1
217989_at	8.37e-09	2.06e-10	-1.06	HSD17B11
205597_at	8.43e-09	2.08e-10	2.88	SLC44A4
241017_at	8.54e-09	2.11e-10	-1.71	TBC1D8///RPL31
208635_x_at	8.69e-09	2.15e-10	-0.378	NACA
227719_at	8.71e-09	2.16e-10	-1.83	SMAD9
242500_at	8.71e-09	2.15e-10	-0.931
219487_at	8.71e-09	2.15e-10	-0.624	BBS10
201153_s_at	8.76e-09	2.17e-10	-0.574	MBNL1
218069_at	8.76e-09	2.17e-10	0.844	DCTPP1
226342_at	8.79e-09	2.18e-10	-1.05	SPTBN1
221523_s_at	8.97e-09	2.23e-10	-1.78	RRAGD
201753_s_at	8.97e-09	2.23e-10	-1.18	ADD3
236940_at	8.97e-09	2.23e-10	-1.08
219545_at	9.11e-09	2.27e-10	-2.38	KCTD14
203599_s_at	9.17e-09	2.28e-10	-1.12	WBP4
214042_s_at	9.18e-09	2.29e-10	-0.77	RPL22
218020_s_at	9.18e-09	2.29e-10	0.618	ZFAND3
222619_at	9.22e-09	2.3e-10	0.966	ZNF281
218823_s_at	9.31e-09	2.33e-10	-1.01	KCTD9
202388_at	9.43e-09	2.36e-10	-1.59	RGS2
226834_at	9.43e-09	2.36e-10	-1.42
219978_s_at	9.49e-09	2.38e-10	2.24	NUSAP1
213075_at	9.5e-09	2.38e-10	-1.23	OLFML2A
222043_at	9.53e-09	2.39e-10	-1.8	CLU
230418_s_at	9.66e-09	2.42e-10	-2.24	GALNT16
215075_s_at	9.66e-09	2.42e-10	1.08	GRB2
244860_at	9.71e-09	2.44e-10	-1.56
221677_s_at	9.78e-09	2.46e-10	1.26	DONSON
228967_at	9.89e-09	2.49e-10	-0.866	EIF1
204235_s_at	9.93e-09	2.5e-10	-1.63	GULP1
229830_at	9.95e-09	2.51e-10	-1.22	PDGFA
201298_s_at	9.95e-09	2.51e-10	0.897	MOB1A
238868_at	9.99e-09	2.52e-10	-1.32	UACA
201427_s_at	1e-08	2.54e-10	-0.877	SEPP1
212694_s_at	1.01e-08	2.55e-10	0.869	PCCB
225154_at	1.01e-08	2.55e-10	1.06	SYAP1
210058_at	1.01e-08	2.57e-10	1.23	MAPK13
231513_at	1.02e-08	2.59e-10	-1.64	KCNJ2
210145_at	1.02e-08	2.59e-10	-1.6	PLA2G4A
211202_s_at	1.02e-08	2.58e-10	0.887	KDM5B
222449_at	1.02e-08	2.59e-10	1.36	PMEPA1
234312_s_at	1.03e-08	2.63e-10	-0.818	ACSS2
224711_at	1.03e-08	2.63e-10	-0.571	YY1
222416_at	1.03e-08	2.61e-10	0.757	ALDH18A1
226575_at	1.06e-08	2.71e-10	-1.88	ZNF462
204225_at	1.06e-08	2.7e-10	-1.11	HDAC4
216380_x_at	1.06e-08	2.7e-10	-0.734
226755_at	1.07e-08	2.73e-10	-1.99	MIR205HG
235848_x_at	1.1e-08	2.8e-10	-1.49
230636_s_at	1.11e-08	2.85e-10	-1.28	KLF9
213080_x_at	1.11e-08	2.83e-10	-0.485	RPL5
214501_s_at	1.11e-08	2.83e-10	0.887	H2AFY
202888_s_at	1.13e-08	2.9e-10	-2.19	ANPEP
217106_x_at	1.13e-08	2.9e-10	-0.591	DIMT1
222433_at	1.13e-08	2.91e-10	0.863	ENAH
204226_at	1.13e-08	2.9e-10	1.16	STAU2
58916_at	1.14e-08	2.93e-10	-2.56	KCTD14
235024_at	1.14e-08	2.92e-10	-0.811	JADE1
211929_at	1.14e-08	2.94e-10	-0.676	HNRNPA3
222250_s_at	1.14e-08	2.92e-10	1.24	INTS7
208875_s_at	1.14e-08	2.92e-10	1.38	PAK2
218717_s_at	1.15e-08	2.95e-10	-1.38	LEPREL1
219080_s_at	1.15e-08	2.96e-10	1.28	CTPS2
209466_x_at	1.16e-08	3e-10	-2.74	PTN
209200_at	1.16e-08	3.02e-10	-1.15	MEF2C
212581_x_at	1.16e-08	2.99e-10	0.547	GAPDH
200661_at	1.16e-08	3e-10	0.992	CTSA
225664_at	1.16e-08	2.99e-10	1.68	COL12A1
224477_s_at	1.17e-08	3.03e-10	1.04	NUDT16L1
225252_at	1.17e-08	3.04e-10	1.07	SRXN1
221882_s_at	1.17e-08	3.04e-10	1.27	TMEM8A
201953_at	1.22e-08	3.18e-10	0.943	CIB1
207809_s_at	1.23e-08	3.2e-10	0.965	ATP6AP1
203154_s_at	1.23e-08	3.2e-10	0.986	PAK4
212361_s_at	1.24e-08	3.22e-10	-0.79	ATP2A2
215695_s_at	1.27e-08	3.3e-10	-1.64	GYG2
218400_at	1.27e-08	3.29e-10	1.8	OAS3
229454_at	1.28e-08	3.34e-10	-0.988	BCLAF1
201893_x_at	1.28e-08	3.33e-10	-0.917	DCN
202722_s_at	1.28e-08	3.34e-10	0.988	GFPT1
201693_s_at	1.31e-08	3.42e-10	-1.95	EGR1
224763_at	1.32e-08	3.46e-10	-1.45	RPL37
235725_at	1.32e-08	3.44e-10	-0.871	SMAD4
212769_at	1.32e-08	3.45e-10	0.977	TLE3
208527_x_at	1.33e-08	3.48e-10	1.49	HIST1H2BE
202342_s_at	1.34e-08	3.5e-10	-1.92	TRIM2
206953_s_at	1.34e-08	3.53e-10	-1.49	LPHN2
224513_s_at	1.36e-08	3.57e-10	1.03	UBQLN4
236656_s_at	1.38e-08	3.61e-10	-1.85	LOC100288911
209960_at	1.38e-08	3.62e-10	-1	HGF
201656_at	1.4e-08	3.68e-10	-1.33	ITGA6
1554007_at	1.42e-08	3.73e-10	-2.35
232098_at	1.42e-08	3.74e-10	-1.46	DST
217833_at	1.42e-08	3.75e-10	-0.947	SYNCRIP
201368_at	1.42e-08	3.73e-10	-0.926	ZFP36L2
223243_s_at	1.43e-08	3.78e-10	0.641	EDEM3
226464_at	1.45e-08	3.84e-10	-1.17	C3orf58
1563906_at	1.45e-08	3.83e-10	-0.312	SOBP
202107_s_at	1.45e-08	3.85e-10	1.33	MCM2
202158_s_at	1.47e-08	3.89e-10	-1.37	CELF2
226434_at	1.5e-08	3.98e-10	0.684	PPP1R35
204405_x_at	1.51e-08	4e-10	-0.585	DIMT1
217437_s_at	1.52e-08	4.04e-10	-1.11	TACC1
208579_x_at	1.52e-08	4.03e-10	1.63	H2BFS
212225_at	1.53e-08	4.05e-10	-1.03	EIF1
1558142_at	1.53e-08	4.06e-10	-0.808	TNRC6B
206488_s_at	1.54e-08	4.1e-10	-2.93	CD36
211340_s_at	1.54e-08	4.11e-10	-1.06	MCAM
208869_s_at	1.54e-08	4.09e-10	-0.96	GABARAPL1
209569_x_at	1.54e-08	4.11e-10	-0.869	NSG1
225418_at	1.54e-08	4.09e-10	1.14	PVRL2
228312_at	1.55e-08	4.12e-10	-1.08	PI16
224888_at	1.55e-08	4.14e-10	0.897	EPT1
227984_at	1.57e-08	4.19e-10	-1.69	LMF1
226576_at	1.57e-08	4.19e-10	-1.51	ARHGAP26
231969_at	1.57e-08	4.22e-10	-1.42	STOX2
226915_s_at	1.57e-08	4.21e-10	0.617	ARPC5L
214701_s_at	1.57e-08	4.19e-10	1.76	FN1
202267_at	1.59e-08	4.28e-10	-1.97	LAMC2
229844_at	1.59e-08	4.25e-10	-1.15	FOXP1
228291_s_at	1.59e-08	4.26e-10	-0.917	KIZ
222338_x_at	1.59e-08	4.28e-10	0.869
243843_at	1.6e-08	4.31e-10	-0.875	N4BP2L1
219148_at	1.6e-08	4.31e-10	2.28	PBK
235201_at	1.61e-08	4.35e-10	-1.24	FOXP2
225020_at	1.61e-08	4.32e-10	-0.91	DAB2IP
1569872_a_at	1.62e-08	4.38e-10	-1.65	LMF1
200735_x_at	1.62e-08	4.36e-10	-0.369	NACA
211356_x_at	1.63e-08	4.4e-10	-1.62	LEPR
204648_at	1.63e-08	4.4e-10	-0.793	NPR1
203362_s_at	1.63e-08	4.42e-10	1.65	MAD2L1
215118_s_at	1.65e-08	4.47e-10	-1.65	IGHA1
216342_x_at	1.65e-08	4.48e-10	-0.442
218231_at	1.66e-08	4.49e-10	0.784	NAGK
224448_s_at	1.66e-08	4.49e-10	0.934	UQCC2
218394_at	1.66e-08	4.49e-10	1.06	ROGDI
229376_at	1.67e-08	4.53e-10	-1.17	PROX1
209955_s_at	1.67e-08	4.53e-10	1.98	FAP
225373_at	1.68e-08	4.56e-10	-1.12	C10orf54
209883_at	1.69e-08	4.6e-10	-0.698	COLGALT2
228062_at	1.7e-08	4.63e-10	-1.67	NAP1L5
204897_at	1.72e-08	4.68e-10	-1.29	PTGER4
222033_s_at	1.74e-08	4.73e-10	-0.839	FLT1
200012_x_at	1.74e-08	4.75e-10	-0.377	RPL21
202736_s_at	1.74e-08	4.74e-10	1.3	LSM4
216484_x_at	1.76e-08	4.8e-10	0.689	HDGF
227238_at	1.78e-08	4.87e-10	-2.51	MUC15
1557688_at	1.78e-08	4.88e-10	-1.2
223363_at	1.78e-08	4.86e-10	0.668	PSMG3
205005_s_at	1.81e-08	4.96e-10	-1.63	NMT2
203640_at	1.82e-08	4.98e-10	-0.966	MBNL2
204822_at	1.82e-08	4.98e-10	2.23	TTK
218217_at	1.84e-08	5.05e-10	-0.926	SCPEP1
201717_at	1.84e-08	5.05e-10	0.575	MRPL49
217496_s_at	1.86e-08	5.1e-10	1.33	IDE
210809_s_at	1.9e-08	5.21e-10	1.33	POSTN
209398_at	1.93e-08	5.31e-10	2.09	HIST1H1C
65472_at	1.94e-08	5.34e-10	-0.879	C2orf68
225811_at	1.94e-08	5.34e-10	-0.758	C11orf58
219330_at	1.94e-08	5.34e-10	1.24	VANGL1
221016_s_at	2e-08	5.53e-10	-1.65	TCF7L1
229635_at	2e-08	5.52e-10	1.3	LINC01094
230791_at	2.01e-08	5.56e-10	-2.29
204712_at	2.04e-08	5.65e-10	-3.46	WIF1
219281_at	2.09e-08	5.79e-10	-0.916	MSRA
218070_s_at	2.09e-08	5.77e-10	1.01	GMPPA
213911_s_at	2.1e-08	5.82e-10	0.679	H2AFZ
227400_at	2.12e-08	5.87e-10	-1.4	NFIX
238523_at	2.13e-08	5.91e-10	-0.869	KLHL36
212020_s_at	2.13e-08	5.9e-10	1.37	MKI67
232527_at	2.15e-08	5.97e-10	-1.1	PSMD6-AS2
206208_at	2.16e-08	6e-10	-0.964	CA4
223034_s_at	2.17e-08	6.04e-10	0.555	C1orf43
224400_s_at	2.2e-08	6.13e-10	-1.21	CHST9
213947_s_at	2.2e-08	6.13e-10	1.15	NUP210
210762_s_at	2.21e-08	6.16e-10	-1.39	DLC1
203276_at	2.21e-08	6.15e-10	1.51	LMNB1
200953_s_at	2.22e-08	6.2e-10	-1.12	CCND2
212446_s_at	2.22e-08	6.2e-10	1.37	CERS6
200089_s_at	2.25e-08	6.28e-10	-0.542	RPL4
208127_s_at	2.26e-08	6.3e-10	-0.873	SOCS5
232609_at	2.27e-08	6.36e-10	0.75	CRB3
224742_at	2.27e-08	6.34e-10	0.861	ABHD12
214102_at	2.28e-08	6.4e-10	-1.09	ARAP2
207396_s_at	2.28e-08	6.4e-10	0.905	ALG3
212305_s_at	2.28e-08	6.39e-10	1.11	MIA3
201041_s_at	2.31e-08	6.48e-10	-1.01	DUSP1
203661_s_at	2.33e-08	6.56e-10	-0.887	TMOD1
209034_at	2.33e-08	6.55e-10	-0.597	PNRC1
200038_s_at	2.34e-08	6.57e-10	-0.379	RPL17
208523_x_at	2.36e-08	6.64e-10	1.24	HIST1H2BI
208693_s_at	2.39e-08	6.71e-10	0.878	GARS
225845_at	2.42e-08	6.82e-10	-0.926	ZBTB44
212984_at	2.43e-08	6.86e-10	-0.458	ATF2
209560_s_at	2.47e-08	6.99e-10	-3.56	DLK1
232570_s_at	2.47e-08	6.96e-10	-1.15	ADAM33
209014_at	2.47e-08	6.96e-10	0.894	MAGED1
202580_x_at	2.47e-08	6.97e-10	1.86	FOXM1
205236_x_at	2.5e-08	7.08e-10	-1.24	SOD3
216210_x_at	2.5e-08	7.06e-10	-0.628	TRIOBP
230744_at	2.52e-08	7.12e-10	-1.93	FSTL1
228259_s_at	2.53e-08	7.17e-10	-0.756	EPB41L4A
213415_at	2.54e-08	7.21e-10	-1.08	CLIC2
40465_at	2.54e-08	7.21e-10	0.579	DDX23
219017_at	2.55e-08	7.24e-10	1.1	ETNK1
226424_at	2.56e-08	7.26e-10	1.35	CAPS
205247_at	2.57e-08	7.3e-10	-0.718	NOTCH4
219035_s_at	2.57e-08	7.31e-10	0.516	RNF34
207057_at	2.59e-08	7.38e-10	-1.86	SLC16A7
235007_at	2.59e-08	7.36e-10	-0.868	BBS7
200771_at	2.59e-08	7.38e-10	-0.844	LAMC1
222802_at	2.6e-08	7.43e-10	-1.83	EDN1
226814_at	2.6e-08	7.4e-10	-1.43	ADAMTS9
200805_at	2.6e-08	7.43e-10	0.822	LMAN2
204083_s_at	2.61e-08	7.46e-10	-1.18	TPM2
222989_s_at	2.63e-08	7.53e-10	0.988	UBQLN1
218073_s_at	2.63e-08	7.54e-10	1.27	NDC1
218349_s_at	2.63e-08	7.51e-10	1.34	ZWILCH
214061_at	2.63e-08	7.55e-10	1.51	TBC1D31
210004_at	2.66e-08	7.62e-10	2.02	OLR1
212713_at	2.69e-08	7.7e-10	-2.59	MFAP4
202763_at	2.69e-08	7.72e-10	0.554	CASP3
209550_at	2.7e-08	7.74e-10	-1.59	NDN
205931_s_at	2.71e-08	7.79e-10	-1.34	CREB5
214992_s_at	2.71e-08	7.79e-10	1.25	DNASE2
200048_s_at	2.72e-08	7.83e-10	0.557	JTB
227058_at	2.76e-08	7.95e-10	-1.83	MEDAG
217897_at	2.76e-08	7.95e-10	-1.44	FXYD6
229590_at	2.77e-08	8e-10	-1.64	RPL13
223037_at	2.77e-08	7.97e-10	0.564	PDZD11
219203_at	2.77e-08	7.98e-10	1.08	EMC9
228406_at	2.78e-08	8.03e-10	-0.874	SMYD1
226765_at	2.8e-08	8.11e-10	-1.41	SPTBN1
226584_s_at	2.8e-08	8.1e-10	1.46	FAM110A
226017_at	2.81e-08	8.13e-10	-1.47	CMTM7
219743_at	2.85e-08	8.25e-10	-1.8	HEY2
213797_at	2.85e-08	8.25e-10	2.01	RSAD2
206560_s_at	2.94e-08	8.53e-10	-2.38	MIA
1561181_at	2.95e-08	8.56e-10	-1.48
230962_at	2.97e-08	8.63e-10	-1.26	DCLK1
205498_at	2.99e-08	8.69e-10	-2.16	GHR
223449_at	3e-08	8.73e-10	-1.68	SEMA6A
227731_at	3e-08	8.71e-10	-0.775	CNBP
213535_s_at	3.02e-08	8.8e-10	0.619	UBE2I
222958_s_at	3.02e-08	8.81e-10	1.88	DEPDC1
207517_at	3.04e-08	8.85e-10	-0.964	LAMC2
208821_at	3.1e-08	9.05e-10	0.796	SNRPB
203905_at	3.11e-08	9.07e-10	0.844	PARN
215171_s_at	3.12e-08	9.12e-10	0.727	TIMM17A
228007_at	3.14e-08	9.19e-10	-1.22	CEP85L
216088_s_at	3.14e-08	9.19e-10	0.815	PSMA7
221436_s_at	3.15e-08	9.22e-10	1.5	CDCA3
218049_s_at	3.19e-08	9.35e-10	1.21	MRPL13
211612_s_at	3.21e-08	9.41e-10	1.39	IL13RA1
211924_s_at	3.22e-08	9.43e-10	1.65	PLAUR
201531_at	3.24e-08	9.51e-10	-1.4	ZFP36
204768_s_at	3.24e-08	9.51e-10	1.08	FEN1
222386_s_at	3.26e-08	9.58e-10	0.837	COPZ1
208613_s_at	3.33e-08	9.77e-10	1.35	FLNB
203145_at	3.33e-08	9.8e-10	1.86	SPAG5
210854_x_at	3.35e-08	9.86e-10	1.33	SLC6A8
205405_at	3.38e-08	9.96e-10	-1.19	SEMA5A
201273_s_at	3.39e-08	9.99e-10	0.498	SRP9
220462_at	3.4e-08	1e-09	-1.33	CSRNP3
225272_at	3.41e-08	1.01e-09	-0.795	SAT2
231403_at	3.44e-08	1.02e-09	-1.25	TRIO
218132_s_at	3.44e-08	1.01e-09	0.558	TSEN34
225283_at	3.45e-08	1.02e-09	-1.37	ARRDC4
212589_at	3.48e-08	1.03e-09	-1.33	RRAS2
222149_x_at	3.49e-08	1.03e-09	-0.493	GOLGA8DP///GOLGA8CP///GOLGA8S///GOLGA8EP///GOLGA8G
229276_at	3.53e-08	1.05e-09	1.39	IGSF9
210944_s_at	3.57e-08	1.06e-09	-1.34	CAPN3
225984_at	3.57e-08	1.06e-09	-0.952	PRKAA1
1558636_s_at	3.57e-08	1.06e-09	-0.795	ADAMTS5
209916_at	3.57e-08	1.06e-09	1.07	DHTKD1
203418_at	3.61e-08	1.07e-09	1.98	CCNA2
205529_s_at	3.63e-08	1.08e-09	-2	RUNX1T1
205593_s_at	3.64e-08	1.08e-09	-1.7	PDE9A
226280_at	3.64e-08	1.08e-09	-1.01	BNIP2
215918_s_at	3.71e-08	1.1e-09	-1.07	SPTBN1
219078_at	3.71e-08	1.1e-09	1.14	GPATCH2
219871_at	3.72e-08	1.11e-09	-1.47	KLF3-AS1
1555234_a_at	3.73e-08	1.11e-09	-0.766	RHOJ
209185_s_at	3.81e-08	1.14e-09	-1.38	IRS2
218322_s_at	3.84e-08	1.15e-09	-1.16	ACSL5
227727_at	3.86e-08	1.15e-09	-1.61	MRGPRF
205541_s_at	3.87e-08	1.16e-09	-1.96	GSPT2
213315_x_at	3.87e-08	1.16e-09	0.833	CXorf40A
226968_at	3.88e-08	1.16e-09	-1.08	KIF1B
225490_at	3.94e-08	1.18e-09	0.606	ARID2
226200_at	3.95e-08	1.18e-09	0.679	VARS2
1564424_at	3.97e-08	1.19e-09	-1.39
218324_s_at	3.98e-08	1.19e-09	0.699	SPATS2
235629_at	3.98e-08	1.2e-09	1.78
233588_x_at	3.99e-08	1.2e-09	0.886	PFDN6
211576_s_at	4.11e-08	1.24e-09	0.916	SLC19A1
219481_at	4.13e-08	1.24e-09	0.927	TTC13
236496_at	4.18e-08	1.26e-09	2.31	DEGS2
225745_at	4.2e-08	1.27e-09	-1.04	LRP6
201377_at	4.2e-08	1.27e-09	0.701	UBAP2L
219777_at	4.22e-08	1.27e-09	-1.04	GIMAP6
227399_at	4.24e-08	1.28e-09	-1.33	VGLL3
1558444_at	4.24e-08	1.28e-09	-1.13
219494_at	4.24e-08	1.28e-09	1.3	RAD54B
200811_at	4.27e-08	1.29e-09	-1	CIRBP
204042_at	4.31e-08	1.3e-09	-1.63	WASF3
203542_s_at	4.4e-08	1.33e-09	-1.81	KLF9
216215_s_at	4.41e-08	1.34e-09	-0.679	RBFOX2
74694_s_at	4.43e-08	1.34e-09	0.993	RABEP2
225381_at	4.45e-08	1.35e-09	-1.78	MIR100HG
205253_at	4.46e-08	1.35e-09	1.28	PBX1
1559296_at	4.49e-08	1.36e-09	-0.925	ADAMTS9-AS2
225660_at	4.51e-08	1.37e-09	-1.82	SEMA6A
204633_s_at	4.51e-08	1.37e-09	-1.29	RPS6KA5
208498_s_at	4.53e-08	1.38e-09	-1.52	AMY2B///AMY2A///AMY1C///AMY1B///AMY1A
201672_s_at	4.53e-08	1.38e-09	0.663	USP14
204967_at	4.53e-08	1.38e-09	1.4	SHROOM2
226791_at	4.53e-08	1.38e-09	2.11	KIFC2
209555_s_at	4.54e-08	1.38e-09	-2.88	CD36
223245_at	4.58e-08	1.4e-09	1.07	STRBP
229532_at	4.62e-08	1.41e-09	-1.04	ZNF502
200843_s_at	4.62e-08	1.41e-09	0.716	EPRS
223727_at	4.63e-08	1.41e-09	-0.976	KCNIP2
212665_at	4.65e-08	1.42e-09	-1.2	TIPARP
200755_s_at	4.65e-08	1.42e-09	0.97	CALU
225793_at	4.66e-08	1.43e-09	-0.813	LIX1L
217970_s_at	4.69e-08	1.44e-09	0.79	CNOT6
233252_s_at	4.69e-08	1.44e-09	0.85	STRBP
205687_at	4.69e-08	1.44e-09	1.27	UBFD1
212450_at	4.73e-08	1.45e-09	-0.709	SECISBP2L
225400_at	4.73e-08	1.45e-09	1.26	TSEN15
225123_at	4.75e-08	1.46e-09	-1.22	SESN3
222396_at	4.76e-08	1.46e-09	1.06	HN1
223395_at	4.78e-08	1.47e-09	-1.72	ABI3BP
224952_at	4.78e-08	1.47e-09	1.41	TANC2
217988_at	4.79e-08	1.48e-09	-0.991	CCNB1IP1
200700_s_at	4.79e-08	1.48e-09	1.02	KDELR2
40359_at	4.81e-08	1.48e-09	0.739	RASSF7
211792_s_at	4.85e-08	1.5e-09	-1.14	CDKN2C
218459_at	4.89e-08	1.51e-09	0.852	TOR3A
228656_at	4.92e-08	1.52e-09	-1.18	PROX1
232120_at	4.94e-08	1.53e-09	-0.587
209067_s_at	4.95e-08	1.53e-09	-0.501	HNRNPDL
200937_s_at	5.1e-08	1.58e-09	-0.608	RPL5
239130_at	5.11e-08	1.58e-09	-0.965	MIR101-1
203262_s_at	5.13e-08	1.59e-09	0.758	FAM50A
227818_at	5.14e-08	1.59e-09	0.958	CEP85
200974_at	5.17e-08	1.61e-09	-0.973	ACTA2
233868_x_at	5.17e-08	1.6e-09	-0.93	ADAM33
202589_at	5.17e-08	1.61e-09	1.41	TYMS
203942_s_at	5.18e-08	1.61e-09	0.916	MARK2
212798_s_at	5.2e-08	1.62e-09	-0.776	ANKMY2
238642_at	5.22e-08	1.62e-09	1.22	ANKRD13D
218404_at	5.23e-08	1.63e-09	1.18	SNX10
1564139_at	5.26e-08	1.64e-09	-0.889	A2M-AS1
217968_at	5.26e-08	1.64e-09	0.832	TSSC1
222654_at	5.28e-08	1.65e-09	1.13	IMPAD1
229167_at	5.32e-08	1.66e-09	-0.501	PURA
229097_at	5.32e-08	1.66e-09	1.43	DIAPH3
201603_at	5.39e-08	1.68e-09	-0.581	PPP1R12A
202528_at	5.39e-08	1.69e-09	1.08	GALE
222229_x_at	5.4e-08	1.69e-09	-0.478	RPL26
217820_s_at	5.4e-08	1.69e-09	0.861	ENAH
218365_s_at	5.4e-08	1.69e-09	1.15	DARS2
209635_at	5.43e-08	1.7e-09	0.745	AP1S1
230597_at	5.44e-08	1.71e-09	-1.26	SLC7A3
205289_at	5.53e-08	1.74e-09	-1.11	BMP2
222029_x_at	5.54e-08	1.74e-09	0.901	PFDN6
217762_s_at	5.6e-08	1.76e-09	1.35	RAB31
228974_at	5.63e-08	1.77e-09	-1.64
225539_at	5.64e-08	1.77e-09	-0.996	ZBTB21
211355_x_at	5.65e-08	1.78e-09	-1.45	LEPR
228569_at	5.67e-08	1.78e-09	-1.01	PAPOLA
226908_at	5.69e-08	1.79e-09	-1.27	LRIG3
208981_at	5.69e-08	1.79e-09	-1.02	PECAM1
229367_s_at	5.76e-08	1.82e-09	-1.21	GIMAP6
202024_at	5.78e-08	1.82e-09	0.858	ASNA1
227909_at	5.81e-08	1.83e-09	-1.58	LINC00087///LINC00086
205802_at	5.84e-08	1.84e-09	-1.24	TRPC1
209583_s_at	5.88e-08	1.86e-09	-1.17	CD200
212685_s_at	5.94e-08	1.88e-09	0.6	TBL2
226179_at	5.97e-08	1.89e-09	-1.4	SLC25A37
221556_at	5.99e-08	1.9e-09	-1.38	CDC14B
227094_at	6.02e-08	1.91e-09	1.07	DHTKD1
214695_at	6.1e-08	1.93e-09	1.01	UBAP2L
233044_at	6.14e-08	1.95e-09	-0.698
205512_s_at	6.17e-08	1.96e-09	0.885	AIFM1
213671_s_at	6.19e-08	1.97e-09	0.717	MARS
202870_s_at	6.23e-08	1.98e-09	2.29	CDC20
221520_s_at	6.33e-08	2.01e-09	1.63	CDCA8
209789_at	6.38e-08	2.03e-09	-1.13	CORO2B
225253_s_at	6.38e-08	2.03e-09	0.951	METTL2A///METTL2B
235077_at	6.39e-08	2.03e-09	-1.23	MEG3
206115_at	6.41e-08	2.04e-09	-2.13	EGR3
217839_at	6.41e-08	2.04e-09	0.479	TFG
1555522_s_at	6.42e-08	2.05e-09	0.675	DPY30///MEMO1
206254_at	6.43e-08	2.05e-09	-2.04	EGF
208796_s_at	6.45e-08	2.06e-09	-0.773	CCNG1
224780_at	6.47e-08	2.07e-09	-0.8	RBM17
227297_at	6.51e-08	2.08e-09	-1.87	ITGA9
225504_at	6.51e-08	2.08e-09	-0.797	HMBOX1
227579_at	6.58e-08	2.11e-09	-0.638	FER
218302_at	6.65e-08	2.13e-09	1.15	PSENEN
218360_at	6.81e-08	2.18e-09	0.781	RAB22A
228416_at	6.84e-08	2.2e-09	-1.19	ACVR2A
222606_at	6.84e-08	2.19e-09	0.896	ZWILCH
202759_s_at	6.86e-08	2.2e-09	-0.911	PALM2-AKAP2///AKAP2
213453_x_at	6.86e-08	2.21e-09	0.566	GAPDH
204603_at	6.86e-08	2.2e-09	1.31	EXO1
219306_at	6.91e-08	2.22e-09	1.42	KIF15
213652_at	6.95e-08	2.24e-09	-1.17	PCSK5
208904_s_at	6.95e-08	2.24e-09	-0.344	RPS28
204362_at	6.96e-08	2.24e-09	-0.89	SKAP2
223227_at	6.98e-08	2.25e-09	-0.862	BBS2
210791_s_at	7.04e-08	2.27e-09	1.37	ARHGAP32
238617_at	7.11e-08	2.29e-09	1.68
209616_s_at	7.21e-08	2.33e-09	-2.05	CES1
230109_at	7.22e-08	2.33e-09	-1.41	PDE7B
208990_s_at	7.26e-08	2.34e-09	-0.643	HNRNPH3
227026_at	7.3e-08	2.36e-09	-0.669	MPHOSPH8
238036_at	7.34e-08	2.37e-09	-0.915
233607_at	7.36e-08	2.38e-09	-1.18
225370_at	7.36e-08	2.38e-09	0.847	PYGO2
218970_s_at	7.37e-08	2.39e-09	-0.974	CUTC
211122_s_at	7.4e-08	2.4e-09	2.86	CXCL11
219544_at	7.41e-08	2.41e-09	1.08	BORA
205196_s_at	7.45e-08	2.42e-09	1.32	AP1S1
219157_at	7.46e-08	2.42e-09	-0.881	KLHL2
217784_at	7.47e-08	2.43e-09	1.02	YKT6
226682_at	7.48e-08	2.44e-09	-0.942	RORA
227282_at	7.53e-08	2.45e-09	-0.816	PCDH19
239017_at	7.55e-08	2.46e-09	-1.16	LOC100507273
205157_s_at	7.56e-08	2.47e-09	-3.07	KRT17
209199_s_at	7.56e-08	2.47e-09	-0.955	MEF2C
235363_at	7.56e-08	2.46e-09	1.04
223895_s_at	7.56e-08	2.47e-09	1.77	EPN3
204636_at	7.6e-08	2.48e-09	-1.78	COL17A1
222453_at	7.63e-08	2.49e-09	-1.23	CYBRD1
202138_x_at	7.69e-08	2.52e-09	0.589	AIMP2
243020_at	7.7e-08	2.52e-09	-1.01
221761_at	7.74e-08	2.53e-09	0.752	ADSS
225631_at	7.87e-08	2.58e-09	-0.413	EEPD1
222594_s_at	7.88e-08	2.58e-09	0.597	SPATS2
1554078_s_at	7.97e-08	2.61e-09	0.723	DNAJA3
224894_at	7.99e-08	2.62e-09	-0.849	YAP1
202157_s_at	8.02e-08	2.63e-09	-1.1	CELF2
226885_at	8.06e-08	2.65e-09	-1.11
216894_x_at	8.06e-08	2.65e-09	-1.04	CDKN1C
210183_x_at	8.09e-08	2.66e-09	0.474	PNN
235681_at	8.09e-08	2.66e-09	1.61
207707_s_at	8.1e-08	2.67e-09	0.627	SEC13
202795_x_at	8.11e-08	2.67e-09	-0.594	TRIOBP
226677_at	8.18e-08	2.69e-09	-1.63	ZNF521
208612_at	8.2e-08	2.71e-09	0.974	PDIA3
242206_at	8.22e-08	2.71e-09	-1.76
221725_at	8.22e-08	2.71e-09	-0.882	WASF2
209891_at	8.25e-08	2.73e-09	1.35	SPC25
241897_at	8.27e-08	2.73e-09	-2.04
232978_at	8.3e-08	2.75e-09	-1.41
207616_s_at	8.3e-08	2.75e-09	-0.811	TANK
210751_s_at	8.3e-08	2.75e-09	-0.789	RGN
212951_at	8.34e-08	2.76e-09	-1.15	GPR116
227333_at	8.44e-08	2.8e-09	-0.782	DCUN1D3
227609_at	8.44e-08	2.8e-09	1.95	EPSTI1
201250_s_at	8.46e-08	2.81e-09	1.02	SLC2A1
236738_at	8.53e-08	2.83e-09	0.994	C3orf80
229404_at	8.59e-08	2.85e-09	-1.55	TWIST2
227558_at	8.59e-08	2.86e-09	0.939	CBX4
229400_at	8.6e-08	2.86e-09	-1.28	HOXD10
206548_at	8.64e-08	2.87e-09	-1.33
236922_at	8.69e-08	2.89e-09	-0.831	NCK1
210202_s_at	9.03e-08	3.01e-09	-1.28	BIN1
225918_at	9.04e-08	3.01e-09	-0.842	GLG1
219534_x_at	9.15e-08	3.05e-09	-1.31	CDKN1C
225420_at	9.38e-08	3.13e-09	-2.19	GPAM
208707_at	9.4e-08	3.14e-09	-0.55	EIF5
243715_at	9.43e-08	3.15e-09	-0.986
223430_at	9.43e-08	3.15e-09	-0.963	SIK2
229427_at	9.45e-08	3.16e-09	-1.11	SEMA5A
238861_at	9.48e-08	3.17e-09	-0.85	SSBP2
211143_x_at	9.48e-08	3.17e-09	-0.68	NR4A1
209867_s_at	9.48e-08	3.17e-09	-0.574	LPHN3
212961_x_at	9.53e-08	3.19e-09	0.798	CXorf40B
215039_at	9.58e-08	3.21e-09	-1.63	LINC01140///HS2ST1
224650_at	9.61e-08	3.22e-09	1.61	MAL2
201877_s_at	9.69e-08	3.25e-09	-0.56	PPP2R5C
203249_at	9.83e-08	3.3e-09	-1.01	EZH1
225878_at	9.83e-08	3.3e-09	-0.901	KIF1B
221958_s_at	9.95e-08	3.35e-09	-1.81	WLS
224764_at	9.95e-08	3.35e-09	-0.759	ARHGAP21
230595_at	9.98e-08	3.36e-09	-1.59	PGM5-AS1
240188_at	1e-07	3.37e-09	-1.65
1553960_at	1e-07	3.39e-09	-1.15	SNX21
224625_x_at	1e-07	3.37e-09	0.549	SERF2
1552619_a_at	1e-07	3.37e-09	1.8	ANLN
226751_at	1.02e-07	3.44e-09	-1.47	CNRIP1
210852_s_at	1.02e-07	3.44e-09	-0.831	AASS
209482_at	1.02e-07	3.44e-09	0.813	POP7
228949_at	1.03e-07	3.46e-09	-1.77	WLS
222669_s_at	1.03e-07	3.47e-09	-0.629	SBDSP1///SBDS
201543_s_at	1.03e-07	3.5e-09	0.895	SAR1A
222699_s_at	1.03e-07	3.47e-09	1.48	PLEKHF2
202282_at	1.04e-07	3.53e-09	0.625	HSD17B10
225929_s_at	1.04e-07	3.52e-09	1.2	RNF213
219353_at	1.05e-07	3.56e-09	-0.61	NHLRC2
202708_s_at	1.06e-07	3.6e-09	1.92	HIST2H2BE
208789_at	1.07e-07	3.65e-09	-1.2	PTRF
229431_at	1.07e-07	3.66e-09	-0.824	RFXAP
209444_at	1.07e-07	3.65e-09	0.718	RAP1GDS1
213937_s_at	1.07e-07	3.64e-09	0.821	FTSJ1
206316_s_at	1.07e-07	3.63e-09	1.18	KNTC1
235051_at	1.08e-07	3.68e-09	-1.04	CCDC50
225421_at	1.09e-07	3.72e-09	-1.83	PM20D2
209087_x_at	1.09e-07	3.73e-09	-1.09	MCAM
219562_at	1.09e-07	3.71e-09	1.79	RAB26
208982_at	1.1e-07	3.77e-09	-1.11	PECAM1
208716_s_at	1.1e-07	3.76e-09	0.711	TMCO1
212141_at	1.1e-07	3.75e-09	1.5	MCM4
203074_at	1.11e-07	3.81e-09	-2.15	ANXA8L1///ANXA8
211466_at	1.11e-07	3.78e-09	-1.71	NFIB
221885_at	1.11e-07	3.78e-09	-0.53	DENND2A
212039_x_at	1.11e-07	3.82e-09	-0.349	RPL3
215380_s_at	1.11e-07	3.8e-09	0.936	GGCT
239841_at	1.11e-07	3.82e-09	1.35
1561079_at	1.12e-07	3.84e-09	-1.16	ANKRD28
220287_at	1.14e-07	3.9e-09	-1.39	ADAMTS9
224162_s_at	1.14e-07	3.9e-09	-0.941	FBXO31
207543_s_at	1.14e-07	3.91e-09	0.85	P4HA1
1563466_at	1.15e-07	3.94e-09	-1.06	MYLK
212520_s_at	1.16e-07	3.99e-09	1.01	SMARCA4
226719_at	1.17e-07	4.02e-09	-0.624	DERL2
1566901_at	1.18e-07	4.06e-09	1.45	TGIF1
201010_s_at	1.19e-07	4.11e-09	-0.896	TXNIP
201500_s_at	1.19e-07	4.09e-09	0.541	PPP1R11
204678_s_at	1.19e-07	4.09e-09	1.97	KCNK1
214533_at	1.22e-07	4.22e-09	-1.53	CMA1
204442_x_at	1.22e-07	4.2e-09	-1.41	LTBP4
213647_at	1.22e-07	4.21e-09	1.15	DNA2
AFFX-HUMISGF3A/M97935_MA_at	1.22e-07	4.19e-09	1.73	STAT1
218693_at	1.23e-07	4.26e-09	1.32	TSPAN15
203636_at	1.24e-07	4.29e-09	-1.76	MID1
213588_x_at	1.24e-07	4.28e-09	-0.488	RPL14
201114_x_at	1.25e-07	4.32e-09	0.651	PSMA7
200660_at	1.25e-07	4.33e-09	0.847	S100A11
201251_at	1.25e-07	4.32e-09	0.993	PKM
244677_at	1.26e-07	4.38e-09	-1.49
223316_at	1.27e-07	4.42e-09	-1.64	CCDC3
228496_s_at	1.27e-07	4.39e-09	-1.3	CRIM1
208091_s_at	1.28e-07	4.45e-09	0.857	VOPP1
205632_s_at	1.29e-07	4.47e-09	-1.61	PIP5K1B
214112_s_at	1.29e-07	4.47e-09	0.672	CXorf40B///CXorf40A
218043_s_at	1.3e-07	4.53e-09	-0.505	AZI2
33814_at	1.31e-07	4.56e-09	0.71	PAK4
201287_s_at	1.31e-07	4.56e-09	1.59	SDC1
213399_x_at	1.32e-07	4.6e-09	0.59	RPN2
218399_s_at	1.32e-07	4.58e-09	0.833	CDCA4
206134_at	1.32e-07	4.59e-09	2.79	ADAMDEC1
201898_s_at	1.33e-07	4.65e-09	0.644	UBE2A
203190_at	1.33e-07	4.63e-09	0.821	NDUFS8
228490_at	1.35e-07	4.72e-09	1.09	ABHD2
212771_at	1.36e-07	4.76e-09	-1.54	FAM171A1
200005_at	1.36e-07	4.75e-09	-0.655	EIF3D
201754_at	1.36e-07	4.75e-09	0.98	COX6C
232079_s_at	1.36e-07	4.77e-09	1.78	PVRL2
204997_at	1.37e-07	4.79e-09	-1.58	GPD1
218031_s_at	1.37e-07	4.81e-09	-1	FOXN3
212511_at	1.37e-07	4.8e-09	-0.744	PICALM
225440_at	1.37e-07	4.79e-09	0.711	AGPAT3
203637_s_at	1.38e-07	4.84e-09	-1.9	MID1
1569041_at	1.39e-07	4.9e-09	-0.878
202404_s_at	1.39e-07	4.89e-09	1.57	COL1A2
237337_at	1.43e-07	5.02e-09	-0.621
222978_at	1.43e-07	5.02e-09	0.526	SURF4
205024_s_at	1.43e-07	5.02e-09	0.954	RAD51
210908_s_at	1.44e-07	5.06e-09	-0.51	PFDN5
200615_s_at	1.44e-07	5.07e-09	0.933	AP2B1
209048_s_at	1.44e-07	5.07e-09	1.04	ZMYND8
213817_at	1.45e-07	5.11e-09	-1.33	IRAK3
239780_at	1.45e-07	5.11e-09	-0.875
205399_at	1.48e-07	5.21e-09	-1.79	DCLK1
212419_at	1.48e-07	5.24e-09	-1.17	ZCCHC24
AFFX-HUMGAPDH/M33197_3_at	1.49e-07	5.26e-09	0.436	GAPDH
207542_s_at	1.5e-07	5.3e-09	-1.67	AQP1
202431_s_at	1.5e-07	5.3e-09	-1.46	MYC
213349_at	1.5e-07	5.31e-09	0.602	TMCC1
239348_at	1.53e-07	5.4e-09	-1.36
238929_at	1.53e-07	5.44e-09	-0.997	SRSF8
218468_s_at	1.53e-07	5.42e-09	2.26	GREM1
228890_at	1.56e-07	5.53e-09	-1.01	ATOH8
211938_at	1.56e-07	5.53e-09	-0.639	EIF4B
204635_at	1.57e-07	5.6e-09	-1.23	RPS6KA5
201030_x_at	1.57e-07	5.56e-09	-1.18	LDHB
212915_at	1.57e-07	5.59e-09	-1.12	PDZRN3
204726_at	1.57e-07	5.57e-09	-0.564	CDH13
224511_s_at	1.57e-07	5.57e-09	0.725	TXNDC17
207265_s_at	1.58e-07	5.62e-09	1.58	KDELR3
204006_s_at	1.58e-07	5.63e-09	2.14	FCGR3B///FCGR3A
1568760_at	1.6e-07	5.69e-09	-1.21	MYH11
212096_s_at	1.61e-07	5.75e-09	-1.14	MTUS1
214805_at	1.61e-07	5.73e-09	-1.08	EIF4A1
239682_at	1.61e-07	5.76e-09	-0.924
207357_s_at	1.61e-07	5.73e-09	1.5	GALNT10
242931_at	1.62e-07	5.8e-09	-1.12	LONRF3
209648_x_at	1.62e-07	5.8e-09	-0.82	SOCS5
228401_at	1.63e-07	5.81e-09	1	ATAD2
204475_at	1.64e-07	5.86e-09	3.24	MMP1
202553_s_at	1.65e-07	5.89e-09	-0.527	SYF2
201577_at	1.65e-07	5.91e-09	1.21	NME1
207172_s_at	1.65e-07	5.89e-09	1.64	CDH11
213271_s_at	1.66e-07	5.96e-09	-0.567	DOPEY1
209735_at	1.67e-07	5.99e-09	-1.32	ABCG2
213564_x_at	1.68e-07	6.02e-09	-1.09	LDHB
230800_at	1.68e-07	6.03e-09	-1.03	ADCY4
213491_x_at	1.68e-07	6.03e-09	0.572	RPN2
210768_x_at	1.68e-07	6.03e-09	0.697	TMCO1
219990_at	1.7e-07	6.12e-09	1.37	E2F8
229145_at	1.71e-07	6.17e-09	-0.764	ANAPC16
202077_at	1.71e-07	6.14e-09	0.515	NDUFAB1
227518_at	1.72e-07	6.21e-09	0.716	SLC35E1
242033_at	1.74e-07	6.26e-09	-1.01	RNF180
235815_at	1.74e-07	6.27e-09	-0.679	TSHZ2
200887_s_at	1.74e-07	6.26e-09	0.993	STAT1
223282_at	1.77e-07	6.4e-09	-0.853	TSHZ1
201274_at	1.77e-07	6.39e-09	0.596	PSMA5
223056_s_at	1.78e-07	6.43e-09	0.769	XPO5
218112_at	1.81e-07	6.56e-09	0.917	MRPS34
222646_s_at	1.84e-07	6.64e-09	1.23	ERO1L
201286_at	1.84e-07	6.65e-09	1.46	SDC1
221853_s_at	1.85e-07	6.71e-09	0.662	NOMO3///NOMO2///NOMO1
203073_at	1.85e-07	6.68e-09	0.716	COG2
239493_at	1.85e-07	6.69e-09	1.05	RPL7
1554768_a_at	1.85e-07	6.7e-09	1.9	MAD2L1
204030_s_at	1.86e-07	6.76e-09	-1.18	IQCJ-SCHIP1///SCHIP1
212616_at	1.86e-07	6.74e-09	-0.71	CHD9
201818_at	1.86e-07	6.77e-09	0.969	LPCAT1
238439_at	1.86e-07	6.73e-09	1.63	ANKRD22
238115_at	1.88e-07	6.85e-09	-0.366	DNAJC18
228573_at	1.89e-07	6.87e-09	-1.14	ANTXR2
212698_s_at	1.9e-07	6.92e-09	-0.761	2016-09-10
209293_x_at	1.91e-07	6.95e-09	-1.49	ID4
226244_at	1.92e-07	6.98e-09	-0.89	CLEC14A
237727_at	1.93e-07	7.02e-09	-1.1
55093_at	1.93e-07	7.02e-09	0.875	CHPF2
218252_at	1.93e-07	7.03e-09	1.02	CKAP2
218878_s_at	1.94e-07	7.07e-09	-0.551	SIRT1
212734_x_at	1.94e-07	7.06e-09	-0.313	RPL13
210845_s_at	1.94e-07	7.08e-09	1.6	PLAUR
238483_at	1.95e-07	7.14e-09	-0.884	SSBP2
226993_at	1.95e-07	7.11e-09	-0.616	TRIP12
221962_s_at	1.95e-07	7.11e-09	1.36	UBE2H
212149_at	1.97e-07	7.2e-09	0.584	EFR3A
221620_s_at	1.97e-07	7.22e-09	0.861	APOO
[truncated: 7,371 more rows]
