# Supplementary material for: Genome-wide screen identifies a novel prognostic signature for breast cancer survival
Source: Oncotarget. 2017 Jan 21;8(8):14003–16. doi: 10.18632/oncotarget.14776 (PMC5355157; doi:10.18632/oncotarget.14776)
Supplement: Supplementary file 3 [file oncotarget-08-14003-s003.xls]

## Sheet: 795 probe IDs
Table S2. The 795 probe IDs robustly deregulated in breast cancer.
ID	Symbol	Entrez Gene Name	Location	Type(s)
210852_s_at	AASS	aminoadipate-semialdehyde synthase	Cytoplasm	enzyme
214829_at	AASS	aminoadipate-semialdehyde synthase	Cytoplasm	enzyme
217504_at	ABCA6	ATP binding cassette subfamily A member 6	Plasma Membrane	transporter
204719_at	ABCA8	ATP binding cassette subfamily A member 8	Plasma Membrane	transporter
239185_at	ABCA9	ATP binding cassette subfamily A member 9	Cytoplasm	transporter
242541_at	ABCA9	ATP binding cassette subfamily A member 9	Cytoplasm	transporter
205730_s_at	ABLIM3	actin binding LIM protein family member 3	Cytoplasm	other
221928_at	ACACB	acetyl-CoA carboxylase beta	Cytoplasm	enzyme
43427_at	ACACB	acetyl-CoA carboxylase beta	Cytoplasm	enzyme
49452_at	ACACB	acetyl-CoA carboxylase beta	Cytoplasm	enzyme
208335_s_at	ACKR1	atypical chemokine receptor 1 (Duffy blood group)	Plasma Membrane	G-protein coupled receptor
234312_s_at	ACSS2	acyl-CoA synthetase short-chain family member 2	Cytoplasm	enzyme
1552519_at	ACVR1C	activin A receptor type 1C	Plasma Membrane	kinase
232570_s_at	ADAM33	ADAM metallopeptidase domain 33	Plasma Membrane	peptidase
233868_x_at	ADAM33	ADAM metallopeptidase domain 33	Plasma Membrane	peptidase
206134_at	ADAMDEC1	ADAM-like, decysin 1	Extracellular Space	peptidase
219935_at	ADAMTS5	ADAM metallopeptidase with thrombospondin type 1 motif 5	Extracellular Space	peptidase
229357_at	ADAMTS5	ADAM metallopeptidase with thrombospondin type 1 motif 5	Extracellular Space	peptidase
235368_at	ADAMTS5	ADAM metallopeptidase with thrombospondin type 1 motif 5	Extracellular Space	peptidase
1556364_at	ADAMTS9-AS2	ADAMTS9 antisense RNA 2	Other	other
1559296_at	ADAMTS9-AS2	ADAMTS9 antisense RNA 2	Other	other
230800_at	ADCY4	adenylate cyclase 4	Plasma Membrane	enzyme
221814_at	ADGRA2	adhesion G protein-coupled receptor A2	Other	other
65718_at	ADGRA2	adhesion G protein-coupled receptor A2	Other	other
212950_at	ADGRF5	adhesion G protein-coupled receptor F5	Plasma Membrane	G-protein coupled receptor
209612_s_at	ADH1B	alcohol dehydrogenase 1B (class I), beta polypeptide	Cytoplasm	enzyme
209613_s_at	ADH1B	alcohol dehydrogenase 1B (class I), beta polypeptide	Cytoplasm	enzyme
209614_at	ADH1B	alcohol dehydrogenase 1B (class I), beta polypeptide	Cytoplasm	enzyme
206262_at	ADH1C	alcohol dehydrogenase 1C (class I), gamma polypeptide	Cytoplasm	enzyme
208848_at	ADH5	alcohol dehydrogenase 5 (class III), chi polypeptide	Cytoplasm	enzyme
211986_at	AHNAK	AHNAK nucleoprotein	Nucleus	other
210517_s_at	AKAP12	A-kinase anchoring protein 12	Cytoplasm	transporter
227529_s_at	AKAP12	A-kinase anchoring protein 12	Cytoplasm	transporter
227530_at	AKAP12	A-kinase anchoring protein 12	Cytoplasm	transporter
231067_s_at	AKAP12	A-kinase anchoring protein 12	Cytoplasm	transporter
202759_s_at	AKAP2	A-kinase anchoring protein 2	Plasma Membrane	other
204151_x_at	AKR1C1/AKR1C2	aldo-keto reductase family 1, member C2	Cytoplasm	enzyme
209699_x_at	AKR1C1/AKR1C2	aldo-keto reductase family 1, member C2	Cytoplasm	enzyme
211653_x_at	AKR1C1/AKR1C2	aldo-keto reductase family 1, member C2	Cytoplasm	enzyme
216594_x_at	AKR1C1/AKR1C2	aldo-keto reductase family 1, member C2	Cytoplasm	enzyme
207016_s_at	ALDH1A2	aldehyde dehydrogenase 1 family member A2	Cytoplasm	enzyme
205208_at	ALDH1L1	aldehyde dehydrogenase 1 family member L1	Cytoplasm	enzyme
203002_at	AMOTL2	angiomotin like 2	Plasma Membrane	other
224339_s_at	ANGPTL1	angiopoietin like 1	Plasma Membrane	other
231773_at	ANGPTL1	angiopoietin like 1	Plasma Membrane	other
213001_at	ANGPTL2	angiopoietin like 2	Extracellular Space	other
213004_at	ANGPTL2	angiopoietin like 2	Extracellular Space	other
229308_at	ANKRD29	ankyrin repeat domain 29	Other	other
238332_at	ANKRD29	ankyrin repeat domain 29	Other	other
231118_at	ANKRD35	ankyrin repeat domain 35	Other	other
222608_s_at	ANLN	anillin actin binding protein	Cytoplasm	other
224906_at	ANO6	anoctamin 6	Plasma Membrane	ion channel
225524_at	ANTXR2	anthrax toxin receptor 2	Plasma Membrane	transmembrane receptor
201012_at	ANXA1	annexin A1	Plasma Membrane	enzyme
214783_s_at	ANXA11	annexin A11	Nucleus	other
204894_s_at	AOC3	amine oxidase, copper containing 3	Plasma Membrane	enzyme
225016_at	APCDD1	adenomatosis polyposis coli down-regulated 1	Plasma Membrane	other
201525_at	APOD	apolipoprotein D	Extracellular Space	transporter
207542_s_at	AQP1	aquaporin 1 (Colton blood group)	Plasma Membrane	transporter
209047_at	AQP1	aquaporin 1 (Colton blood group)	Plasma Membrane	transporter
228368_at	ARHGAP20	Rho GTPase activating protein 20	Cytoplasm	other
206167_s_at	ARHGAP6	Rho GTPase activating protein 6	Cytoplasm	other
58780_s_at	ARHGEF40	Rho guanine nucleotide exchange factor 40	Other	other
212614_at	ARID5B	AT-rich interaction domain 5B	Nucleus	transcription regulator
227444_at	ARMCX4	armadillo repeat containing, X-linked 4	Other	other
49111_at	ARRB1	arrestin beta 1	Cytoplasm	other
218115_at	ASF1B	anti-silencing function 1B histone chaperone	Nucleus	other
219918_s_at	ASPM	abnormal spindle microtubule assembly	Nucleus	other
218782_s_at	ATAD2	ATPase family, AAA domain containing 2	Nucleus	enzyme
222740_at	ATAD2	ATPase family, AAA domain containing 2	Nucleus	enzyme
204092_s_at	AURKA	aurora kinase A	Nucleus	kinase
208079_s_at	AURKA	aurora kinase A	Nucleus	kinase
209464_at	AURKB	aurora kinase B	Nucleus	kinase
213429_at	BICC1	BicC family RNA binding protein 1	Other	other
202931_x_at	BIN1	bridging integrator 1	Nucleus	other
210201_x_at	BIN1	bridging integrator 1	Nucleus	other
214439_x_at	BIN1	bridging integrator 1	Nucleus	other
202095_s_at	BIRC5	baculoviral IAP repeat containing 5	Cytoplasm	other
205733_at	BLM	Bloom syndrome RecQ like helicase	Nucleus	enzyme
219544_at	BORA	bora, aurora kinase A activator	Cytoplasm	other
224945_at	BTBD7	BTB domain containing 7	Nucleus	other
228434_at	BTNL9	butyrophilin like 9	Other	other
229985_at	BTNL9	butyrophilin like 9	Other	other
209642_at	BUB1	BUB1 mitotic checkpoint serine/threonine kinase	Nucleus	kinase
203755_at	BUB1B	BUB1 mitotic checkpoint serine/threonine kinase B	Nucleus	kinase
1558421_a_at	C14orf180	chromosome 14 open reading frame 180	Plasma Membrane	other
235369_at	C14orf28	chromosome 14 open reading frame 28	Other	other
220840_s_at	C1orf112	chromosome 1 open reading frame 112	Other	other
226242_at	C1orf131	chromosome 1 open reading frame 131	Other	other
212067_s_at	C1R	complement C1r subcomponent	Extracellular Space	peptidase
225825_at	C20orf194	chromosome 20 open reading frame 194	Nucleus	other
223623_at	C2orf40	chromosome 2 open reading frame 40	Extracellular Space	other
224604_at	C4orf3	chromosome 4 open reading frame 3	Other	other
235088_at	C4orf46	chromosome 4 open reading frame 46	Other	other
225729_at	C6orf89	chromosome 6 open reading frame 89	Cytoplasm	other
1557961_s_at	C8orf88	chromosome 8 open reading frame 88	Other	other
206208_at	CA4	carbonic anhydrase 4	Plasma Membrane	enzyme
206209_s_at	CA4	carbonic anhydrase 4	Plasma Membrane	enzyme
1558828_s_at	CARMN	cardiac mesoderm enhancer-associated non-coding RNA	Other	other
227183_at	CARMN	cardiac mesoderm enhancer-associated non-coding RNA	Other	other
231987_at	CARMN	cardiac mesoderm enhancer-associated non-coding RNA	Other	other
228323_at	CASC5	cancer susceptibility candidate 5	Nucleus	other
203065_s_at	CAV1	caveolin 1	Plasma Membrane	transmembrane receptor
212097_at	CAV1	caveolin 1	Plasma Membrane	transmembrane receptor
203323_at	CAV2	caveolin 2	Plasma Membrane	other
203324_s_at	CAV2	caveolin 2	Plasma Membrane	other
212914_at	CBX7	chromobox 7	Nucleus	other
225723_at	CCDC167	coiled-coil domain containing 167	Other	other
1558820_a_at	CCDC178	coiled-coil domain containing 178	Other	other
223316_at	CCDC3	coiled-coil domain containing 3	Cytoplasm	other
226713_at	CCDC50	coiled-coil domain containing 50	Cytoplasm	other
205392_s_at	CCL14	C-C motif chemokine ligand 14	Extracellular Space	cytokine
231991_at	CCM2L	CCM2 like scaffolding protein	Other	other
203418_at	CCNA2	cyclin A2	Nucleus	other
213226_at	CCNA2	cyclin A2	Nucleus	other
214710_s_at	CCNB1	cyclin B1	Cytoplasm	kinase
228729_at	CCNB1	cyclin B1	Cytoplasm	kinase
202705_at	CCNB2	cyclin B2	Cytoplasm	other
205034_at	CCNE2	cyclin E2	Nucleus	other
220046_s_at	CCNL1	cyclin L1	Nucleus	other
200910_at	CCT3	chaperonin containing TCP1 subunit 3	Cytoplasm	other
219025_at	CD248	CD248 molecule	Plasma Membrane	other
1552509_a_at	CD300LG	CD300 molecule like family member g	Plasma Membrane	other
203799_at	CD302	CD302 molecule	Plasma Membrane	transmembrane receptor
206488_s_at	CD36	CD36 molecule	Plasma Membrane	transmembrane receptor
209555_s_at	CD36	CD36 molecule	Plasma Membrane	transmembrane receptor
228766_at	CD36	CD36 molecule	Plasma Membrane	transmembrane receptor
221556_at	CDC14B	cell division cycle 14B	Nucleus	phosphatase
202870_s_at	CDC20	cell division cycle 20	Nucleus	other
204126_s_at	CDC45	cell division cycle 45	Nucleus	other
221436_s_at	CDCA3	cell division cycle associated 3	Cytoplasm	other
223307_at	CDCA3	cell division cycle associated 3	Cytoplasm	other
224753_at	CDCA5	cell division cycle associated 5	Cytoplasm	other
221520_s_at	CDCA8	cell division cycle associated 8	Nucleus	other
204677_at	CDH5	cadherin 5	Plasma Membrane	other
203213_at	CDK1	cyclin-dependent kinase 1	Nucleus	kinase
203214_x_at	CDK1	cyclin-dependent kinase 1	Nucleus	kinase
210559_s_at	CDK1	cyclin-dependent kinase 1	Nucleus	kinase
1555758_a_at	CDKN3	cyclin-dependent kinase inhibitor 3	Cytoplasm	phosphatase
209714_s_at	CDKN3	cyclin-dependent kinase inhibitor 3	Cytoplasm	phosphatase
204154_at	CDO1	cysteine dioxygenase type 1	Cytoplasm	enzyme
228868_x_at	CDT1	chromatin licensing and DNA replication factor 1	Nucleus	other
204962_s_at	CENPA	centromere protein A	Nucleus	other
205046_at	CENPE	centromere protein E	Nucleus	other
207828_s_at	CENPF	centromere protein F	Nucleus	other
218741_at	CENPM	centromere protein M	Cytoplasm	other
219555_s_at	CENPN	centromere protein N	Nucleus	other
218883_s_at	CENPU	centromere protein U	Nucleus	other
218542_at	CEP55	centrosomal protein 55	Cytoplasm	other
212675_s_at	CEP68	centrosomal protein 68	Cytoplasm	other
212677_s_at	CEP68	centrosomal protein 68	Cytoplasm	other
209616_s_at	CES1	carboxylesterase 1	Cytoplasm	enzyme
205382_s_at	CFD	complement factor D (adipsin)	Extracellular Space	peptidase
213800_at	CFH	complement factor H	Extracellular Space	other
212616_at	CHD9	chromodomain helicase DNA binding protein 9	Cytoplasm	other
204591_at	CHL1	cell adhesion molecule L1 like	Plasma Membrane	other
209763_at	CHRDL1	chordin-like 1	Extracellular Space	other
221295_at	CIDEA	cell death-inducing DFFA-like effector a	Cytoplasm	other
219398_at	CIDEC	cell death inducing DFFA like effector c	Cytoplasm	other
226686_at	CISD2	CDGSH iron sulfur domain 2	Cytoplasm	other
204170_s_at	CKS2	CDC28 protein kinase regulatory subunit 2	Other	kinase
204482_at	CLDN5	claudin 5	Plasma Membrane	other
205200_at	CLEC3B	C-type lectin domain family 3 member B	Extracellular Space	other
213317_at	CLIC5	chloride intracellular channel 5	Cytoplasm	ion channel
226834_at	CLMP	CXADR-like membrane protein	Plasma Membrane	other
222043_at	CLU	clusterin	Cytoplasm	other
226751_at	CNRIP1	cannabinoid receptor interacting protein 1	Extracellular Space	other
223796_at	CNTNAP3	contactin associated protein-like 3	Extracellular Space	other
205941_s_at	COL10A1	collagen type X alpha 1	Extracellular Space	other
217428_s_at	COL10A1	collagen type X alpha 1	Extracellular Space	other
228750_at	COL14A1	collagen type XIV alpha 1	Extracellular Space	other
230867_at	COL6A6	collagen type VI alpha 6	Extracellular Space	other
213486_at	COPG2IT1	COPG2 imprinted transcript 1 (non-protein coding)	Other	other
209789_at	CORO2B	coronin 2B	Other	other
204570_at	COX7A1	cytochrome c oxidase subunit 7A1	Cytoplasm	enzyme
235556_at	CREBRF	CREB3 regulatory factor	Nucleus	other
202551_s_at	CRIM1	cysteine rich transmembrane BMP regulator 1 (chordin-like)	Extracellular Space	kinase
202552_s_at	CRIM1	cysteine rich transmembrane BMP regulator 1 (chordin-like)	Extracellular Space	kinase
228496_s_at	CRIM1	cysteine rich transmembrane BMP regulator 1 (chordin-like)	Extracellular Space	kinase
214030_at	CRYBG3	crystallin beta-gamma domain containing 3	Other	other
201111_at	CSE1L	chromosome segregation 1 like	Nucleus	transporter
202613_at	CTPS1	CTP synthase 1	Nucleus	enzyme
204533_at	CXCL10	C-X-C motif chemokine ligand 10	Extracellular Space	cytokine
209687_at	CXCL12	C-X-C motif chemokine ligand 12	Extracellular Space	cytokine
241381_at	CXorf36	chromosome X open reading frame 36	Other	other
222453_at	CYBRD1	cytochrome b reductase 1	Cytoplasm	enzyme
226632_at	CYGB	cytoglobin	Cytoplasm	transporter
228665_at	CYYR1	cysteine and tyrosine rich 1	Other	other
212793_at	DAAM2	dishevelled associated activator of morphogenesis 2	Cytoplasm	other
201278_at	DAB2	DAB2, clathrin adaptor protein	Plasma Membrane	other
201280_s_at	DAB2	DAB2, clathrin adaptor protein	Plasma Membrane	other
208822_s_at	DAP3	death associated protein 3	Cytoplasm	other
204244_s_at	DBF4	DBF4 zinc finger	Nucleus	kinase
225676_s_at	DCAF13	DDB1 and CUL4 associated factor 13	Nucleus	other
215303_at	DCLK1	doublecortin like kinase 1	Other	kinase
201893_x_at	DCN	decorin	Extracellular Space	other
209335_at	DCN	decorin	Extracellular Space	other
211813_x_at	DCN	decorin	Extracellular Space	other
211896_s_at	DCN	decorin	Extracellular Space	other
218069_at	DCTPP1	dCTP pyrophosphatase 1	Cytoplasm	enzyme
227333_at	DCUN1D3	defective in cullin neddylation 1 domain containing 3	Cytoplasm	other
228281_at	DDIAS	DNA damage induced apoptosis suppressor	Cytoplasm	other
205168_at	DDR2	discoidin domain receptor tyrosine kinase 2	Plasma Membrane	kinase
201584_s_at	DDX39A	DEAD-box helicase 39A	Nucleus	enzyme
222958_s_at	DEPDC1	DEP domain containing 1	Nucleus	transcription regulator
214724_at	DIXDC1	DIX domain containing 1	Cytoplasm	other
210762_s_at	DLC1	DLC1 Rho GTPase activating protein	Cytoplasm	other
224822_at	DLC1	DLC1 Rho GTPase activating protein	Cytoplasm	other
203764_at	DLGAP5	discs large homolog associated protein 5	Nucleus	phosphatase
207977_s_at	DPT	dermatopontin	Extracellular Space	other
213068_at	DPT	dermatopontin	Extracellular Space	other
213071_at	DPT	dermatopontin	Extracellular Space	other
200762_at	DPYSL2	dihydropyrimidinase like 2	Cytoplasm	enzyme
218585_s_at	DTL	denticleless E3 ubiquitin protein ligase homolog	Nucleus	other
222680_s_at	DTL	denticleless E3 ubiquitin protein ligase homolog	Nucleus	other
219990_at	E2F8	E2F transcription factor 8	Nucleus	transcription regulator
227646_at	EBF1	early B-cell factor 1	Nucleus	transcription regulator
229487_at	EBF1	early B-cell factor 1	Nucleus	transcription regulator
232204_at	EBF1	early B-cell factor 1	Nucleus	transcription regulator
244885_at	EBF2	early B-cell factor 2	Nucleus	transcription regulator
206101_at	ECM2	extracellular matrix protein 2	Extracellular Space	other
227779_at	ECSCR	endothelial cell surface expressed chemotaxis and apoptosis regulator	Other	other
227780_s_at	ECSCR	endothelial cell surface expressed chemotaxis and apoptosis regulator	Other	other
228339_at	ECSCR	endothelial cell surface expressed chemotaxis and apoptosis regulator	Other	other
219787_s_at	ECT2	epithelial cell transforming 2	Cytoplasm	other
204271_s_at	EDNRB	endothelin receptor type B	Plasma Membrane	G-protein coupled receptor
204273_at	EDNRB	endothelin receptor type B	Plasma Membrane	G-protein coupled receptor
206701_x_at	EDNRB	endothelin receptor type B	Plasma Membrane	G-protein coupled receptor
225630_at	EEPD1	endonuclease/exonuclease/phosphatase family domain containing 1	Other	other
201842_s_at	EFEMP1	EGF containing fibulin-like extracellular matrix protein 1	Extracellular Space	enzyme
201843_s_at	EFEMP1	EGF containing fibulin-like extracellular matrix protein 1	Extracellular Space	enzyme
206580_s_at	EFEMP2	EGF containing fibulin-like extracellular matrix protein 2	Extracellular Space	other
226911_at	EGFLAM	EGF like, fibronectin type III and laminin G domains	Extracellular Space	other
221870_at	EHD2	EH domain containing 2	Nucleus	other
45297_at	EHD2	EH domain containing 2	Nucleus	other
219436_s_at	EMCN	endomucin	Extracellular Space	other
222885_at	EMCN	endomucin	Extracellular Space	other
227874_at	EMCN	endomucin	Extracellular Space	other
229011_at	EMP1	epithelial membrane protein 1	Plasma Membrane	other
222433_at	ENAH	enabled homolog (Drosophila)	Plasma Membrane	other
209392_at	ENPP2	ectonucleotide pyrophosphatase/phosphodiesterase 2	Plasma Membrane	enzyme
210839_s_at	ENPP2	ectonucleotide pyrophosphatase/phosphodiesterase 2	Plasma Membrane	enzyme
221935_s_at	EOGT	EGF domain specific O-linked N-acetylglucosamine transferase	Extracellular Space	enzyme
217886_at	EPS15	epidermal growth factor receptor pathway substrate 15	Cytoplasm	other
227609_at	EPSTI1	epithelial stromal interaction 1 (breast)	Other	other
1555274_a_at	EPT1	ethanolaminephosphotransferase 1	Cytoplasm	enzyme
213541_s_at	ERG	v-ets avian erythroblastosis virus E26 oncogene homolog	Nucleus	transcription regulator
222262_s_at	ETNK1	ethanolamine kinase 1	Cytoplasm	kinase
201328_at	ETS2	ETS proto-oncogene 2, transcription factor	Nucleus	transcription regulator
203249_at	EZH1	enhancer of zeste 1 polycomb repressive complex 2 subunit	Nucleus	enzyme
32259_at	EZH1	enhancer of zeste 1 polycomb repressive complex 2 subunit	Nucleus	enzyme
203358_s_at	EZH2	enhancer of zeste 2 polycomb repressive complex 2 subunit	Nucleus	transcription regulator
204363_at	F3	coagulation factor III, tissue factor	Plasma Membrane	transmembrane receptor
235978_at	FABP4	fatty acid binding protein 4	Cytoplasm	transporter
235424_at	FAM122A	family with sequence similarity 122A	Extracellular Space	other
227239_at	FAM126A	family with sequence similarity 126 member A	Cytoplasm	other
1554547_at	FAM13C	family with sequence similarity 13 member C	Other	other
228875_at	FAM162B	family with sequence similarity 162 member B	Other	other
242945_at	FAM20A	family with sequence similarity 20 member A	Extracellular Space	other
227410_at	FAM43A	family with sequence similarity 43 member A	Other	other
221591_s_at	FAM64A	family with sequence similarity 64 member A	Nucleus	other
225834_at	FAM72A	family with sequence similarity 72 member A	Cytoplasm	other
225687_at	FAM83D	family with sequence similarity 83 member D	Cytoplasm	other
213007_at	FANCI	Fanconi anemia complementation group I	Nucleus	other
213008_at	FANCI	Fanconi anemia complementation group I	Nucleus	other
220751_s_at	FAXDC2	fatty acid hydroxylase domain containing 2	Other	other
203088_at	FBLN5	fibulin 5	Extracellular Space	other
204767_s_at	FEN1	flap structure-specific endonuclease 1	Nucleus	enzyme
204768_s_at	FEN1	flap structure-specific endonuclease 1	Nucleus	enzyme
227579_at	FER	FER tyrosine kinase	Cytoplasm	kinase
203562_at	FEZ1	fasciculation and elongation protein zeta 1	Cytoplasm	other
230351_at	FGF14-AS2	FGF14 antisense RNA 2	Other	other
204422_s_at	FGF2	fibroblast growth factor 2	Extracellular Space	growth factor
201539_s_at	FHL1	four and a half LIM domains 1	Cytoplasm	other
201540_at	FHL1	four and a half LIM domains 1	Cytoplasm	other
210298_x_at	FHL1	four and a half LIM domains 1	Cytoplasm	other
210299_s_at	FHL1	four and a half LIM domains 1	Cytoplasm	other
214505_s_at	FHL1	four and a half LIM domains 1	Cytoplasm	other
206742_at	FIGF	c-fos induced growth factor (vascular endothelial growth factor D)	Extracellular Space	growth factor
204359_at	FLRT2	fibronectin leucine rich transmembrane protein 2	Plasma Membrane	other
211726_s_at	FMO2	flavin containing monooxygenase 2	Cytoplasm	enzyme
228268_at	FMO2	flavin containing monooxygenase 2	Cytoplasm	enzyme
202580_x_at	FOXM1	forkhead box M1	Nucleus	transcription regulator
205022_s_at	FOXN3	forkhead box N3	Nucleus	transcription regulator
222494_at	FOXN3	forkhead box N3	Nucleus	transcription regulator
202723_s_at	FOXO1	forkhead box O1	Nucleus	transcription regulator
202724_s_at	FOXO1	forkhead box O1	Nucleus	transcription regulator
229844_at	FOXP1	forkhead box P1	Nucleus	other
235201_at	FOXP2	forkhead box P2	Nucleus	transcription regulator
228233_at	FREM1	FRAS1 related extracellular matrix 1	Extracellular Space	other
230744_at	FSTL1	follistatin like 1	Extracellular Space	other
205384_at	FXYD1	FXYD domain containing ion transport regulator 1	Plasma Membrane	ion channel
213524_s_at	G0S2	G0/G1 switch 2	Cytoplasm	other
228501_at	GALNT15	polypeptide N-acetylgalactosaminyltransferase 15	Cytoplasm	enzyme
230418_s_at	GALNT16	polypeptide N-acetylgalactosaminyltransferase 16	Cytoplasm	enzyme
204457_s_at	GAS1	growth arrest specific 1	Plasma Membrane	other
202177_at	GAS6	growth arrest specific 6	Extracellular Space	growth factor
202191_s_at	GAS7	growth arrest specific 7	Cytoplasm	transcription regulator
202192_s_at	GAS7	growth arrest specific 7	Cytoplasm	transcription regulator
228568_at	GCOM1	GRINL1A complex locus 1	Other	other
219539_at	GEMIN6	gem nuclear organelle associated protein 6	Nucleus	other
228376_at	GGTA1P	glycoprotein, alpha-galactosyltransferase 1 pseudogene	Other	other
205498_at	GHR	growth hormone receptor	Plasma Membrane	transmembrane receptor
235306_at	GIMAP8	GTPase, IMAP family member 8	Other	other
206102_at	GINS1	GINS complex subunit 1	Nucleus	other
223278_at	GJB2	gap junction protein beta 2	Plasma Membrane	transporter
213924_at	GNAL	G protein subunit alpha L	Cytoplasm	enzyme
224861_at	GNAQ	G protein subunit alpha q	Plasma Membrane	enzyme
204115_at	GNG11	G protein subunit gamma 11	Plasma Membrane	enzyme
213737_x_at	GOLGA8J (includes others)	golgin A8 family member R	Other	other
225420_at	GPAM	glycerol-3-phosphate acyltransferase, mitochondrial	Cytoplasm	enzyme
225424_at	GPAM	glycerol-3-phosphate acyltransferase, mitochondrial	Cytoplasm	enzyme
209220_at	GPC3	glypican 3	Plasma Membrane	other
204997_at	GPD1	glycerol-3-phosphate dehydrogenase 1	Cytoplasm	enzyme
213706_at	GPD1	glycerol-3-phosphate dehydrogenase 1	Cytoplasm	enzyme
238062_at	GPIHBP1	glycosylphosphatidylinositol anchored high density lipoprotein binding protein 1	Plasma Membrane	transporter
228770_at	GPR146	G protein-coupled receptor 146	Plasma Membrane	G-protein coupled receptor
204793_at	GPRASP1	G protein-coupled receptor associated sorting protein 1	Cytoplasm	transporter
201348_at	GPX3	glutathione peroxidase 3	Extracellular Space	enzyme
214091_s_at	GPX3	glutathione peroxidase 3	Extracellular Space	enzyme
1564525_at	GSN	gelsolin	Extracellular Space	other
200696_s_at	GSN	gelsolin	Extracellular Space	other
215438_x_at	GSPT1	G1 to S phase transition 1	Cytoplasm	translation regulator
205752_s_at	GSTM5	glutathione S-transferase mu 5	Cytoplasm	enzyme
204318_s_at	GTSE1	G2 and S-phase expressed 1	Cytoplasm	other
202947_s_at	GYPC	glycophorin C (Gerbich blood group)	Plasma Membrane	other
214501_s_at	H2AFY	H2A histone family member Y	Nucleus	other
200853_at	H2AFZ	H2A histone family member Z	Nucleus	other
213911_s_at	H2AFZ	H2A histone family member Z	Nucleus	other
204018_x_at	HBA1/HBA2	hemoglobin subunit alpha 2	Extracellular Space	transporter
217414_x_at	HBA1/HBA2	hemoglobin subunit alpha 2	Extracellular Space	transporter
209116_x_at	HBB	hemoglobin subunit beta	Cytoplasm	transporter
211696_x_at	HBB	hemoglobin subunit beta	Cytoplasm	transporter
217232_x_at	HBB	hemoglobin subunit beta	Cytoplasm	transporter
223556_at	HELLS	helicase, lymphoid-specific	Nucleus	enzyme
230218_at	HIC1	hypermethylated in cancer 1	Nucleus	transcription regulator
204753_s_at	HLF	HLF, PAR bZIP transcription factor	Nucleus	transcription regulator
204754_at	HLF	HLF, PAR bZIP transcription factor	Nucleus	transcription regulator
204755_x_at	HLF	HLF, PAR bZIP transcription factor	Nucleus	transcription regulator
206074_s_at	HMGA1	high mobility group AT-hook 1	Nucleus	transcription regulator
203744_at	HMGB3	high mobility group box 3	Nucleus	other
207165_at	HMMR	hyaluronan mediated motility receptor	Plasma Membrane	transmembrane receptor
209709_s_at	HMMR	hyaluronan mediated motility receptor	Plasma Membrane	transmembrane receptor
217755_at	HN1	hematological and neurological expressed 1	Nucleus	other
222396_at	HN1	hematological and neurological expressed 1	Nucleus	other
228642_at	HOTAIRM1	HOXA transcript antisense RNA, myeloid-specific 1	Other	other
213844_at	HOXA5	homeobox A5	Nucleus	transcription regulator
235753_at	HOXA7	homeobox A7	Nucleus	transcription regulator
229172_at	HSPA12B	heat shock protein family A (Hsp70) member 12B	Other	other
205824_at	HSPB2	heat shock protein family B (small) member 2	Cytoplasm	other
214767_s_at	HSPB6	heat shock protein family B (small) member 6	Cytoplasm	other
226304_at	HSPB6	heat shock protein family B (small) member 6	Cytoplasm	other
218934_s_at	HSPB7	heat shock protein family B (small) member 7	Cytoplasm	other
215513_at	HYMAI	hydatidiform mole associated and imprinted (non-protein coding)	Other	other
209292_at	ID4	inhibitor of DNA binding 4, HLH protein	Nucleus	transcription regulator
201422_at	IFI30	IFI30, lysosomal thiol reductase	Cytoplasm	enzyme
209540_at	IGF1	insulin like growth factor 1	Extracellular Space	growth factor
209541_at	IGF1	insulin like growth factor 1	Extracellular Space	growth factor
209542_x_at	IGF1	insulin like growth factor 1	Extracellular Space	growth factor
211577_s_at	IGF1	insulin like growth factor 1	Extracellular Space	growth factor
203851_at	IGFBP6	insulin like growth factor binding protein 6	Extracellular Space	other
226977_at	IGIP	IgA-inducing protein	Other	other
1556579_s_at	IGSF10	immunoglobulin superfamily member 10	Other	other
230670_at	IGSF10	immunoglobulin superfamily member 10	Other	other
204773_at	IL11RA	interleukin 11 receptor subunit alpha	Plasma Membrane	transmembrane receptor
209821_at	IL33	interleukin 33	Extracellular Space	cytokine
210511_s_at	INHBA	inhibin beta A	Extracellular Space	growth factor
227140_at	INHBA	inhibin beta A	Extracellular Space	growth factor
205258_at	INHBB	inhibin beta B	Extracellular Space	growth factor
224061_at	INMT	indolethylamine N-methyltransferase	Cytoplasm	enzyme
202794_at	INPP1	inositol polyphosphate-1-phosphatase	Cytoplasm	phosphatase
218905_at	INTS8	integrator complex subunit 8	Nucleus	other
229538_s_at	IQGAP3	IQ motif containing GTPase activating protein 3	Plasma Membrane	other
212766_s_at	ISG20L2	interferon stimulated exonuclease gene 20kDa like 2	Nucleus	enzyme
226731_at	ITGA1	integrin subunit alpha 1	Plasma Membrane	other
216331_at	ITGA7	integrin subunit alpha 7	Plasma Membrane	other
1553243_at	ITIH5	inter-alpha-trypsin inhibitor heavy chain family member 5	Other	other
219064_at	ITIH5	inter-alpha-trypsin inhibitor heavy chain family member 5	Other	other
202747_s_at	ITM2A	integral membrane protein 2A	Plasma Membrane	other
209297_at	ITSN1	intersectin 1	Cytoplasm	other
209298_s_at	ITSN1	intersectin 1	Cytoplasm	other
35776_at	ITSN1	intersectin 1	Cytoplasm	other
219213_at	JAM2	junctional adhesion molecule 2	Plasma Membrane	other
229127_at	JAM2	junctional adhesion molecule 2	Plasma Membrane	other
212813_at	JAM3	junctional adhesion molecule 3	Plasma Membrane	other
213715_s_at	KANK3	KN motif and ankyrin repeat domains 3	Cytoplasm	other
226518_at	KCTD10	potassium channel tetramerization domain containing 10	Nucleus	ion channel
212192_at	KCTD12	potassium channel tetramerization domain containing 12	Plasma Membrane	ion channel
202503_s_at	KIAA0101	KIAA0101	Nucleus	other
204444_at	KIF11	kinesin family member 11	Nucleus	other
206364_at	KIF14	kinesin family member 14	Cytoplasm	enzyme
236641_at	KIF14	kinesin family member 14	Cytoplasm	enzyme
218755_at	KIF20A	kinesin family member 20A	Cytoplasm	transporter
204709_s_at	KIF23	kinesin family member 23	Cytoplasm	other
209408_at	KIF2C	kinesin family member 2C	Nucleus	other
218355_at	KIF4A	kinesin family member 4A	Nucleus	other
225303_at	KIRREL	kin of IRRE like (Drosophila)	Plasma Membrane	other
229310_at	KLHL29	kelch like family member 29	Other	other
213237_at	KNOP1	lysine-rich nucleolar protein 1	Other	other
201088_at	KPNA2	karyopherin subunit alpha 2	Nucleus	transporter
211762_s_at	KPNA2	karyopherin subunit alpha 2	Nucleus	transporter
219061_s_at	LAGE3	L antigen family member 3	Other	other
200771_at	LAMC1	laminin subunit gamma 1	Extracellular Space	other
242006_at	LCA5	Leber congenital amaurosis 5	Extracellular Space	other
206481_s_at	LDB2	LIM domain binding 2	Nucleus	transcription regulator
207092_at	LEP	leptin	Extracellular Space	growth factor
209894_at	LEPR	leptin receptor	Plasma Membrane	transmembrane receptor
227095_at	LEPROT	leptin receptor overlapping transcript	Plasma Membrane	other
207170_s_at	LETMD1	LETM1 domain containing 1	Plasma Membrane	other
218656_s_at	LHFP	lipoma HMGIC fusion partner	Other	other
231411_at	LHFP	lipoma HMGIC fusion partner	Other	other
225571_at	LIFR	leukemia inhibitory factor receptor alpha	Plasma Membrane	transmembrane receptor
225575_at	LIFR	leukemia inhibitory factor receptor alpha	Plasma Membrane	transmembrane receptor
227771_at	LIFR	leukemia inhibitory factor receptor alpha	Plasma Membrane	transmembrane receptor
220765_s_at	LIMS2	LIM zinc finger domain containing 2	Cytoplasm	other
219563_at	LINC00341	long intergenic non-protein coding RNA 341	Other	other
229635_at	LINC01094	long intergenic non-protein coding RNA 1094	Other	other
229479_at	LINC01614	long intergenic non-protein coding RNA 1614	Other	other
208186_s_at	LIPE	lipase E, hormone sensitive type	Cytoplasm	enzyme
203276_at	LMNB1	lamin B1	Nucleus	other
204249_s_at	LMO2	LIM domain only 2	Nucleus	transcription regulator
203766_s_at	LMOD1	leiomodin 1	Cytoplasm	other
237351_at	LOC284825	uncharacterized LOC284825	Other	other
204037_at	LPAR1	lysophosphatidic acid receptor 1	Plasma Membrane	G-protein coupled receptor
218589_at	LPAR6	lysophosphatidic acid receptor 6	Plasma Membrane	G-protein coupled receptor
226795_at	LRCH1	leucine-rich repeats and calponin homology (CH) domain containing 1	Other	other
1556427_s_at	LRRN4CL	LRRN4 C-terminal like	Other	other
202737_s_at	LSM4	LSM4 homolog, U6 small nuclear RNA and mRNA degradation associated	Nucleus	other
204442_x_at	LTBP4	latent transforming growth factor beta binding protein 4	Extracellular Space	growth factor
213195_at	LYRM9	LYR motif containing 9	Other	other
219059_s_at	LYVE1	lymphatic vessel endothelial hyaluronan receptor 1	Plasma Membrane	transmembrane receptor
220037_s_at	LYVE1	lymphatic vessel endothelial hyaluronan receptor 1	Plasma Membrane	transmembrane receptor
206163_at	MAB21L1	mab-21 like 1	Nucleus	other
1554768_a_at	MAD2L1	MAD2 mitotic arrest deficient-like 1 (yeast)	Nucleus	other
203362_s_at	MAD2L1	MAD2 mitotic arrest deficient-like 1 (yeast)	Nucleus	other
206363_at	MAF	v-maf avian musculoaponeurotic fibrosarcoma oncogene homolog	Nucleus	transcription regulator
209348_s_at	MAF	v-maf avian musculoaponeurotic fibrosarcoma oncogene homolog	Nucleus	transcription regulator
227554_at	MAGI2-AS3	MAGI2 antisense RNA 3	Other	other
228885_at	MAMDC2	MAM domain containing 2	Extracellular Space	other
204389_at	MAOA	monoamine oxidase A	Cytoplasm	enzyme
212741_at	MAOA	monoamine oxidase A	Cytoplasm	enzyme
202107_s_at	MCM2	minichromosome maintenance complex component 2	Nucleus	enzyme
210794_s_at	MEG3	maternally expressed 3 (non-protein coding)	Other	other
207480_s_at	MEIS2	Meis homeobox 2	Nucleus	transcription regulator
204825_at	MELK	maternal embryonic leucine zipper kinase	Cytoplasm	kinase
205619_s_at	MEOX1	mesenchyme homeobox 1	Nucleus	transcription regulator
207761_s_at	METTL7A	methyltransferase like 7A	Cytoplasm	other
212713_at	MFAP4	microfibrillar associated protein 4	Extracellular Space	other
238458_at	MICU3	mitochondrial calcium uptake family member 3	Other	other
212020_s_at	MKI67	marker of proliferation Ki-67	Nucleus	other
212021_s_at	MKI67	marker of proliferation Ki-67	Nucleus	other
212022_s_at	MKI67	marker of proliferation Ki-67	Nucleus	other
203434_s_at	MME	membrane metallo-endopeptidase	Plasma Membrane	peptidase
203435_s_at	MME	membrane metallo-endopeptidase	Plasma Membrane	peptidase
203878_s_at	MMP11	matrix metallopeptidase 11	Extracellular Space	peptidase
203936_s_at	MMP9	matrix metallopeptidase 9	Extracellular Space	peptidase
219091_s_at	MMRN2	multimerin 2	Extracellular Space	other
236262_at	MMRN2	multimerin 2	Extracellular Space	other
223700_at	MND1	meiotic nuclear divisions 1	Nucleus	other
226844_at	MOB3B	MOB kinase activator 3B	Other	other
229568_at	MOB3B	MOB kinase activator 3B	Other	other
1555740_a_at	MRAP	melanocortin 2 receptor accessory protein	Cytoplasm	other
227727_at	MRGPRF	MAS related GPR family member F	Plasma Membrane	G-protein coupled receptor
218538_s_at	MRS2	MRS2, magnesium transporter	Cytoplasm	transporter
225782_at	MSRB3	methionine sulfoxide reductase B3	Cytoplasm	other
228069_at	MTFR2	mitochondrial fission regulator 2	Cytoplasm	other
201761_at	MTHFD2	methylenetetrahydrofolate dehydrogenase (NADP+ dependent) 2, methenyltetrahydrofolate cyclohydrolase	Cytoplasm	enzyme
226018_at	MTURN	maturin, neural progenitor differentiation regulator homolog (Xenopus)	Other	other
231947_at	MYCT1	myc target 1	Nucleus	other
207961_x_at	MYH11	myosin, heavy chain 11, smooth muscle	Cytoplasm	other
201058_s_at	MYL9	myosin light chain 9	Cytoplasm	other
226657_at	NATD1	N-acetyltransferase domain containing 1	Other	other
204162_at	NDC80	NDC80 kinetochore complex component	Nucleus	other
209550_at	NDN	necdin, MAGE family member	Nucleus	transcription regulator
206453_s_at	NDRG2	NDRG family member 2	Cytoplasm	other
235759_at	NECAB1	N-terminal EF-hand calcium binding protein 1	Cytoplasm	other
204641_at	NEK2	NIMA related kinase 2	Cytoplasm	kinase
212809_at	NFATC2IP	nuclear factor of activated T-cells 2 interacting protein	Nucleus	other
226992_at	NOSTRIN	nitric oxide synthase trafficking	Cytoplasm	transcription regulator
32625_at	NPR1	natriuretic peptide receptor 1	Plasma Membrane	enzyme
218625_at	NRN1	neuritin 1	Cytoplasm	other
221795_at	NTRK2	neurotrophic receptor tyrosine kinase 2	Plasma Membrane	kinase
221796_at	NTRK2	neurotrophic receptor tyrosine kinase 2	Plasma Membrane	kinase
223381_at	NUF2	NUF2, NDC80 kinetochore complex component	Nucleus	other
218039_at	NUSAP1	nucleolar and spindle associated protein 1	Nucleus	other
219978_s_at	NUSAP1	nucleolar and spindle associated protein 1	Nucleus	other
225510_at	OAF	out at first homolog	Cytoplasm	other
218730_s_at	OGN	osteoglycin	Extracellular Space	growth factor
222722_at	OGN	osteoglycin	Extracellular Space	growth factor
213599_at	OIP5	Opa interacting protein 5	Nucleus	other
217525_at	OLFML1	olfactomedin like 1	Extracellular Space	other
213075_at	OLFML2A	olfactomedin like 2A	Extracellular Space	other
205907_s_at	OMD	osteomodulin	Extracellular Space	other
205908_s_at	OMD	osteomodulin	Extracellular Space	other
219105_x_at	ORC6	origin recognition complex subunit 6	Nucleus	other
228399_at	OSR1	odd-skipped related transciption factor 1	Nucleus	other
235885_at	P2RY12	purinergic receptor P2Y12	Plasma Membrane	G-protein coupled receptor
218717_s_at	P3H2	prolyl 3-hydroxylase 2	Cytoplasm	enzyme
200816_s_at	PAFAH1B1	platelet activating factor acetylhydrolase 1b regulatory subunit 1	Cytoplasm	enzyme
203228_at	PAFAH1B3	platelet activating factor acetylhydrolase 1b catalytic subunit 3	Cytoplasm	enzyme
218736_s_at	PALMD	palmdelphin	Cytoplasm	other
213661_at	PAMR1	peptidase domain containing associated with muscle regeneration 1	Extracellular Space	peptidase
208644_at	PARP1	poly(ADP-ribose) polymerase 1	Nucleus	enzyme
213675_at	PARVA	parvin alpha	Cytoplasm	other
235279_at	PARVA	parvin alpha	Cytoplasm	other
219148_at	PBK	PDZ binding kinase	Cytoplasm	kinase
208383_s_at	PCK1	phosphoenolpyruvate carboxykinase 1	Cytoplasm	kinase
201202_at	PCNA	proliferating cell nuclear antigen	Nucleus	enzyme
229287_at	PCNX1	pecanex homolog 1 (Drosophila)	Plasma Membrane	other
204134_at	PDE2A	phosphodiesterase 2A	Cytoplasm	enzyme
230109_at	PDE7B	phosphodiesterase 7B	Cytoplasm	enzyme
219304_s_at	PDGFD	platelet derived growth factor D	Extracellular Space	growth factor
203131_at	PDGFRA	platelet derived growth factor receptor alpha	Plasma Membrane	kinase
228618_at	PEAR1	platelet endothelial aggregation receptor 1	Plasma Membrane	other
219132_at	PELI2	pellino E3 ubiquitin protein ligase family member 2	Cytoplasm	other
202861_at	PER1	period circadian clock 1	Nucleus	other
244677_at	PER1	period circadian clock 1	Nucleus	other
36829_at	PER1	period circadian clock 1	Nucleus	other
205251_at	PER2	period circadian clock 2	Nucleus	transcription regulator
221045_s_at	PER3	period circadian clock 3	Nucleus	other
226303_at	PGM5	phosphoglucomutase 5	Cytoplasm	enzyme
230595_at	PGM5-AS1	PGM5 antisense RNA 1	Other	other
226846_at	PHYHD1	phytanoyl-CoA dioxygenase domain containing 1	Other	other
219093_at	PID1	phosphotyrosine interaction domain containing 1	Cytoplasm	other
212239_at	PIK3R1	phosphoinositide-3-kinase regulatory subunit 1	Cytoplasm	kinase
221027_s_at	PLA2G12A	phospholipase A2 group XIIA	Other	enzyme
227419_x_at	PLAC9	placenta specific 9	Other	other
227148_at	PLEKHH2	pleckstrin homology, MyTH4 and FERM domain containing H2	Cytoplasm	other
205913_at	PLIN1	perilipin 1	Cytoplasm	other
228409_at	PLIN4	perilipin 4	Cytoplasm	other
209147_s_at	PLPP1	phospholipid phosphatase 1	Plasma Membrane	phosphatase
210946_at	PLPP1	phospholipid phosphatase 1	Plasma Membrane	phosphatase
209355_s_at	PLPP3	phospholipid phosphatase 3	Plasma Membrane	phosphatase
212226_s_at	PLPP3	phospholipid phosphatase 3	Plasma Membrane	phosphatase
212230_at	PLPP3	phospholipid phosphatase 3	Plasma Membrane	phosphatase
218901_at	PLSCR4	phospholipid scramblase 4	Plasma Membrane	enzyme
201695_s_at	PNP	purine nucleoside phosphorylase	Nucleus	enzyme
225291_at	PNPT1	polyribonucleotide nucleotidyltransferase 1	Cytoplasm	enzyme
205909_at	POLE2	polymerase (DNA) epsilon 2, accessory subunit	Nucleus	enzyme
205878_at	POU6F1	POU class 6 homeobox 1	Nucleus	transcription regulator
208510_s_at	PPARG	peroxisome proliferator activated receptor gamma	Nucleus	ligand-dependent nuclear receptor
201957_at	PPP1R12B	protein phosphatase 1 regulatory subunit 12B	Cytoplasm	phosphatase
227006_at	PPP1R14A	protein phosphatase 1 regulatory inhibitor subunit 14A	Cytoplasm	phosphatase
218009_s_at	PRC1	protein regulator of cytokinesis 1	Nucleus	other
228692_at	PREX2	phosphatidylinositol-3,4,5-trisphosphate dependent Rac exchange factor 2	Cytoplasm	other
230087_at	PRIMA1	proline rich membrane anchor 1	Plasma Membrane	other
207808_s_at	PROS1	protein S (alpha)	Extracellular Space	other
228273_at	PRR11	proline rich 11	Other	other
229118_at	PRRG3	proline rich and Gla domain 3	Plasma Membrane	other
232527_at	PSMD6-AS2	PSMD6 antisense RNA 2	Other	other
201896_s_at	PSRC1	proline and serine rich coiled-coil 1	Cytoplasm	other
225363_at	PTEN	phosphatase and tensin homolog	Cytoplasm	phosphatase
228006_at	PTEN	phosphatase and tensin homolog	Cytoplasm	phosphatase
226380_at	PTPN21	protein tyrosine phosphatase, non-receptor type 21	Cytoplasm	phosphatase
230250_at	PTPRB	protein tyrosine phosphatase, receptor type B	Plasma Membrane	phosphatase
1557938_s_at	PTRF	polymerase I and transcript release factor	Nucleus	transcription regulator
208789_at	PTRF	polymerase I and transcript release factor	Nucleus	transcription regulator
208790_s_at	PTRF	polymerase I and transcript release factor	Nucleus	transcription regulator
203554_x_at	PTTG1	pituitary tumor-transforming 1	Nucleus	transcription regulator
204020_at	PURA	purine-rich element binding protein A	Nucleus	transcription regulator
202148_s_at	PYCR1	pyrroline-5-carboxylate reductase 1	Cytoplasm	enzyme
218360_at	RAB22A	RAB22A, member RAS oncogene family	Cytoplasm	enzyme
204477_at	RABIF	RAB interacting factor	Other	transporter
204478_s_at	RABIF	RAB interacting factor	Other	transporter
222077_s_at	RACGAP1	Rac GTPase activating protein 1	Cytoplasm	transporter
205024_s_at	RAD51	RAD51 recombinase	Nucleus	enzyme
204146_at	RAD51AP1	RAD51 associated protein 1	Nucleus	other
228548_at	RAP1A	RAP1A, member of RAS oncogene family	Cytoplasm	enzyme
210051_at	RAPGEF3	Rap guanine nucleotide exchange factor 3	Nucleus	other
220027_s_at	RASIP1	Ras interacting protein 1	Cytoplasm	other
225776_at	RBMS2	RNA binding motif single stranded interacting protein 2	Nucleus	other
235570_at	RBMS3	RNA binding motif single stranded interacting protein 3	Other	other
238447_at	RBMS3	RNA binding motif single stranded interacting protein 3	Other	other
241789_at	RBMS3	RNA binding motif single stranded interacting protein 3	Other	other
242137_at	RBMS3	RNA binding motif single stranded interacting protein 3	Other	other
243041_s_at	RBMS3	RNA binding motif single stranded interacting protein 3	Other	other
219140_s_at	RBP4	retinol binding protein 4	Extracellular Space	transporter
204759_at	RCBTB2	RCC1 and BTB domain containing protein 2	Cytoplasm	other
205407_at	RECK	reversion inducing cysteine rich protein with kazal motifs	Plasma Membrane	other
226872_at	RFX2	regulatory factor X2	Nucleus	transcription regulator
209568_s_at	RGL1	ral guanine nucleotide dissociation stimulator like 1	Cytoplasm	other
235489_at	RHOJ	ras homolog family member J	Cytoplasm	enzyme
238906_s_at	RHOJ	ras homolog family member J	Cytoplasm	enzyme
243481_at	RHOJ	ras homolog family member J	Cytoplasm	enzyme
227983_at	RILPL2	Rab interacting lysosomal protein like 2	Cytoplasm	other
226456_at	RMI2	RecQ mediated genome instability 2	Nucleus	other
213397_x_at	RNASE4	ribonuclease A family member 4	Extracellular Space	enzyme
203022_at	RNASEH2A	ribonuclease H2 subunit A	Nucleus	enzyme
236038_at	RNF150	ring finger protein 150	Other	peptidase
226028_at	ROBO4	roundabout guidance receptor 4	Plasma Membrane	other
201890_at	RRM2	ribonucleotide reductase regulatory subunit M2	Nucleus	enzyme
209773_s_at	RRM2	ribonucleotide reductase regulatory subunit M2	Nucleus	enzyme
219037_at	RRP15	ribosomal RNA processing 15 homolog	Nucleus	other
205528_s_at	RUNX1T1	RUNX1 translocation partner 1	Nucleus	transcription regulator
205529_s_at	RUNX1T1	RUNX1 translocation partner 1	Nucleus	transcription regulator
228827_at	RUNX1T1	RUNX1 translocation partner 1	Nucleus	transcription regulator
204351_at	S100P	S100 calcium binding protein P	Cytoplasm	other
208607_s_at	SAA2	serum amyloid A2	Extracellular Space	other
214456_x_at	SAA2	serum amyloid A2	Extracellular Space	other
225509_at	SAP30L	SAP30-like	Nucleus	other
226022_at	SASH1	SAM and SH3 domain containing 1	Extracellular Space	other
41644_at	SASH1	SAM and SH3 domain containing 1	Extracellular Space	other
229839_at	SCARA5	scavenger receptor class A member 5	Cytoplasm	other
235849_at	SCARA5	scavenger receptor class A member 5	Cytoplasm	other
236359_at	SCN4B	sodium voltage-gated channel beta subunit 4	Plasma Membrane	ion channel
228730_s_at	SCRN2	secernin 2	Extracellular Space	other
218711_s_at	SDPR	serum deprivation response	Plasma Membrane	other
222717_at	SDPR	serum deprivation response	Plasma Membrane	other
219689_at	SEMA3G	semaphorin 3G	Cytoplasm	other
200986_at	SERPING1	serpin family G member 1	Extracellular Space	other
205933_at	SETBP1	SET binding protein 1	Nucleus	other
202037_s_at	SFRP1	secreted frizzled-related protein 1	Plasma Membrane	transmembrane receptor
230165_at	SGO2	shugoshin 2	Nucleus	other
225354_s_at	SH3BGRL2	SH3 domain binding glutamate rich protein like 2	Nucleus	other
225162_at	SH3D19	SH3 domain containing 19	Plasma Membrane	other
229910_at	SHE	Src homology 2 domain containing E	Cytoplasm	other
238036_at	SHE	Src homology 2 domain containing E	Cytoplasm	other
213221_s_at	SIK2	salt inducible kinase 2	Cytoplasm	kinase
223430_at	SIK2	salt inducible kinase 2	Cytoplasm	kinase
202856_s_at	SLC16A3	solute carrier family 16 member 3	Plasma Membrane	transporter
220736_at	SLC19A3	solute carrier family 19 member 3	Plasma Membrane	transporter
218151_x_at	SLC52A2	solute carrier family 52 member 2	Plasma Membrane	other
203812_at	SLIT3	slit guidance ligand 3	Extracellular Space	other
206542_s_at	SMARCA2	SWI/SNF related, matrix associated, actin dependent regulator of chromatin, subfamily a, member 2	Nucleus	transcription regulator
217707_x_at	SMARCA2	SWI/SNF related, matrix associated, actin dependent regulator of chromatin, subfamily a, member 2	Nucleus	transcription regulator
223235_s_at	SMOC2	SPARC related modular calcium binding 2	Extracellular Space	other
205644_s_at	SNRPG	small nuclear ribonucleoprotein polypeptide G	Nucleus	other
226685_at	SNTB2	syntrophin beta 2	Plasma Membrane	other
227312_at	SNTB2	syntrophin beta 2	Plasma Membrane	other
213364_s_at	SNX1	sorting nexin 1	Cytoplasm	transporter
229898_at	SNX33	sorting nexin 33	Cytoplasm	other
218087_s_at	SORBS1	sorbin and SH3 domain containing 1	Plasma Membrane	other
222513_s_at	SORBS1	sorbin and SH3 domain containing 1	Plasma Membrane	other
228698_at	SOX7	SRY-box 7	Nucleus	transcription regulator
203145_at	SPAG5	sperm associated antigen 5	Nucleus	peptidase
204011_at	SPRY2	sprouty RTK signaling antagonist 2	Plasma Membrane	other
200672_x_at	SPTBN1	spectrin beta, non-erythrocytic 1	Plasma Membrane	other
212071_s_at	SPTBN1	spectrin beta, non-erythrocytic 1	Plasma Membrane	other
209218_at	SQLE	squalene epoxidase	Cytoplasm	enzyme
213577_at	SQLE	squalene epoxidase	Cytoplasm	enzyme
204955_at	SRPX	sushi repeat containing protein, X-linked	Cytoplasm	other
238929_at	SRSF8	serine/arginine-rich splicing factor 8	Nucleus	other
204963_at	SSPN	sarcospan	Plasma Membrane	other
204964_s_at	SSPN	sarcospan	Plasma Membrane	other
226932_at	SSPN	sarcospan	Plasma Membrane	other
203016_s_at	SSX2IP	synovial sarcoma, X breakpoint 2 interacting protein	Plasma Membrane	other
213103_at	STARD13	StAR related lipid transfer domain containing 13	Cytoplasm	other
209969_s_at	STAT1	signal transducer and activator of transcription 1	Nucleus	transcription regulator
AFFX-HUMISGF3A/M97935_3_at	STAT1	signal transducer and activator of transcription 1	Nucleus	transcription regulator
212549_at	STAT5B	signal transducer and activator of transcription 5B	Nucleus	transcription regulator
205339_at	STIL	SCL/TAL1 interrupting locus	Nucleus	other
200783_s_at	STMN1	stathmin 1	Cytoplasm	other
212111_at	STX12	syntaxin 12	Cytoplasm	other
213247_at	SVEP1	sushi, von Willebrand factor type A, EGF and pentraxin domain containing 1	Cytoplasm	other
210247_at	SYN2	synapsin II	Plasma Membrane	other
225720_at	SYNPO2	synaptopodin 2	Cytoplasm	other
200911_s_at	TACC1	transforming acidic coiled-coil containing protein 1	Nucleus	other
218308_at	TACC3	transforming acidic coiled-coil containing protein 3	Nucleus	other
203714_s_at	TBCE	tubulin folding cofactor E	Cytoplasm	other
230438_at	TBX15	T-box 15	Nucleus	transcription regulator
227705_at	TCEAL7	transcription elongation factor A like 7	Nucleus	transcription regulator
225840_at	TEF	TEF, PAR bZIP transcription factor	Nucleus	transcription regulator
213258_at	TFPI	tissue factor pathway inhibitor	Extracellular Space	other
209651_at	TGFB1I1	transforming growth factor beta 1 induced transcript 1	Nucleus	transcription regulator
208944_at	TGFBR2	transforming growth factor beta receptor 2	Plasma Membrane	kinase
226625_at	TGFBR3	transforming growth factor beta receptor 3	Plasma Membrane	kinase
229477_at	THRSP	thyroid hormone responsive	Nucleus	other
218491_s_at	THYN1	thymocyte nuclear protein 1	Nucleus	other
230350_at	TIAL1	TIA1 cytotoxic granule-associated RNA binding protein-like 1	Nucleus	transcription regulator
203046_s_at	TIMELESS	timeless circadian clock	Nucleus	other
201821_s_at	TIMM17A	translocase of inner mitochondrial membrane 17 homolog A (yeast)	Cytoplasm	transporter
215171_s_at	TIMM17A	translocase of inner mitochondrial membrane 17 homolog A (yeast)	Cytoplasm	transporter
206243_at	TIMP4	TIMP metallopeptidase inhibitor 4	Extracellular Space	other
219058_x_at	TINAGL1	tubulointerstitial nephritis antigen like 1	Extracellular Space	transporter
1554408_a_at	TK1	thymidine kinase 1	Cytoplasm	kinase
202338_at	TK1	thymidine kinase 1	Cytoplasm	kinase
230061_at	TM4SF18	transmembrane 4 L six family member 18	Other	other
232313_at	TMEM132C	transmembrane protein 132C	Other	other
222752_s_at	TMEM206	transmembrane protein 206	Plasma Membrane	other
203662_s_at	TMOD1	tropomodulin 1	Cytoplasm	enzyme
203432_at	TMPO	thymopoietin	Nucleus	other
226322_at	TMTC1	transmembrane and tetratricopeptide repeat containing 1	Cytoplasm	other
226931_at	TMTC1	transmembrane and tetratricopeptide repeat containing 1	Cytoplasm	other
205611_at	TNFSF12	tumor necrosis factor superfamily member 12	Extracellular Space	cytokine
220065_at	TNMD	tenomodulin	Plasma Membrane	other
221246_x_at	TNS1	tensin 1	Plasma Membrane	other
221747_at	TNS1	tensin 1	Plasma Membrane	other
221748_s_at	TNS1	tensin 1	Plasma Membrane	other
212494_at	TNS2	tensin 2	Plasma Membrane	other
208609_s_at	TNXB	tenascin XB	Extracellular Space	other
213451_x_at	TNXB	tenascin XB	Extracellular Space	other
216333_x_at	TNXB	tenascin XB	Extracellular Space	other
201812_s_at	TOMM7	translocase of outer mitochondrial membrane 7	Cytoplasm	transporter
201291_s_at	TOP2A	topoisomerase (DNA) II alpha	Nucleus	enzyme
201292_at	TOP2A	topoisomerase (DNA) II alpha	Nucleus	enzyme
225402_at	TP53RK	TP53 regulating kinase	Nucleus	kinase
222976_s_at	TPM3	tropomyosin 3	Cytoplasm	other
210052_s_at	TPX2	TPX2, microtubule nucleation factor	Nucleus	other
227801_at	TRIM59	tripartite motif containing 59	Cytoplasm	enzyme
204033_at	TRIP13	thyroid hormone receptor interactor 13	Cytoplasm	transcription regulator
205802_at	TRPC1	transient receptor potential cation channel subfamily C member 1	Plasma Membrane	ion channel
209390_at	TSC1	tuberous sclerosis 1	Cytoplasm	other
235616_at	TSHZ2	teashirt zinc finger homeobox 2	Other	other
238577_s_at	TSHZ2	teashirt zinc finger homeobox 2	Other	other
243940_at	TSHZ2	teashirt zinc finger homeobox 2	Other	other
244521_at	TSHZ2	teashirt zinc finger homeobox 2	Other	other
235737_at	TSLP	thymic stromal lymphopoietin	Extracellular Space	cytokine
202242_at	TSPAN7	tetraspanin 7	Plasma Membrane	other
213058_at	TTC28	tetratricopeptide repeat domain 28	Cytoplasm	other
215146_s_at	TTC28	tetratricopeptide repeat domain 28	Cytoplasm	other
204822_at	TTK	TTK protein kinase	Nucleus	kinase
239523_at	TUSC5	tumor suppressor candidate 5	Other	other
201010_s_at	TXNIP	thioredoxin interacting protein	Cytoplasm	other
238868_at	UACA	uveal autoantigen with coiled-coil domains and ankyrin repeats	Cytoplasm	other
202954_at	UBE2C	ubiquitin conjugating enzyme E2 C	Cytoplasm	enzyme
202779_s_at	UBE2S	ubiquitin conjugating enzyme E2 S	Nucleus	enzyme
223229_at	UBE2T	ubiquitin conjugating enzyme E2 T	Nucleus	enzyme
222657_s_at	UBE2W	ubiquitin conjugating enzyme E2 W (putative)	Nucleus	enzyme
219960_s_at	UCHL5	ubiquitin C-terminal hydrolase L5	Cytoplasm	peptidase
220083_x_at	UCHL5	ubiquitin C-terminal hydrolase L5	Cytoplasm	peptidase
218257_s_at	UGGT1	UDP-glucose glycoprotein glucosyltransferase 1	Cytoplasm	enzyme
225655_at	UHRF1	ubiquitin like with PHD and ring finger domains 1	Nucleus	transcription regulator
223119_s_at	USP47	ubiquitin specific peptidase 47	Cytoplasm	peptidase
230083_at	USP53	ubiquitin specific peptidase 53	Extracellular Space	enzyme
237465_at	USP53	ubiquitin specific peptidase 53	Extracellular Space	enzyme
225093_at	UTRN	utrophin	Plasma Membrane	transmembrane receptor
228480_at	VAPA	VAMP associated protein A	Plasma Membrane	other
220327_at	VGLL3	vestigial like family member 3	Other	other
222478_at	VPS36	vacuolar protein sorting 36 homolog	Cytoplasm	other
202112_at	VWF	von Willebrand factor	Extracellular Space	other
228159_at	WDFY2	WD repeat and FYVE domain containing 2	Cytoplasm	other
218512_at	WDR12	WD repeat domain 12	Cytoplasm	other
209053_s_at	WHSC1	Wolf-Hirschhorn syndrome candidate 1	Nucleus	enzyme
235821_at	WISP1	WNT1 inducible signaling pathway protein 1	Extracellular Space	other
228949_at	WLS	wntless Wnt ligand secretion mediator	Cytoplasm	other
224894_at	YAP1	Yes associated protein 1	Nucleus	transcription regulator
224895_at	YAP1	Yes associated protein 1	Nucleus	transcription regulator
205883_at	ZBTB16	zinc finger and BTB domain containing 16	Nucleus	transcription regulator
205383_s_at	ZBTB20	zinc finger and BTB domain containing 20	Nucleus	transcription regulator
226250_at	ZBTB20	zinc finger and BTB domain containing 20	Nucleus	transcription regulator
226252_at	ZBTB20	zinc finger and BTB domain containing 20	Nucleus	transcription regulator
227121_at	ZBTB20	zinc finger and BTB domain containing 20	Nucleus	transcription regulator
235308_at	ZBTB20	zinc finger and BTB domain containing 20	Nucleus	transcription regulator
225629_s_at	ZBTB4	zinc finger and BTB domain containing 4	Nucleus	transcription regulator
227809_at	ZC3H6	zinc finger CCCH-type containing 6	Other	other
212419_at	ZCCHC24	zinc finger CCHC-type containing 24	Other	other
212423_at	ZCCHC24	zinc finger CCHC-type containing 24	Other	other
201368_at	ZFP36L2	ZFP36 ring finger protein-like 2	Nucleus	transcription regulator
201369_s_at	ZFP36L2	ZFP36 ring finger protein-like 2	Nucleus	transcription regulator
217367_s_at	ZHX3	zinc fingers and homeoboxes 3	Nucleus	transcription regulator
217781_s_at	ZNF106	zinc finger protein 106	Cytoplasm	other
214823_at	ZNF204P	zinc finger protein 204, pseudogene	Other	other
218349_s_at	ZWILCH	zwilch kinetochore protein	Nucleus	other
222606_at	ZWILCH	zwilch kinetochore protein	Nucleus	other
204026_s_at	ZWINT	ZW10 interacting kinetochore protein	Nucleus	other
1555929_s_at
1557422_at
1560049_at
1566482_at
206093_x_at
209458_x_at
211699_x_at
211745_x_at
214414_x_at
226040_at
227762_at
228854_at
229490_s_at
229531_at
230292_at
231262_at
232584_at
232852_at
232882_at
232935_at
233442_at
233648_at
235658_at
236010_at
236383_at
236936_at
237157_at
237624_at
237727_at
238151_at
239262_at
239849_at
240245_at
241929_at
242532_at
242736_at
243715_at
244420_at
244447_at
244876_at

## Sheet: Fold_Change
	GSE3744							GSE10780							GSE21422							GSE29044
ID	adj.P.Val	P.Value	logFC	Gene.symbol			ID	adj.P.Val	P.Value	logFC	Gene.symbol			ID	adj.P.Val	P.Value	logFC	Gene.symbol			ID	adj.P.Val	P.Value	logFC	Gene.symbol
1552509_a_at	5.66e-16	1.66e-19	-2.75708	CD300LG			1552509_a_at	5.8e-23	8.55e-25	-1.74041	CD300LG			1552509_a_at	0.0001007	6.44e-08	-6.82744	CD300LG			1552509_a_at	3.2e-25	1.17e-29	-3.74	CD300LG
1552519_at	0.000235	4.36e-06	-1.73158	ACVR1C			1552519_at	3.4e-14	1.7e-15	-1.67849	ACVR1C			1552519_at	0.0004565	1.01e-06	-7.62617	ACVR1C			1552519_at	8.53e-10	1.54e-11	-2.12	ACVR1C
1553243_at	2.05e-08	7.38e-11	-1.75054	ITIH5			1553243_at	1.18e-20	2.41e-22	-1.49292	ITIH5			1553243_at	0.0018576	2.17e-05	-4.72246	ITIH5			1553243_at	1.85e-14	6.19e-17	-1.98	ITIH5
1554408_a_at	0.00653	0.000273	1.82675	TK1			1554408_a_at	2.53e-32	1.05e-34	1.44186	TK1			1554408_a_at	0.0005503	1.56e-06	4.26878	TK1			1554408_a_at	2.2e-10	3.35e-12	2	TK1
1554547_at	3.52e-07	1.95e-09	-1.92987	FAM13C			1554547_at	1.16e-20	2.37e-22	-1.35966	FAM13C			1554547_at	0.0004606	1.04e-06	-3.93287	FAM13C			1554547_at	6.91e-18	3.92e-21	-2.5	FAM13C
1554768_a_at	0.00015	2.53e-06	3.59708	MAD2L1			1554768_a_at	1.54e-21	2.8e-23	1.19446	MAD2L1			1554768_a_at	0.0003646	6.67e-07	3.83047	MAD2L1			1554768_a_at	1.85e-07	6.7e-09	1.9	MAD2L1
1555274_a_at	2.52e-08	9.41e-11	2.41185	EPT1			1555274_a_at	4.51e-33	1.62e-35	1.28001	EPT1			1555274_a_at	0.0009382	5.46e-06	3.93322	EPT1			1555274_a_at	5.13e-10	8.59e-12	1.77	EPT1
1555740_a_at	0.00376	0.000135	-0.877754	MRAP			1555740_a_at	3.19e-05	7e-06	-0.430847	MRAP			1555740_a_at	0.0088583	0.000314	-5.64911	MRAP			1555740_a_at	9.63e-05	8.34e-06	-0.713	MRAP
1555758_a_at	5.18e-06	4.66e-08	3.88858	CDKN3			1555758_a_at	2.44e-39	3.33e-42	1.51221	CDKN3			1555758_a_at	6.75e-05	1.32e-08	5.20792	CDKN3			1555758_a_at	2.61e-09	5.45e-11	2.44	CDKN3
1555929_s_at	7.96e-07	5.2e-09	-1.70572				1555929_s_at	2e-17	6.41e-19	-0.844758				1555929_s_at	0.0070514	0.000217	-2.19081				1555929_s_at	2.96e-11	3.31e-13	-1.71
1556364_at	1.16e-18	2.34e-22	-4.14449	ADAMTS9-AS2			1556364_at	2.01e-18	5.64e-20	-0.979721	ADAMTS9-AS2			1556364_at	0.0001685	1.76e-07	-3.58763	ADAMTS9-AS2			1556364_at	2.28e-13	1.17e-15	-2.05	ADAMTS9-AS2
1556427_s_at	9.77e-13	8.76e-16	-2.72966	LRRN4CL			1556427_s_at	4.11e-26	3.96e-28	-1.57342	LRRN4CL			1556427_s_at	0.0005725	1.78e-06	-6.21762	LRRN4CL			1556427_s_at	8.23e-16	1.43e-18	-3.2	LRRN4CL
1556579_s_at	2.47e-13	1.86e-16	-1.78909	IGSF10			1556579_s_at	3.5e-20	7.73e-22	-1.26443	IGSF10			1556579_s_at	0.0032649	6.04e-05	-3.99813	IGSF10			1556579_s_at	1.07e-19	2.63e-23	-2.59	IGSF10
1557422_at	3.03e-11	4.6e-14	-1.74724				1557422_at	6.27e-12	4.49e-13	-0.857282				1557422_at	0.0010676	7.18e-06	-4.47697				1557422_at	1.99e-12	1.4e-14	-1.9
1557938_s_at	8.02e-06	7.94e-08	-2.1566	PTRF			1557938_s_at	1.88e-09	1.99e-10	-0.933053	PTRF			1557938_s_at	0.0041518	9.02e-05	-3.32321	PTRF			1557938_s_at	0.000586	6.75e-05	-0.98	PTRF
1557961_s_at	2.36e-09	6.03e-12	-2.25457	C8orf88			1557961_s_at	1.01e-39	1.29e-42	-1.40682	C8orf88			1557961_s_at	0.0004565	9.96e-07	-3.31538	C8orf88			1557961_s_at	4.89e-13	2.81e-15	-2.05	C8orf88
1558421_a_at	0.00292	9.89e-05	-0.399394	C14orf180			1558421_a_at	2.04e-05	4.32e-06	-0.59303	C14orf180			1558421_a_at	0.0035272	6.88e-05	-5.33112	C14orf180			1558421_a_at	4.36e-05	3.34e-06	-0.575	C14orf180
1558820_a_at	0.00357	0.000126	-1.25225	CCDC178			1558820_a_at	1.4e-14	6.64e-16	-0.615748	CCDC178			1558820_a_at	0.0059942	0.000168	-3.65711	CCDC178			1558820_a_at	1.85e-14	6.19e-17	-2.1	CCDC178
1558828_s_at	3.12e-08	1.22e-10	-4.53571	MIR143HG			1558828_s_at	1.72e-32	6.78e-35	-2.33456	MIR143HG			1558828_s_at	0.002232	3.12e-05	-3.84312	MIR143HG			1558828_s_at	1.44e-17	9.22e-21	-3.29	MIR143HG
1559296_at	2.55e-09	6.63e-12	-1.8288	ADAMTS9-AS2			1559296_at	6.15e-15	2.78e-16	-0.422636	ADAMTS9-AS2			1559296_at	0.0025808	4.16e-05	-2.48743	ADAMTS9-AS2			1559296_at	4.49e-08	1.36e-09	-0.925	ADAMTS9-AS2
1560049_at	4.59e-09	1.26e-11	-2.08808				1560049_at	6.97e-11	5.87e-12	-0.723674				1560049_at	0.0008671	4.65e-06	-4.77935				1560049_at	1.47e-19	4.02e-23	-3.15
1564525_at	0.00627	0.000259	-1.05743				1564525_at	2.48e-12	1.67e-13	-0.540248				1564525_at	0.0013038	1.13e-05	-4.03084				1564525_at	5.11e-05	4.02e-06	-0.657
1566482_at	1.27e-11	1.82e-14	-3.82677				1566482_at	1.06e-21	1.89e-23	-1.49165				1566482_at	0.000508	1.24e-06	-3.46164				1566482_at	3.73e-16	5.81e-19	-2.25
200672_x_at	0.000445	9.36e-06	-1.72809	SPTBN1			200672_x_at	8.08e-07	1.33e-07	-0.7902	SPTBN1			200672_x_at	0.0023054	3.31e-05	-2.66842	SPTBN1			200672_x_at	0.000249	2.5e-05	-1.05	SPTBN1
200696_s_at	2.21e-10	3.97e-13	-2.55454	GSN			200696_s_at	2.08e-18	5.86e-20	-1.55147	GSN			200696_s_at	0.0010249	6.69e-06	-3.68833	GSN			200696_s_at	1.85e-10	2.73e-12	-1.43	GSN
200762_at	0.00505	0.000196	-1.49473	DPYSL2			200762_at	1.57e-37	2.78e-40	-1.62308	DPYSL2			200762_at	0.0031686	5.75e-05	-2.17375	DPYSL2			200762_at	3.52e-12	2.78e-14	-1.26	DPYSL2
200771_at	0.00652	0.000272	-1.50063	LAMC1			200771_at	4.99e-16	1.94e-17	-0.912904	LAMC1			200771_at	0.0028235	4.8e-05	-2.3648	LAMC1			200771_at	2.59e-08	7.38e-10	-0.844	LAMC1
200783_s_at	9.75e-06	9.93e-08	2.00802	STMN1			200783_s_at	3.75e-16	1.43e-17	0.71457	STMN1			200783_s_at	0.0052891	0.000136	1.62666	STMN1			200783_s_at	1.04e-05	6.49e-07	0.824	STMN1
200816_s_at	0.000806	1.95e-05	-1.00991	PAFAH1B1			200816_s_at	1.3e-21	2.35e-23	-0.670665	PAFAH1B1			200816_s_at	0.0006011	2.03e-06	-1.13192	PAFAH1B1			200816_s_at	1.63e-06	7.87e-08	-0.597	PAFAH1B1
200853_at	0.000632	1.45e-05	1.3647	H2AFZ			200853_at	3.1e-24	3.88e-26	1.15728	H2AFZ			200853_at	0.001538	1.55e-05	1.92427	H2AFZ			200853_at	1.57e-09	3.09e-11	0.761	H2AFZ
200910_at	0.00121	3.24e-05	1.00152	CCT3			200910_at	4.67e-06	8.8e-07	0.693994	CCT3			200910_at	0.0085718	0.000297	1.60091	CCT3			200910_at	1.19e-06	5.54e-08	0.607	CCT3
200911_s_at	0.00129	3.5e-05	-1.79387	TACC1			200911_s_at	1.56e-17	4.96e-19	-0.995278	TACC1			200911_s_at	0.0042285	9.24e-05	-2.13215	TACC1			200911_s_at	9.79e-11	1.29e-12	-1.02	TACC1
200986_at	5.21e-06	4.71e-08	-2.017	SERPING1			200986_at	9.09e-09	1.07e-09	-1.0979	SERPING1			200986_at	0.004387	9.78e-05	-1.97532	SERPING1			200986_at	1.07e-05	6.67e-07	-0.834	SERPING1
201010_s_at	3.77e-05	4.8e-07	-2.08767	TXNIP			201010_s_at	4.25e-17	1.42e-18	-1.01736	TXNIP			201010_s_at	0.0079503	0.00026	-1.97371	TXNIP			201010_s_at	1.19e-07	4.11e-09	-0.896	TXNIP
201012_at	0.00149	4.19e-05	-2.04141	ANXA1			201012_at	7.53e-25	8.71e-27	-1.48957	ANXA1			201012_at	0.001545	1.6e-05	-2.54606	ANXA1			201012_at	2.04e-12	1.46e-14	-1.55	ANXA1
201058_s_at	0.00348	0.000122	-2.26327	MYL9			201058_s_at	8.3e-12	6.06e-13	-1.39537	MYL9			201058_s_at	0.0052144	0.000133	-2.46676	MYL9			201058_s_at	0.00682	0.00117	-0.804	MYL9
201088_at	1.2e-07	5.87e-10	2.36389	KPNA2			201088_at	1.24e-21	2.23e-23	1.24706	KPNA2			201088_at	0.0028235	4.79e-05	2.43927	KPNA2			201088_at	5.19e-07	2.16e-08	0.939	KPNA2
201111_at	0.00307	0.000105	1.16757	CSE1L			201111_at	8.61e-12	6.3e-13	0.568152	CSE1L			201111_at	0.0062043	0.000176	1.14229	CSE1L			201111_at	0.00627	0.00106	0.491	CSE1L
201202_at	0.000408	8.36e-06	1.52455	PCNA			201202_at	7.99e-30	4.75e-32	1.29324	PCNA			201202_at	0.0025135	3.9e-05	2.07657	PCNA			201202_at	1.02e-09	1.88e-11	0.92	PCNA
201278_at	0.00119	3.16e-05	-1.84939	DAB2			201278_at	4e-09	4.45e-10	-0.721489	DAB2			201278_at	0.0039968	8.46e-05	-1.94499	DAB2			201278_at	4.63e-07	1.9e-08	-0.95	DAB2
201280_s_at	0.00337	0.000117	-1.54472	DAB2			201280_s_at	3.2e-11	2.56e-12	-0.869162	DAB2			201280_s_at	0.0017588	1.97e-05	-2.02721	DAB2			201280_s_at	0.000218	2.15e-05	-0.799	DAB2
201291_s_at	3.61e-12	4.1e-15	5.75615	TOP2A			201291_s_at	9.79e-45	3.76e-48	2.91855	TOP2A			201291_s_at	0.0053614	0.00014	4.79158	TOP2A			201291_s_at	7.41e-12	6.63e-14	3.24	TOP2A
201292_at	7.99e-09	2.37e-11	4.50286	TOP2A			201292_at	1.55e-45	5.11e-49	2.59325	TOP2A			201292_at	0.0030415	5.37e-05	5.42855	TOP2A			201292_at	3.74e-13	2.06e-15	2.94	TOP2A
201328_at	0.0082	0.000371	-1.23318	ETS2			201328_at	1.64e-20	3.43e-22	-1.05881	ETS2			201328_at	0.0089699	0.00032	-2.04562	ETS2			201328_at	8.7e-10	1.58e-11	-1.23	ETS2
201348_at	8.48e-06	8.52e-08	-3.18043	GPX3			201348_at	4.26e-09	4.76e-10	-1.66815	GPX3			201348_at	0.0033628	6.34e-05	-4.21786	GPX3			201348_at	4.65e-10	7.66e-12	-2.03	GPX3
201368_at	0.00126	3.39e-05	-1.57259	ZFP36L2			201368_at	1.09e-16	3.87e-18	-0.84827	ZFP36L2			201368_at	0.000818	4.08e-06	-1.36531	ZFP36L2			201368_at	1.42e-08	3.73e-10	-0.926	ZFP36L2
201369_s_at	8.76e-05	1.31e-06	-1.88677	ZFP36L2			201369_s_at	0.0056	0.00202	-0.523325	ZFP36L2			201369_s_at	0.0032283	5.9e-05	-1.425	ZFP36L2			201369_s_at	3.34e-05	2.46e-06	-1.19	ZFP36L2
201422_at	0.00632	0.000261	1.59275	IFI30			201422_at	5.97e-17	2.04e-18	1.26919	IFI30			201422_at	0.0006826	2.75e-06	2.91621	IFI30			201422_at	1.25e-09	2.38e-11	1.72	IFI30
201525_at	0.00155	4.43e-05	-4.21978	APOD			201525_at	2.01e-16	7.38e-18	-1.98557	APOD			201525_at	0.0067873	0.000203	-4.30989	APOD			201525_at	1.35e-06	6.42e-08	-2.22	APOD
201539_s_at	5.57e-06	5.11e-08	-3.39833	FHL1			201539_s_at	1.82e-07	2.67e-08	-1.38103	FHL1			201539_s_at	0.0046972	0.000109	-5.36318	FHL1			201539_s_at	1.53e-11	1.54e-13	-2.43	FHL1
201540_at	5.62e-06	5.18e-08	-3.67243	FHL1			201540_at	1.49e-22	2.33e-24	-2.16088	FHL1			201540_at	0.0008607	4.52e-06	-4.90415	FHL1			201540_at	7.45e-17	7.63e-20	-2.46	FHL1
201584_s_at	0.000191	3.37e-06	1.38207	DDX39A			201584_s_at	1.78e-14	8.54e-16	0.954299	DDX39A			201584_s_at	0.0082306	0.000277	1.51262	DDX39A			201584_s_at	8.01e-09	1.95e-10	1.07	DDX39A
201695_s_at	0.00961	0.000458	1.47915	PNP			201695_s_at	1.92e-14	9.25e-16	1.08292	PNP			201695_s_at	0.0024459	3.71e-05	2.16067	PNP			201695_s_at	0.000399	4.33e-05	0.928	PNP
201761_at	1.29e-06	9.08e-09	1.86191	MTHFD2			201761_at	1.17e-26	1.03e-28	1.37808	MTHFD2			201761_at	0.001273	1.06e-05	2.25039	MTHFD2			201761_at	5.56e-06	3.2e-07	0.852	MTHFD2
201812_s_at	0.000995	2.53e-05	-0.910515	C4orf46///TOMM7			201812_s_at	5.26e-28	3.84e-30	-0.776893	C4orf46///TOMM7			201812_s_at	0.0053372	0.000139	-1.08989	C4orf46///TOMM7			201812_s_at	4.15e-09	9.2e-11	-0.658	C4orf46///TOMM7
201821_s_at	0.00519	0.000204	1.33517	TIMM17A			201821_s_at	7.98e-24	1.05e-25	1.26834	TIMM17A			201821_s_at	0.0006011	1.98e-06	1.60212	TIMM17A			201821_s_at	1.98e-06	9.79e-08	0.804	TIMM17A
201842_s_at	0.001	2.56e-05	-2.72888	EFEMP1			201842_s_at	5.81e-14	3.01e-15	-1.3237	EFEMP1			201842_s_at	0.0063577	0.000183	-2.86679	EFEMP1			201842_s_at	5.76e-10	9.84e-12	-1.48	EFEMP1
201843_s_at	0.00261	8.49e-05	-2.80494	EFEMP1			201843_s_at	1.01e-15	4.11e-17	-1.60171	EFEMP1			201843_s_at	0.0059074	0.000164	-3.60653	EFEMP1			201843_s_at	5.14e-09	1.18e-10	-1.89	EFEMP1
201890_at	6.58e-13	5.38e-16	4.92136	RRM2			201890_at	8.06e-47	1.77e-50	3.01294	RRM2			201890_at	0.0006826	2.74e-06	7.15502	RRM2			201890_at	8.36e-12	7.66e-14	2.87	RRM2
201893_x_at	0.000713	1.69e-05	-2.66842	DCN			201893_x_at	2.28e-16	8.45e-18	-1.21962	DCN			201893_x_at	0.0030172	5.3e-05	-1.97934	DCN			201893_x_at	1.28e-08	3.33e-10	-0.917	DCN
201896_s_at	0.00482	0.000185	1.74208	PSRC1			201896_s_at	1.38e-14	6.53e-16	0.610975	PSRC1			201896_s_at	0.0029548	5.16e-05	2.87341	PSRC1			201896_s_at	4.72e-09	1.07e-10	1.4	PSRC1
201957_at	8.17e-05	1.2e-06	-2.44689	PPP1R12B			201957_at	1.61e-21	2.95e-23	-1.14248	PPP1R12B			201957_at	0.0041465	8.99e-05	-2.01481	PPP1R12B			201957_at	2.39e-13	1.24e-15	-1.62	PPP1R12B
202037_s_at	0.00359	0.000127	-4.24588	SFRP1			202037_s_at	6.37e-30	3.68e-32	-3.13238	SFRP1			202037_s_at	0.0079079	0.000257	-7.2239	SFRP1			202037_s_at	1.99e-11	2.09e-13	-4.19	SFRP1
202095_s_at	0.000345	6.88e-06	2.94454	BIRC5			202095_s_at	1.39e-36	3.07e-39	1.56044	BIRC5			202095_s_at	8.12e-05	3.27e-08	5.66102	BIRC5			202095_s_at	2.61e-11	2.87e-13	2.84	BIRC5
202107_s_at	0.000375	7.58e-06	1.97189	MCM2			202107_s_at	8.06e-18	2.47e-19	1.05992	MCM2			202107_s_at	0.0057051	0.000156	2.70112	MCM2			202107_s_at	1.45e-08	3.85e-10	1.33	MCM2
202112_at	0.000232	4.28e-06	-2.30791	VWF			202112_at	1.2e-09	1.23e-10	-1.08593	VWF			202112_at	0.0008167	3.93e-06	-3.07368	VWF			202112_at	8.14e-09	1.99e-10	-1.26	VWF
202148_s_at	0.0023	7.25e-05	1.31111	PYCR1			202148_s_at	2.03e-28	1.4e-30	0.929732	PYCR1			202148_s_at	0.0001913	2.28e-07	2.75639	PYCR1			202148_s_at	6.89e-12	6.09e-14	1.09	PYCR1
202177_at	2.1e-06	1.62e-08	-2.60346	GAS6			202177_at	4.99e-11	4.1e-12	-1.03155	GAS6			202177_at	0.0047344	0.000111	-2.18806	GAS6			202177_at	0.000301	3.11e-05	-0.823	GAS6
202191_s_at	0.00409	0.00015	-1.78614	GAS7			202191_s_at	1.13e-19	2.64e-21	-1.33923	GAS7			202191_s_at	0.0027331	4.52e-05	-2.57316	GAS7			202191_s_at	5.77e-09	1.34e-10	-1.61	GAS7
202192_s_at	2.92e-05	3.57e-07	-1.9552	GAS7			202192_s_at	1.98e-13	1.12e-14	-0.828144	GAS7			202192_s_at	0.0075745	0.000243	-2.62282	GAS7			202192_s_at	3.42e-09	7.35e-11	-1.27	GAS7
202242_at	5.55e-08	2.4e-10	-2.60834	TSPAN7			202242_at	1.08e-17	3.36e-19	-1.2789	TSPAN7			202242_at	0.002736	4.53e-05	-4.94992	TSPAN7			202242_at	4.78e-13	2.74e-15	-2.59	TSPAN7
202338_at	0.00169	4.93e-05	2.19686	TK1			202338_at	3.8e-37	7.51e-40	1.51809	TK1			202338_at	0.0008046	3.78e-06	3.54442	TK1			202338_at	9.44e-13	5.79e-15	2.2	TK1
202503_s_at	1.28e-08	4.18e-11	4.07876	KIAA0101			202503_s_at	3.24e-41	2.97e-44	2.55715	KIAA0101			202503_s_at	0.0051025	0.000129	6.13626	KIAA0101			202503_s_at	1.75e-13	8.51e-16	2.54	KIAA0101
202551_s_at	0.000295	5.67e-06	-2.25058	CRIM1			202551_s_at	2.56e-22	4.15e-24	-1.17667	CRIM1			202551_s_at	0.0034587	6.71e-05	-2.84496	CRIM1			202551_s_at	3.13e-09	6.66e-11	-1.37	CRIM1
202552_s_at	0.00228	7.16e-05	-1.91406	CRIM1			202552_s_at	9.39e-31	4.83e-33	-1.32148	CRIM1			202552_s_at	0.0049002	0.000119	-2.85485	CRIM1			202552_s_at	1.99e-12	1.4e-14	-1.48	CRIM1
202580_x_at	1.86e-06	1.4e-08	4.08847	FOXM1			202580_x_at	5.14e-32	2.22e-34	1.24309	FOXM1			202580_x_at	0.0005685	1.67e-06	3.73551	FOXM1			202580_x_at	2.47e-08	6.97e-10	1.86	FOXM1
202613_at	1.4e-06	1.01e-08	2.35131	CTPS1			202613_at	6.33e-20	1.44e-21	1.02975	CTPS1			202613_at	0.006072	0.000171	2.79303	CTPS1			202613_at	3.76e-06	2.04e-07	1.18	CTPS1
202705_at	1.05e-10	1.72e-13	4.50745	CCNB2			202705_at	3.87e-34	1.21e-36	1.2353	CCNB2			202705_at	0.0001326	1.02e-07	5.16364	CCNB2			202705_at	4.13e-13	2.33e-15	2.6	CCNB2
202723_s_at	6.46e-07	3.98e-09	-1.90338	FOXO1			202723_s_at	8.09e-20	1.87e-21	-0.977781	FOXO1			202723_s_at	0.0028326	4.82e-05	-2.49659	FOXO1			202723_s_at	0.000254	2.56e-05	-0.76	FOXO1
202724_s_at	0.000849	2.09e-05	-1.66459	FOXO1			202724_s_at	4.5e-35	1.23e-37	-1.33307	FOXO1			202724_s_at	0.0019682	2.47e-05	-2.83506	FOXO1			202724_s_at	5.3e-12	4.46e-14	-1.31	FOXO1
202737_s_at	0.000542	1.18e-05	1.13973	LSM4			202737_s_at	4.54e-17	1.53e-18	0.811932	LSM4			202737_s_at	0.0030804	5.52e-05	1.5334	LSM4			202737_s_at	4.65e-11	5.54e-13	0.986	LSM4
202747_s_at	8.04e-08	3.81e-10	-3.50985	ITM2A			202747_s_at	1.42e-37	2.49e-40	-1.67829	ITM2A			202747_s_at	0.0056866	0.000154	-3.37348	ITM2A			202747_s_at	4.64e-15	1.18e-17	-2.3	ITM2A
202759_s_at	0.00485	0.000186	-1.33243	PALM2-AKAP2///AKAP2			202759_s_at	2.41e-14	1.18e-15	-1.04041	PALM2-AKAP2///AKAP2			202759_s_at	0.0054471	0.000145	-2.44959	PALM2-AKAP2///AKAP2			202759_s_at	6.86e-08	2.2e-09	-0.911	PALM2-AKAP2///AKAP2
202779_s_at	2.85e-05	3.47e-07	2.28728	UBE2S			202779_s_at	7.04e-15	3.21e-16	1.24136	UBE2S			202779_s_at	0.0026767	4.39e-05	3.15211	UBE2S			202779_s_at	1.07e-09	2e-11	1.96	UBE2S
202794_at	0.000225	4.11e-06	-1.80181	INPP1			202794_at	7.5e-29	4.91e-31	-1.01054	INPP1			202794_at	0.0053519	0.000139	-1.95954	INPP1			202794_at	1.16e-09	2.19e-11	-1.46	INPP1
202856_s_at	0.000181	3.18e-06	2.29129	SLC16A3			202856_s_at	7.05e-21	1.41e-22	1.32972	SLC16A3			202856_s_at	0.0005431	1.48e-06	4.13372	SLC16A3			202856_s_at	6.41e-10	1.11e-11	2.37	SLC16A3
202861_at	3.94e-07	2.24e-09	-2.73468	PER1			202861_at	1.2e-13	6.54e-15	-0.891	PER1			202861_at	0.0032906	6.13e-05	-3.54616	PER1			202861_at	1.05e-10	1.41e-12	-2.09	PER1
202870_s_at	2.63e-06	2.1e-08	4.37085	CDC20			202870_s_at	3.68e-29	2.35e-31	1.73868	CDC20			202870_s_at	0.0010019	6.19e-06	4.39573	CDC20			202870_s_at	6.23e-08	1.98e-09	2.29	CDC20
202931_x_at	0.00172	5.02e-05	-1.08475	BIN1			202931_x_at	2.82e-10	2.61e-11	-0.699844	BIN1			202931_x_at	0.0049799	0.000123	-2.79469	BIN1			202931_x_at	5.79e-09	1.35e-10	-1.12	BIN1
202947_s_at	0.00607	0.000247	-1.26847	GYPC			202947_s_at	2.23e-13	1.28e-14	-0.759384	GYPC			202947_s_at	0.0028935	5e-05	-2.72764	GYPC			202947_s_at	1.07e-09	1.99e-11	-1.19	GYPC
202954_at	2.97e-10	5.54e-13	3.95064	UBE2C			202954_at	3.54e-44	1.85e-47	1.70319	UBE2C			202954_at	7.79e-05	2.56e-08	5.07687	UBE2C			202954_at	4.24e-14	1.63e-16	2.71	UBE2C
203002_at	0.00216	6.7e-05	-1.85885	AMOTL2			203002_at	2.16e-24	2.65e-26	-1.25909	AMOTL2			203002_at	0.0016874	1.84e-05	-3.12738	AMOTL2			203002_at	6.85e-09	1.64e-10	-1.15	AMOTL2
203016_s_at	0.00127	3.43e-05	1.54673	SSX2IP			203016_s_at	9.27e-15	4.29e-16	0.770654	SSX2IP			203016_s_at	0.0043524	9.66e-05	3.16151	SSX2IP			203016_s_at	7.55e-09	1.83e-10	1.26	SSX2IP
203022_at	0.000632	1.44e-05	1.83934	RNASEH2A			203022_at	2.2e-26	2.02e-28	0.943516	RNASEH2A			203022_at	0.0018999	2.32e-05	2.21153	RNASEH2A			203022_at	7.35e-11	9.37e-13	1.5	RNASEH2A
203046_s_at	0.000104	1.6e-06	1.40791	TIMELESS			203046_s_at	1.6e-37	2.95e-40	1.08465	TIMELESS			203046_s_at	0.0007183	2.98e-06	1.98819	TIMELESS			203046_s_at	7.32e-11	9.32e-13	1.23	TIMELESS
203065_s_at	2.45e-06	1.94e-08	-3.12144	CAV1			203065_s_at	1.49e-27	1.15e-29	-1.99308	CAV1			203065_s_at	0.0002293	3.21e-07	-4.81181	CAV1			203065_s_at	3.08e-14	1.11e-16	-2.15	CAV1
203088_at	1.64e-05	1.83e-07	-2.91258	FBLN5			203088_at	8.62e-16	3.47e-17	-1.28819	FBLN5			203088_at	0.0031973	5.82e-05	-3.45319	FBLN5			203088_at	1.47e-12	9.8e-15	-1.85	FBLN5
203131_at	4.28e-07	2.45e-09	-3.0136	PDGFRA			203131_at	2.3e-24	2.84e-26	-1.54334	PDGFRA			203131_at	0.0003217	5.47e-07	-2.26894	PDGFRA			203131_at	1.34e-11	1.33e-13	-1.48	PDGFRA
203145_at	0.00518	0.000203	1.72068	SPAG5			203145_at	3.99e-31	1.92e-33	0.811547	SPAG5			203145_at	0.0029056	5.03e-05	2.63317	SPAG5			203145_at	3.33e-08	9.8e-10	1.86	SPAG5
203213_at	1.12e-09	2.69e-12	3.89026	CDK1			203213_at	1.9e-48	3.13e-52	2.46052	CDK1			203213_at	0.0033707	6.39e-05	4.57776	CDK1			203213_at	1.62e-12	1.1e-14	2.23	CDK1
203214_x_at	1.4e-06	1.01e-08	3.99138	CDK1			203214_x_at	2.63e-35	6.92e-38	1.53279	CDK1			203214_x_at	0.0006011	1.98e-06	5.37642	CDK1			203214_x_at	2.1e-11	2.22e-13	2.66	CDK1
203228_at	0.000716	1.7e-05	1.54915	PAFAH1B3			203228_at	6.4e-27	5.45e-29	1.41982	PAFAH1B3			203228_at	0.0011759	8.65e-06	3.97167	PAFAH1B3			203228_at	7.42e-14	3.16e-16	1.92	PAFAH1B3
203249_at	2.49e-05	2.97e-07	-1.67727	EZH1			203249_at	7.22e-25	8.3e-27	-0.810708	EZH1			203249_at	0.0062817	0.00018	-2.92726	EZH1			203249_at	9.83e-08	3.3e-09	-1.01	EZH1
203276_at	1.87e-05	2.14e-07	2.77567	LMNB1			203276_at	3.62e-31	1.73e-33	1.52881	LMNB1			203276_at	0.0046138	0.000105	3.09907	LMNB1			203276_at	2.21e-08	6.15e-10	1.51	LMNB1
203323_at	0.000167	2.89e-06	-2.38219	CAV2			203323_at	4.05e-35	1.1e-37	-2.16784	CAV2			203323_at	0.000357	6.4e-07	-4.44604	CAV2			203323_at	1.9e-15	3.92e-18	-2.17	CAV2
203324_s_at	0.00845	0.000387	-1.72098	CAV2			203324_s_at	1.53e-28	1.04e-30	-2.05739	CAV2			203324_s_at	0.0018576	2.18e-05	-3.93157	CAV2			203324_s_at	5.88e-15	1.56e-17	-1.99	CAV2
203358_s_at	8.92e-09	2.7e-11	3.09816	EZH2			203358_s_at	9.74e-36	2.42e-38	1.42926	EZH2			203358_s_at	0.0008607	4.56e-06	4.48272	EZH2			203358_s_at	6.14e-10	1.06e-11	2.19	EZH2
203362_s_at	1.03e-08	3.15e-11	3.76229	MAD2L1			203362_s_at	2.12e-31	9.82e-34	1.96947	MAD2L1			203362_s_at	0.002528	3.98e-05	3.93486	MAD2L1			203362_s_at	1.63e-08	4.42e-10	1.65	MAD2L1
203418_at	3.64e-05	4.61e-07	3.81353	CCNA2			203418_at	4.71e-32	2.01e-34	1.13003	CCNA2			203418_at	0.0001543	1.44e-07	3.86131	CCNA2			203418_at	3.61e-08	1.07e-09	1.98	CCNA2
203432_at	0.00112	2.94e-05	1.54265	TMPO			203432_at	6.48e-20	1.48e-21	0.883821	TMPO			203432_at	0.0045811	0.000104	2.01024	TMPO			203432_at	5.53e-09	1.28e-10	0.926	TMPO
203434_s_at	3.85e-10	7.75e-13	-4.49376	MME			203434_s_at	6.84e-34	2.2e-36	-2.27347	MME			203434_s_at	7.79e-05	2.56e-08	-6.22494	MME			203434_s_at	1.11e-15	2.05e-18	-3.5	MME
203435_s_at	2.1e-11	3.15e-14	-3.56487	MME			203435_s_at	3.27e-41	3.05e-44	-1.79081	MME			203435_s_at	7.89e-05	2.88e-08	-5.61141	MME			203435_s_at	3.96e-19	1.23e-22	-3.21	MME
203554_x_at	1.21e-09	2.91e-12	3.56812	PTTG1			203554_x_at	3.78e-38	6.16e-41	1.08928	PTTG1			203554_x_at	0.0025481	4.01e-05	4.29808	PTTG1			203554_x_at	1.97e-12	1.37e-14	2.22	PTTG1
203562_at	0.00735	0.000322	-1.55534	FEZ1			203562_at	1.91e-09	2.02e-10	-0.753416	FEZ1			203562_at	0.0093077	0.000338	-2.94818	FEZ1			203562_at	2.92e-05	2.1e-06	-1.11	FEZ1
203662_s_at	0.00941	0.000445	-1.4561	TMOD1			203662_s_at	1.06e-08	1.26e-09	-0.537897	TMOD1			203662_s_at	0.0086017	0.0003	-2.10049	TMOD1			203662_s_at	3.87e-07	1.55e-08	-0.778	TMOD1
203714_s_at	0.000425	8.84e-06	1.07028	TBCE			203714_s_at	7.27e-21	1.46e-22	0.614821	TBCE			203714_s_at	0.0002707	4.46e-07	1.66923	TBCE			203714_s_at	0.00119	0.000154	0.519	TBCE
203744_at	5.57e-06	5.13e-08	2.58084	HMGB3			203744_at	4.23e-33	1.52e-35	1.43748	HMGB3			203744_at	0.0055821	0.00015	3.51189	HMGB3			203744_at	8.31e-12	7.6e-14	1.72	HMGB3
203755_at	1e-09	2.33e-12	3.75335	BUB1B			203755_at	5.72e-37	1.19e-39	1.61103	BUB1B			203755_at	0.00101	6.4e-06	4.5754	BUB1B			203755_at	4.98e-12	4.15e-14	2.54	BUB1B
203764_at	1.26e-06	8.78e-09	3.65408	DLGAP5			203764_at	1.69e-35	4.28e-38	1.50601	DLGAP5			203764_at	0.0005282	1.39e-06	3.99497	DLGAP5			203764_at	2.01e-09	4.08e-11	2.08	DLGAP5
203766_s_at	6.7e-09	1.96e-11	-4.26433	LMOD1			203766_s_at	3.65e-33	1.29e-35	-1.81565	LMOD1			203766_s_at	0.0009554	5.73e-06	-3.71729	LMOD1			203766_s_at	3.4e-14	1.27e-16	-2.89	LMOD1
203799_at	0.00574	0.000231	-1.99623	CD302			203799_at	2.04e-19	4.91e-21	-1.05634	CD302			203799_at	0.0005985	1.92e-06	-2.53731	CD302			203799_at	1.14e-10	1.55e-12	-1.52	CD302
203812_at	1.3e-12	1.24e-15	-1.97895	SLIT3			203812_at	2.12e-17	6.86e-19	-1.02605	SLIT3			203812_at	0.001486	1.44e-05	-3.03877	SLIT3			203812_at	5.03e-12	4.2e-14	-1.46	SLIT3
203851_at	3.95e-11	6.07e-14	-4.214	IGFBP6			203851_at	1.4e-23	1.89e-25	-2.38512	IGFBP6			203851_at	0.0010676	7.19e-06	-5.00747	IGFBP6			203851_at	7.49e-14	3.22e-16	-2.57	IGFBP6
203878_s_at	1.27e-05	1.35e-07	4.02998	MMP11			203878_s_at	1.03e-40	1.12e-43	2.46975	MMP11			203878_s_at	0.0005282	1.42e-06	5.8779	MMP11			203878_s_at	1.07e-19	2.74e-23	4.4	MMP11
203936_s_at	0.000474	1.01e-05	2.99413	MMP9			203936_s_at	8.44e-11	7.21e-12	1.56113	MMP9			203936_s_at	0.004947	0.000122	4.28304	MMP9			203936_s_at	2.15e-09	4.38e-11	2.75	MMP9
204011_at	1.46e-09	3.58e-12	-3.1713	SPRY2			204011_at	5.61e-40	6.77e-43	-2.07563	SPRY2			204011_at	0.0043058	9.51e-05	-3.22657	SPRY2			204011_at	6.89e-17	6.8e-20	-2.43	SPRY2
204018_x_at	6.34e-06	5.97e-08	-4.00345	HBA2///HBA1			204018_x_at	8.03e-12	5.84e-13	-1.93437	HBA2///HBA1			204018_x_at	0.0012552	1.01e-05	-5.69358	HBA2///HBA1			204018_x_at	1.88e-09	3.78e-11	-2.39	HBA2///HBA1
204020_at	0.0034	0.000119	-1.11706	PURA			204020_at	3.74e-25	4.14e-27	-0.788286	PURA			204020_at	0.002232	3.14e-05	-1.52725	PURA			204020_at	0.000396	4.3e-05	-0.395	PURA
204026_s_at	7.29e-08	3.37e-10	2.87333	ZWINT			204026_s_at	9e-43	6.35e-46	2.15855	ZWINT			204026_s_at	0.0066528	0.000197	4.45963	ZWINT			204026_s_at	2.18e-12	1.6e-14	1.98	ZWINT
204033_at	4.47e-07	2.58e-09	3.11985	TRIP13			204033_at	2.05e-26	1.88e-28	1.29321	TRIP13			204033_at	0.0006439	2.33e-06	4.31446	TRIP13			204033_at	3.09e-09	6.55e-11	2.26	TRIP13
204037_at	0.00212	6.55e-05	-1.36998	LPAR1			204037_at	1.07e-15	4.36e-17	-0.785324	LPAR1			204037_at	0.0065605	0.000193	-2.41062	LPAR1			204037_at	9.38e-10	1.72e-11	-1.33	LPAR1
204092_s_at	2.92e-08	1.14e-10	3.18478	AURKA			204092_s_at	2.2e-29	1.39e-31	0.820814	AURKA			204092_s_at	0.0005008	1.21e-06	4.13325	AURKA			204092_s_at	1.68e-12	1.15e-14	2.13	AURKA
204115_at	0.000215	3.89e-06	-1.8726	GNG11			204115_at	9.03e-26	9.1e-28	-1.4804	GNG11			204115_at	0.0005676	1.65e-06	-2.95966	GNG11			204115_at	7.72e-11	9.9e-13	-1.67	GNG11
204126_s_at	0.000116	1.84e-06	2.29941	CDC45			204126_s_at	1.09e-20	2.22e-22	0.697257	CDC45			204126_s_at	0.0006588	2.51e-06	3.06674	CDC45			204126_s_at	1.37e-05	8.93e-07	0.889	CDC45
204134_at	1.23e-10	2.04e-13	-2.82981	PDE2A			204134_at	2.12e-25	2.27e-27	-1.31722	PDE2A			204134_at	0.0012552	9.9e-06	-3.89009	PDE2A			204134_at	1.09e-15	2e-18	-1.99	PDE2A
204146_at	4.74e-07	2.77e-09	3.03973	RAD51AP1			204146_at	1.2e-32	4.6e-35	1.48093	RAD51AP1			204146_at	0.0038641	7.99e-05	3.29934	RAD51AP1			204146_at	3.27e-09	7.01e-11	1.33	RAD51AP1
204151_x_at	0.000414	8.51e-06	-3.3953	AKR1C1			204151_x_at	1.04e-12	6.56e-14	-1.89233	AKR1C1			204151_x_at	0.0048448	0.000116	-5.72846	AKR1C1			204151_x_at	1.55e-10	2.22e-12	-2.57	AKR1C1
204154_at	1.25e-07	6.16e-10	-2.57876	CDO1			204154_at	4.86e-25	5.45e-27	-1.92483	CDO1			204154_at	0.0009382	5.47e-06	-5.65493	CDO1			204154_at	1.16e-11	1.12e-13	-2.72	CDO1
204162_at	0.000183	3.22e-06	2.80742	NDC80			204162_at	3.59e-28	2.59e-30	1.26821	NDC80			204162_at	0.0053614	0.00014	3.19319	NDC80			204162_at	3.5e-06	1.88e-07	1.44	NDC80
204170_s_at	6.14e-10	1.34e-12	3.52934	CKS2			204170_s_at	1.63e-40	1.79e-43	2.66063	CKS2			204170_s_at	0.0025526	4.08e-05	4.43376	CKS2			204170_s_at	1.93e-12	1.34e-14	1.98	CKS2
204244_s_at	0.00265	8.65e-05	1.71584	DBF4			204244_s_at	3.3e-20	7.23e-22	0.891804	DBF4			204244_s_at	0.001273	1.07e-05	2.31175	DBF4			204244_s_at	0.000184	1.76e-05	0.744	DBF4
204249_s_at	0.00248	7.94e-05	-1.25328	LMO2			204249_s_at	7.97e-09	9.3e-10	-0.593634	LMO2			204249_s_at	0.0057365	0.000157	-1.97262	LMO2			204249_s_at	4.8e-12	3.98e-14	-1.18	LMO2
204271_s_at	0.00116	3.05e-05	-1.55376	EDNRB			204271_s_at	2.56e-32	1.06e-34	-1.87339	EDNRB			204271_s_at	0.0039891	8.43e-05	-2.82773	EDNRB			204271_s_at	1.82e-14	5.99e-17	-2.41	EDNRB
204273_at	1.21e-05	1.27e-07	-2.30772	EDNRB			204273_at	2.96e-30	1.63e-32	-1.85312	EDNRB			204273_at	0.0010184	6.59e-06	-3.35604	EDNRB			204273_at	2.36e-13	1.22e-15	-2.73	EDNRB
204318_s_at	3.07e-05	3.8e-07	2.54499	GTSE1			204318_s_at	1.48e-27	1.14e-29	0.822381	GTSE1			204318_s_at	0.0006313	2.26e-06	2.23593	GTSE1			204318_s_at	4.2e-06	2.34e-07	1.29	GTSE1
204351_at	0.00016	2.75e-06	5.33922	S100P			204351_at	1.13e-30	5.85e-33	3.0367	S100P			204351_at	0.0002595	3.91e-07	8.50169	S100P			204351_at	7.83e-10	1.4e-11	4.58	S100P
204359_at	2.98e-05	3.66e-07	-2.60645	FLRT2			204359_at	2.61e-24	3.23e-26	-1.51823	FLRT2			204359_at	0.0013038	1.12e-05	-3.59598	FLRT2			204359_at	6.83e-10	1.2e-11	-1.94	FLRT2
204363_at	0.000127	2.06e-06	-1.98819	F3			204363_at	4.36e-23	6.34e-25	-1.32211	F3			204363_at	0.0063435	0.000183	-2.21495	F3			204363_at	2.54e-10	3.97e-12	-1.89	F3
204389_at	0.000929	2.34e-05	-1.92137	MAOA			204389_at	2.78e-12	1.89e-13	-1.14775	MAOA			204389_at	0.0014449	1.35e-05	-5.10759	MAOA			204389_at	5.76e-07	2.43e-08	-1.23	MAOA
204422_s_at	2.28e-06	1.77e-08	-2.5524	FGF2			204422_s_at	5.76e-22	9.84e-24	-1.55566	FGF2			204422_s_at	0.0006796	2.69e-06	-4.86789	FGF2			204422_s_at	3.62e-13	1.99e-15	-2.16	FGF2
204442_x_at	4.67e-06	4.11e-08	-1.98951	LTBP4			204442_x_at	1.55e-12	1.01e-13	-1.02041	LTBP4			204442_x_at	0.0018864	2.28e-05	-3.14509	LTBP4			204442_x_at	1.22e-07	4.2e-09	-1.41	LTBP4
204444_at	5.73e-07	3.44e-09	3.38302	KIF11			204444_at	7.81e-39	1.17e-41	1.68668	KIF11			204444_at	0.0003519	6.18e-07	4.29034	KIF11			204444_at	4.95e-09	1.13e-10	2	KIF11
204457_s_at	1.23e-05	1.29e-07	-2.45635	GAS1			204457_s_at	9.99e-22	1.77e-23	-1.47148	GAS1			204457_s_at	0.0025751	4.14e-05	-2.82756	GAS1			204457_s_at	3.59e-07	1.42e-08	-1.35	GAS1
204477_at	0.00117	3.09e-05	1.04436	RABIF			204477_at	5.55e-29	3.55e-31	0.746392	RABIF			204477_at	0.0050607	0.000127	1.70534	RABIF			204477_at	1.41e-09	2.74e-11	0.804	RABIF
204478_s_at	8.32e-05	1.23e-06	1.41526	RABIF			204478_s_at	3.53e-34	1.09e-36	0.846401	RABIF			204478_s_at	0.0008856	4.88e-06	2.60422	RABIF			204478_s_at	1.2e-09	2.27e-11	0.968	RABIF
204482_at	1.37e-12	1.32e-15	-2.32907	CLDN5			204482_at	1.43e-24	1.71e-26	-1.32966	CLDN5			204482_at	0.0006011	1.95e-06	-3.73514	CLDN5			204482_at	4.62e-15	1.17e-17	-2.03	CLDN5
204533_at	0.000835	2.04e-05	4.19814	CXCL10			204533_at	1.42e-32	5.55e-35	2.23182	CXCL10			204533_at	0.0031998	5.83e-05	6.02836	CXCL10			204533_at	2.59e-09	5.39e-11	2.96	CXCL10
204570_at	0.000156	2.65e-06	-2.69011	COX7A1			204570_at	2.52e-20	5.41e-22	-1.57302	COX7A1			204570_at	0.0020111	2.55e-05	-4.09302	COX7A1			204570_at	1.13e-11	1.08e-13	-1.72	COX7A1
204591_at	1.37e-08	4.53e-11	-2.65862	CHL1			204591_at	1.32e-26	1.17e-28	-2.0244	CHL1			204591_at	0.0020558	2.64e-05	-4.1751	CHL1			204591_at	3.17e-14	1.16e-16	-2.61	CHL1
204641_at	3.06e-12	3.42e-15	4.75602	NEK2			204641_at	3.63e-48	6.64e-52	2.47369	NEK2			204641_at	7.74e-05	2.05e-08	5.38646	NEK2			204641_at	4.78e-15	1.22e-17	3.34	NEK2
204677_at	0.000619	1.4e-05	-2.06925	CDH5			204677_at	2.68e-09	2.91e-10	-0.85696	CDH5			204677_at	0.002721	4.49e-05	-2.32845	CDH5			204677_at	3.41e-09	7.33e-11	-1.25	CDH5
204709_s_at	8.51e-06	8.56e-08	2.17606	KIF23			204709_s_at	1.99e-30	1.07e-32	1.09605	KIF23			204709_s_at	0.0001692	1.81e-07	3.05996	KIF23			204709_s_at	1.22e-09	2.33e-11	1.74	KIF23
204719_at	9.94e-13	9.09e-16	-5.2534	ABCA8			204719_at	4.99e-31	2.44e-33	-2.9149	ABCA8			204719_at	0.0026455	4.32e-05	-6.59191	ABCA8			204719_at	2.02e-15	4.3e-18	-3.73	ABCA8
204753_s_at	2.19e-08	8e-11	-2.95827	HLF			204753_s_at	3.64e-27	2.96e-29	-1.73239	HLF			204753_s_at	0.0004128	7.85e-07	-5.00758	HLF			204753_s_at	1.82e-16	2.3e-19	-3	HLF
204754_at	8.37e-07	5.54e-09	-2.6005	HLF			204754_at	2.61e-31	1.22e-33	-1.35592	HLF			204754_at	7.74e-05	2.27e-08	-4.27768	HLF			204754_at	5.21e-18	2.33e-21	-2.52	HLF
204755_x_at	3.41e-08	1.36e-10	-3.30441	HLF			204755_x_at	2.82e-37	5.43e-40	-1.96903	HLF			204755_x_at	0.0001001	6e-08	-4.56197	HLF			204755_x_at	6.73e-18	3.69e-21	-3.03	HLF
204759_at	0.00275	9.08e-05	-1.38681	RCBTB2			204759_at	6.86e-21	1.37e-22	-0.79132	RCBTB2			204759_at	0.0008167	3.97e-06	-1.26855	RCBTB2			204759_at	9.69e-11	1.27e-12	-1.09	RCBTB2
204767_s_at	0.00057	1.27e-05	1.82893	FEN1			204767_s_at	1.03e-22	1.57e-24	0.833572	FEN1			204767_s_at	0.0013384	1.2e-05	2.19469	FEN1			204767_s_at	4.68e-09	1.05e-10	1.13	FEN1
204768_s_at	0.00609	0.000248	1.93923	FEN1			204768_s_at	1.34e-22	2.09e-24	0.902265	FEN1			204768_s_at	0.0009713	5.92e-06	2.82181	FEN1			204768_s_at	3.24e-08	9.51e-10	1.08	FEN1
204773_at	6.15e-05	8.55e-07	-2.35015	IL11RA			204773_at	2.06e-37	3.85e-40	-1.14792	IL11RA			204773_at	0.0019517	2.42e-05	-2.58889	IL11RA			204773_at	5.91e-12	5.04e-14	-1.82	IL11RA
204793_at	1.38e-06	9.85e-09	-2.63268	GPRASP1			204793_at	2.7e-36	6.43e-39	-1.60441	GPRASP1			204793_at	0.0015209	1.51e-05	-2.41991	GPRASP1			204793_at	4.26e-12	3.51e-14	-2	GPRASP1
204822_at	1.58e-07	8.08e-10	4.34112	TTK			204822_at	1.54e-34	4.38e-37	1.70894	TTK			204822_at	0.0090554	0.000324	3.19788	TTK			204822_at	1.82e-08	4.98e-10	2.23	TTK
204825_at	3.51e-10	6.85e-13	5.01397	MELK			204825_at	3.49e-39	4.97e-42	1.91245	MELK			204825_at	0.00175	1.94e-05	4.62114	MELK			204825_at	1.62e-12	1.1e-14	2.41	MELK
204894_s_at	5.06e-06	4.52e-08	-2.75735	AOC3			204894_s_at	4.79e-18	1.42e-19	-1.97359	AOC3			204894_s_at	0.0008822	4.79e-06	-5.45628	AOC3			204894_s_at	1.39e-12	9.18e-15	-2.09	AOC3
204955_at	1.17e-07	5.7e-10	-3.23373	SRPX			204955_at	3.01e-32	1.25e-34	-2.19249	SRPX			204955_at	0.0001327	1.09e-07	-3.92487	SRPX			204955_at	2.08e-12	1.5e-14	-2.41	SRPX
204962_s_at	1.83e-07	9.55e-10	4.41143	CENPA			204962_s_at	3.01e-30	1.66e-32	1.44038	CENPA			204962_s_at	0.0005985	1.93e-06	5.0032	CENPA			204962_s_at	5.82e-10	9.97e-12	2.44	CENPA
204963_at	0.002	6.06e-05	-1.77499	SSPN			204963_at	5.12e-34	1.63e-36	-1.4368	SSPN			204963_at	0.0080783	0.000267	-2.6136	SSPN			204963_at	3.52e-09	7.61e-11	-1.38	SSPN
204964_s_at	0.000612	1.38e-05	-1.99803	SSPN			204964_s_at	8.04e-34	2.63e-36	-1.57611	SSPN			204964_s_at	0.0041574	9.04e-05	-3.60163	SSPN			204964_s_at	0.000309	3.22e-05	-1.32	SSPN
204997_at	4.13e-09	1.1e-11	-2.74589	GPD1			204997_at	2.45e-10	2.25e-11	-1.47705	GPD1			204997_at	0.0013034	1.12e-05	-6.96765	GPD1			204997_at	1.37e-07	4.79e-09	-1.58	GPD1
205022_s_at	0.000675	1.57e-05	-1.04305	FOXN3			205022_s_at	4.26e-23	6.16e-25	-1.16037	FOXN3			205022_s_at	0.0012552	9.95e-06	-2.2746	FOXN3			205022_s_at	5.18e-07	2.16e-08	-0.819	FOXN3
205024_s_at	0.000228	4.18e-06	1.66592	RAD51			205024_s_at	4.63e-25	5.18e-27	0.514457	RAD51			205024_s_at	0.007013	0.000215	2.24381	RAD51			205024_s_at	1.43e-07	5.02e-09	0.954	RAD51
205034_at	7.02e-07	4.42e-09	4.06019	CCNE2			205034_at	6.66e-44	4.14e-47	1.9963	CCNE2			205034_at	0.0004458	8.67e-07	4.52199	CCNE2			205034_at	8.66e-14	3.87e-16	2.73	CCNE2
205046_at	2.39e-05	2.84e-07	3.30982	CENPE			205046_at	7.43e-30	4.36e-32	0.815568	CENPE			205046_at	0.0001252	8.71e-08	3.89843	CENPE			205046_at	5.99e-10	1.03e-11	1.92	CENPE
205168_at	0.00976	0.000468	-1.61303	DDR2			205168_at	8.92e-14	4.76e-15	-1.00402	DDR2			205168_at	0.0036284	7.28e-05	-4.05468	DDR2			205168_at	0.000161	1.5e-05	-0.941	DDR2
205200_at	2.11e-08	7.65e-11	-4.00663	CLEC3B			205200_at	1.54e-16	5.55e-18	-2.47008	CLEC3B			205200_at	0.0008856	4.86e-06	-6.32073	CLEC3B			205200_at	3.54e-14	1.34e-16	-3.62	CLEC3B
205208_at	0.0061	0.000249	-0.97399	ALDH1L1			205208_at	1.42e-09	1.47e-10	-0.729912	ALDH1L1			205208_at	0.0050467	0.000126	-5.03472	ALDH1L1			205208_at	3.03e-05	2.2e-06	-0.644	ALDH1L1
205251_at	0.000432	9.01e-06	-2.10117	PER2			205251_at	2.9e-20	6.3e-22	-1.20776	PER2			205251_at	0.0021261	2.8e-05	-1.6407	PER2			205251_at	2.73e-11	3.03e-13	-1.55	PER2
205258_at	0.00319	0.00011	-2.92864	INHBB			205258_at	3.75e-18	1.1e-19	-1.22438	INHBB			205258_at	0.0036101	7.18e-05	-2.00551	INHBB			205258_at	0.00242	0.000349	-1.03	INHBB
205339_at	1.08e-05	1.11e-07	2.05796	STIL			205339_at	1.91e-13	1.08e-14	0.682547	STIL			205339_at	0.0014874	1.46e-05	2.29292	STIL			205339_at	2.3e-07	8.62e-09	1.24	STIL
205382_s_at	1.47e-05	1.6e-07	-4.03268	CFD			205382_s_at	6.17e-24	8.03e-26	-2.91552	CFD			205382_s_at	0.0006119	2.13e-06	-5.96913	CFD			205382_s_at	2.78e-12	2.1e-14	-3	CFD
205383_s_at	0.00152	4.33e-05	-2.07955	ZBTB20			205383_s_at	6.79e-29	4.42e-31	-1.46738	ZBTB20			205383_s_at	0.0036523	7.35e-05	-2.08571	ZBTB20			205383_s_at	1.01e-10	1.34e-12	-1.26	ZBTB20
205384_at	3e-21	2.75e-25	-4.98779	FXYD1			205384_at	2.18e-24	2.68e-26	-1.71075	FXYD1			205384_at	0.0003694	6.82e-07	-5.84883	FXYD1			205384_at	1.04e-14	3.21e-17	-3.07	FXYD1
205392_s_at	8.44e-12	1.14e-14	-5.14257	CCL15-CCL14///CCL14			205392_s_at	1.13e-19	2.64e-21	-1.6921	CCL15-CCL14///CCL14			205392_s_at	0.0007894	3.58e-06	-5.23058	CCL15-CCL14///CCL14			205392_s_at	5.2e-12	4.36e-14	-3.03	CCL15-CCL14///CCL14
205407_at	3.38e-06	2.81e-08	-2.39736	RECK			205407_at	1.78e-24	2.15e-26	-1.68259	RECK			205407_at	0.0048363	0.000116	-3.01955	RECK			205407_at	2.99e-11	3.35e-13	-1.7	RECK
205498_at	0.000182	3.19e-06	-3.39114	GHR			205498_at	2.44e-20	5.22e-22	-1.92469	GHR			205498_at	0.0080967	0.00027	-4.84281	GHR			205498_at	2.99e-08	8.69e-10	-2.16	GHR
205528_s_at	8.97e-08	4.28e-10	-2.19199	RUNX1T1			205528_s_at	1.01e-26	8.88e-29	-1.57531	RUNX1T1			205528_s_at	0.0020935	2.74e-05	-3.77724	RUNX1T1			205528_s_at	1.43e-10	2.02e-12	-1.77	RUNX1T1
205529_s_at	6.14e-10	1.34e-12	-3.35249	RUNX1T1			205529_s_at	2.34e-32	9.54e-35	-1.79729	RUNX1T1			205529_s_at	0.0019601	2.45e-05	-4.49997	RUNX1T1			205529_s_at	3.63e-08	1.08e-09	-2	RUNX1T1
205611_at	0.000277	5.26e-06	-1.31072	TNFSF12			205611_at	1.95e-14	9.45e-16	-0.464347	TNFSF12			205611_at	0.0065303	0.000191	-1.72711	TNFSF12			205611_at	0.000499	5.6e-05	-0.549	TNFSF12
205619_s_at	1.09e-05	1.13e-07	-2.45596	MEOX1			205619_s_at	4.52e-18	1.34e-19	-1.34298	MEOX1			205619_s_at	0.0031198	5.61e-05	-4.22275	MEOX1			205619_s_at	7.22e-11	9.18e-13	-1.9	MEOX1
205644_s_at	0.000937	2.36e-05	0.815337	SNRPG			205644_s_at	2.04e-21	3.78e-23	0.643602	SNRPG			205644_s_at	0.0034255	6.63e-05	1.21315	SNRPG			205644_s_at	8.48e-05	7.2e-06	0.365	SNRPG
205730_s_at	0.00265	8.62e-05	-2.56084	ABLIM3			205730_s_at	6.73e-14	3.51e-15	-0.843328	ABLIM3			205730_s_at	0.0093366	0.000341	-4.48308	ABLIM3			205730_s_at	0.000136	1.24e-05	-1.11	ABLIM3
205733_at	3.74e-07	2.09e-09	3.24619	BLM			205733_at	1.03e-09	1.04e-10	0.478698	BLM			205733_at	0.0011674	8.51e-06	2.64977	BLM			205733_at	6.48e-07	2.78e-08	1.21	BLM
205752_s_at	6.86e-06	6.55e-08	-2.78306	GSTM5			205752_s_at	1.34e-20	2.76e-22	-1.04586	GSTM5			205752_s_at	0.0099706	0.000376	-2.35249	GSTM5			205752_s_at	1.7e-10	2.48e-12	-1.49	GSTM5
205802_at	0.00026	4.91e-06	-1.45149	TRPC1			205802_at	3.68e-29	2.35e-31	-1.10457	TRPC1			205802_at	0.002528	3.97e-05	-2.62598	TRPC1			205802_at	5.84e-08	1.84e-09	-1.24	TRPC1
205824_at	0.000115	1.83e-06	-1.54697	HSPB2			205824_at	2.16e-20	4.59e-22	-0.976383	HSPB2			205824_at	0.0004682	1.07e-06	-3.58087	HSPB2			205824_at	6.04e-10	1.04e-11	-1.52	HSPB2
205878_at	5.53e-05	7.5e-07	-0.787694	POU6F1			205878_at	3.09e-07	4.72e-08	-0.314785	POU6F1			205878_at	0.0006011	2.05e-06	-2.00693	POU6F1			205878_at	5.58e-05	4.44e-06	-0.565	POU6F1
205883_at	9.73e-15	4.63e-18	-4.4499	ZBTB16			205883_at	1.13e-19	2.65e-21	-1.78125	ZBTB16			205883_at	0.0013993	1.3e-05	-6.32279	ZBTB16			205883_at	3.77e-09	8.27e-11	-2.46	ZBTB16
205907_s_at	0.00713	0.000308	-2.34917	OMD			205907_s_at	1.39e-05	2.86e-06	-0.752517	OMD			205907_s_at	0.0060032	0.000168	-2.85639	OMD			205907_s_at	0.000454	5.02e-05	-1.13	OMD
205908_s_at	0.00385	0.000139	-2.08138	OMD			205908_s_at	3.99e-05	8.95e-06	-0.752136	OMD			205908_s_at	0.007252	0.000226	-3.40249	OMD			205908_s_at	3.96e-05	2.99e-06	-1.44	OMD
205909_at	0.000536	1.16e-05	1.90624	POLE2			205909_at	8.11e-23	1.22e-24	0.709639	POLE2			205909_at	0.0013244	1.17e-05	2.48396	POLE2			205909_at	8.38e-07	3.74e-08	1.27	POLE2
205913_at	1.45e-07	7.28e-10	-4.24283	PLIN1			205913_at	6.17e-19	1.6e-20	-2.62234	PLIN1			205913_at	0.000885	4.82e-06	-8.13093	PLIN1			205913_at	3.53e-12	2.8e-14	-3.82	PLIN1
205933_at	0.00277	9.18e-05	-2.61454	SETBP1			205933_at	1.47e-14	6.99e-16	-0.867055	SETBP1			205933_at	0.007855	0.000254	-1.47882	SETBP1			205933_at	0.000812	9.82e-05	-1.04	SETBP1
205941_s_at	1.26e-06	8.75e-09	5.12647	COL10A1			205941_s_at	9.98e-49	9.13e-53	3.12738	COL10A1			205941_s_at	0.0002023	2.59e-07	7.75091	COL10A1			205941_s_at	3.88e-26	7.1e-31	6.14	COL10A1
206074_s_at	0.00377	0.000135	1.69305	HMGA1			206074_s_at	3e-11	2.39e-12	0.849585	HMGA1			206074_s_at	0.0093537	0.000343	2.35845	HMGA1			206074_s_at	0.0022	0.000313	0.693	HMGA1
206093_x_at	9.55e-15	4.36e-18	-2.94662	TNXB///TNXA			206093_x_at	6.88e-28	5.13e-30	-2.20526	TNXB///TNXA			206093_x_at	0.0015181	1.51e-05	-5.83207	TNXB///TNXA			206093_x_at	6.11e-18	3.02e-21	-3.18	TNXB///TNXA
206101_at	1.77e-05	1.99e-07	-2.74099	ECM2			206101_at	2.13e-17	6.87e-19	-1.57079	ECM2			206101_at	0.0005349	1.45e-06	-3.9165	ECM2			206101_at	1.99e-10	2.97e-12	-1.86	ECM2
206102_at	7.88e-07	5.1e-09	3.11491	GINS1			206102_at	1.43e-36	3.22e-39	1.71047	GINS1			206102_at	0.001486	1.43e-05	4.0027	GINS1			206102_at	4.53e-10	7.44e-12	2.11	GINS1
206134_at	0.00244	7.78e-05	3.51512	ADAMDEC1			206134_at	4.75e-19	1.21e-20	1.69818	ADAMDEC1			206134_at	0.0068019	0.000204	5.37666	ADAMDEC1			206134_at	1.32e-07	4.59e-09	2.79	ADAMDEC1
206163_at	1.41e-12	1.39e-15	-2.65979	MAB21L1			206163_at	9.12e-22	1.61e-23	-1.45998	MAB21L1			206163_at	0.0001277	9.34e-08	-4.2431	MAB21L1			206163_at	2.25e-13	1.15e-15	-2.41	MAB21L1
206167_s_at	0.0019	5.69e-05	-1.56531	ARHGAP6			206167_s_at	4.75e-19	1.21e-20	-0.930812	ARHGAP6			206167_s_at	0.0006957	2.85e-06	-3.08801	ARHGAP6			206167_s_at	5.02e-13	2.89e-15	-1.68	ARHGAP6
206208_at	8.14e-07	5.34e-09	-1.94737	CA4			206208_at	4.75e-07	7.51e-08	-0.635857	CA4			206208_at	0.0006588	2.5e-06	-4.58453	CA4			206208_at	2.16e-08	6e-10	-0.964	CA4
206209_s_at	5.31e-08	2.25e-10	-3.0078	CA4			206209_s_at	9.08e-11	7.78e-12	-1.03223	CA4			206209_s_at	0.0006796	2.67e-06	-5.91749	CA4			206209_s_at	2.84e-11	3.17e-13	-1.79	CA4
206243_at	0.000835	2.05e-05	-2.19492	TIMP4			206243_at	1.36e-10	1.2e-11	-1.39118	TIMP4			206243_at	0.0009316	5.34e-06	-7.94412	TIMP4			206243_at	6.15e-12	5.29e-14	-2.58	TIMP4
206262_at	1.77e-08	6.24e-11	-2.08197	ADH1C			206262_at	7.29e-11	6.16e-12	-0.931479	ADH1C			206262_at	6.68e-05	9.78e-09	-5.2366	ADH1C			206262_at	6.79e-20	1.49e-23	-2.17	ADH1C
206363_at	2.01e-06	1.53e-08	-2.45936	MAF			206363_at	3.4e-26	3.24e-28	-1.21403	MAF			206363_at	0.0056645	0.000153	-2.76324	MAF			206363_at	6.31e-11	7.81e-13	-1.72	MAF
206364_at	2.79e-08	1.08e-10	3.61377	KIF14			206364_at	8.7e-30	5.25e-32	0.947483	KIF14			206364_at	0.0082243	0.000276	2.87103	KIF14			206364_at	4.92e-09	1.12e-10	1.8	KIF14
206453_s_at	0.000442	9.29e-06	-2.6229	NDRG2			206453_s_at	6.51e-27	5.56e-29	-1.8296	NDRG2			206453_s_at	0.0087315	0.000306	-3.1195	NDRG2			206453_s_at	1.71e-13	8.25e-16	-2.84	NDRG2
206481_s_at	5.02e-07	2.95e-09	-2.62443	LDB2			206481_s_at	2.77e-31	1.3e-33	-1.59387	LDB2			206481_s_at	0.0005541	1.59e-06	-3.45734	LDB2			206481_s_at	2.6e-15	5.89e-18	-2.3	LDB2
206488_s_at	0.00049	1.05e-05	-3.2306	CD36			206488_s_at	1.1e-13	5.96e-15	-2.09788	CD36			206488_s_at	0.001714	1.87e-05	-5.54704	CD36			206488_s_at	1.54e-08	4.1e-10	-2.93	CD36
206542_s_at	0.00276	9.15e-05	-1.19341	SMARCA2			206542_s_at	1.61e-09	1.69e-10	-0.553658	SMARCA2			206542_s_at	0.0061173	0.000173	-1.33148	SMARCA2			206542_s_at	2.25e-07	8.41e-09	-0.774	SMARCA2
206580_s_at	0.00293	9.92e-05	-1.49072	EFEMP2			206580_s_at	4.23e-18	1.25e-19	-0.764242	EFEMP2			206580_s_at	0.0043567	9.67e-05	-1.54637	EFEMP2			206580_s_at	0.00138	0.000181	-0.577	EFEMP2
206701_x_at	1.29e-06	9.07e-09	-2.39203	EDNRB			206701_x_at	3.24e-23	4.63e-25	-1.27247	EDNRB			206701_x_at	0.0002595	4.15e-07	-3.7362	EDNRB			206701_x_at	6.45e-15	1.76e-17	-2.06	EDNRB
206742_at	1.49e-25	5.45e-30	-5.32513	FIGF			206742_at	2.27e-34	6.81e-37	-2.49151	FIGF			206742_at	6.75e-05	1.39e-08	-5.78903	FIGF			206742_at	4.67e-21	6.13e-25	-4.24	FIGF
207016_s_at	1.68e-12	1.72e-15	-3.09774	ALDH1A2			207016_s_at	9.13e-21	1.84e-22	-1.17678	ALDH1A2			207016_s_at	0.0021693	2.96e-05	-3.8511	ALDH1A2			207016_s_at	5.95e-11	7.27e-13	-1.92	ALDH1A2
207092_at	0.00182	5.38e-05	-2.23408	LEP			207092_at	1.93e-13	1.09e-14	-2.52739	LEP			207092_at	0.0005725	1.72e-06	-9.24539	LEP			207092_at	1.04e-14	3.19e-17	-3.64	LEP
207165_at	6.72e-08	3e-10	3.21021	HMMR			207165_at	5.84e-41	6.09e-44	1.61065	HMMR			207165_at	0.0030709	5.49e-05	4.03317	HMMR			207165_at	7.04e-11	8.85e-13	2.13	HMMR
207170_s_at	0.000426	8.87e-06	-1.36267	LETMD1			207170_s_at	5.04e-15	2.25e-16	-0.533298	LETMD1			207170_s_at	0.0027463	4.57e-05	-1.46261	LETMD1			207170_s_at	1.59e-06	7.68e-08	-0.744	LETMD1
207480_s_at	0.000415	8.56e-06	-2.70332	MEIS2			207480_s_at	6.91e-38	1.17e-40	-1.58755	MEIS2			207480_s_at	0.0031783	5.77e-05	-3.82739	MEIS2			207480_s_at	7.67e-12	6.93e-14	-2.22	MEIS2
207542_s_at	6.67e-07	4.15e-09	-3.00123	AQP1			207542_s_at	3e-12	2.05e-13	-1.0613	AQP1			207542_s_at	0.0093245	0.00034	-2.97023	AQP1			207542_s_at	1.5e-07	5.3e-09	-1.67	AQP1
207761_s_at	0.00137	3.78e-05	-2.25922	METTL7A			207761_s_at	2.61e-30	1.42e-32	-1.1724	METTL7A			207761_s_at	0.0052016	0.000132	-2.03162	METTL7A			207761_s_at	1.56e-16	1.94e-19	-1.58	METTL7A
207808_s_at	4.53e-08	1.87e-10	-2.97968	PROS1			207808_s_at	7.61e-39	1.13e-41	-1.89923	PROS1			207808_s_at	0.0014449	1.36e-05	-2.99196	PROS1			207808_s_at	2.51e-14	8.85e-17	-2.19	PROS1
207828_s_at	1.09e-08	3.44e-11	4.16325	CENPF			207828_s_at	8.53e-42	7.02e-45	1.38085	CENPF			207828_s_at	8.95e-05	4.61e-08	4.48312	CENPF			207828_s_at	2.01e-13	1.01e-15	2.65	CENPF
207961_x_at	1.87e-12	1.95e-15	-4.06004	MYH11			207961_x_at	2.35e-33	8.21e-36	-1.44521	MYH11			207961_x_at	0.0084652	0.000291	-2.84034	MYH11			207961_x_at	1.27e-16	1.51e-19	-2.33	MYH11
207977_s_at	0.000532	1.15e-05	-2.63429	DPT			207977_s_at	1.79e-07	2.61e-08	-1.32065	DPT			207977_s_at	0.0056949	0.000155	-3.38624	DPT			207977_s_at	9.95e-06	6.16e-07	-1.78	DPT
208079_s_at	5.28e-12	6.48e-15	4.03735	AURKA			208079_s_at	2.31e-41	2.02e-44	1.57418	AURKA			208079_s_at	0.0002221	2.88e-07	4.9041	AURKA			208079_s_at	5.45e-12	4.61e-14	2.64	AURKA
208186_s_at	0.000299	5.78e-06	-1.04738	LIPE			208186_s_at	1.86e-08	2.31e-09	-1.05629	LIPE			208186_s_at	0.0052962	0.000137	-5.68192	LIPE			208186_s_at	2.54e-06	1.31e-07	-1.21	LIPE
208335_s_at	1.26e-06	8.84e-09	-4.64898	ACKR1			208335_s_at	8.01e-13	4.97e-14	-1.49723	ACKR1			208335_s_at	0.0021693	2.97e-05	-5.65452	ACKR1			208335_s_at	4.98e-10	8.3e-12	-3.05	ACKR1
208383_s_at	0.000458	9.69e-06	-1.57	PCK1			208383_s_at	1.19e-08	1.43e-09	-1.65517	PCK1			208383_s_at	0.0013144	1.15e-05	-6.71227	PCK1			208383_s_at	3.32e-06	1.77e-07	-1.37	PCK1
208510_s_at	0.00444	0.000166	-1.59666	PPARG			208510_s_at	8.05e-12	5.86e-13	-1.29852	PPARG			208510_s_at	0.0014789	1.41e-05	-5.28798	PPARG			208510_s_at	8e-10	1.44e-11	-1.82	PPARG
208607_s_at	0.00013	2.12e-06	-2.97905	SAA2///SAA1			208607_s_at	3.18e-13	1.86e-14	-2.37973	SAA2///SAA1			208607_s_at	0.0029849	5.24e-05	-6.45483	SAA2///SAA1			208607_s_at	3.05e-12	2.35e-14	-3.25	SAA2///SAA1
208609_s_at	1.89e-10	3.32e-13	-2.70258	TNXB			208609_s_at	3.34e-22	5.53e-24	-2.30334	TNXB			208609_s_at	0.0007114	2.94e-06	-5.76082	TNXB			208609_s_at	2.26e-15	4.88e-18	-2.61	TNXB
208644_at	0.00146	4.1e-05	1.19788	PARP1			208644_at	7.99e-30	4.74e-32	0.95268	PARP1			208644_at	0.0005725	1.75e-06	1.65906	PARP1			208644_at	7.17e-11	9.07e-13	1.05	PARP1
208789_at	4.53e-07	2.62e-09	-2.58909	PTRF			208789_at	1.14e-22	1.76e-24	-1.23554	PTRF			208789_at	0.0009525	5.67e-06	-3.24621	PTRF			208789_at	1.07e-07	3.65e-09	-1.2	PTRF
208790_s_at	0.000308	6.03e-06	-1.96062	PTRF			208790_s_at	5.87e-19	1.52e-20	-1.50555	PTRF			208790_s_at	0.0009462	5.57e-06	-3.99724	PTRF			208790_s_at	4.64e-06	2.61e-07	-1.4	PTRF
208822_s_at	0.00383	0.000138	0.950981	DAP3			208822_s_at	3.85e-16	1.48e-17	0.635929	DAP3			208822_s_at	0.0012426	9.55e-06	1.25746	DAP3			208822_s_at	4.53e-07	1.85e-08	0.652	DAP3
208848_at	0.00687	0.000293	-1.13707	ADH5			208848_at	2.85e-11	2.26e-12	-0.78248	ADH5			208848_at	0.0024455	3.69e-05	-1.47491	ADH5			208848_at	3.56e-09	7.74e-11	-0.874	ADH5
208944_at	5.26e-07	3.11e-09	-2.68619	TGFBR2			208944_at	4.13e-19	1.04e-20	-1.27213	TGFBR2			208944_at	0.0013132	1.14e-05	-2.62166	TGFBR2			208944_at	1.34e-15	2.53e-18	-1.65	TGFBR2
209047_at	3.05e-05	3.76e-07	-3.37212	AQP1			209047_at	6.45e-19	1.68e-20	-1.61973	AQP1			209047_at	0.0005784	1.82e-06	-3.39117	AQP1			209047_at	1.38e-10	1.93e-12	-1.83	AQP1
209053_s_at	4.42e-08	1.81e-10	2.21067	WHSC1			209053_s_at	4.62e-30	2.59e-32	1.18623	WHSC1			209053_s_at	0.0014874	1.46e-05	2.89648	WHSC1			209053_s_at	6.21e-14	2.62e-16	1.72	WHSC1
209116_x_at	0.000115	1.83e-06	-3.97469	HBB			209116_x_at	2.84e-13	1.65e-14	-2.23128	HBB			209116_x_at	0.0008607	4.5e-06	-6.1865	HBB			209116_x_at	2.16e-11	2.29e-13	-2.67	HBB
209147_s_at	0.000314	6.16e-06	-2.1671	PPAP2A			209147_s_at	1.22e-15	5.03e-17	-1.06049	PPAP2A			209147_s_at	0.0021693	2.96e-05	-2.47381	PPAP2A			209147_s_at	1.21e-09	2.3e-11	-1.24	PPAP2A
209218_at	0.00526	0.000208	1.91106	SQLE			209218_at	6.86e-25	7.85e-27	1.70154	SQLE			209218_at	0.0007085	2.92e-06	3.99265	SQLE			209218_at	1.21e-14	3.84e-17	2.07	SQLE
209220_at	1.61e-13	1.12e-16	-4.35057	GPC3			209220_at	1.01e-22	1.53e-24	-1.9534	GPC3			209220_at	0.0012488	9.66e-06	-4.75025	GPC3			209220_at	1.31e-12	8.5e-15	-2.81	GPC3
209292_at	0.00581	0.000235	-3.12333	ID4			209292_at	6.92e-46	2.15e-49	-3.32646	ID4			209292_at	0.0052145	0.000133	-4.80353	ID4			209292_at	6.17e-13	3.68e-15	-3.32	ID4
209297_at	0.00093	2.34e-05	-1.00858	ITSN1			209297_at	1.28e-09	1.32e-10	-0.671255	ITSN1			209297_at	0.0036095	7.16e-05	-3.34659	ITSN1			209297_at	9.98e-07	4.56e-08	-0.685	ITSN1
209298_s_at	0.00571	0.000229	-1.05492	ITSN1			209298_s_at	2.64e-06	4.77e-07	-0.894006	ITSN1			209298_s_at	0.0037896	7.79e-05	-3.43379	ITSN1			209298_s_at	0.000884	0.000108	-0.616	ITSN1
209335_at	9.93e-06	1.02e-07	-3.15882	DCN			209335_at	3.16e-26	3e-28	-1.88627	DCN			209335_at	0.0006011	2.06e-06	-2.92856	DCN			209335_at	5.78e-14	2.41e-16	-1.87	DCN
209348_s_at	9.98e-05	1.53e-06	-1.73948	MAF			209348_s_at	7.55e-22	1.31e-23	-1.23603	MAF			209348_s_at	0.0015384	1.57e-05	-2.07359	MAF			209348_s_at	1.49e-11	1.5e-13	-1.21	MAF
209355_s_at	2.49e-07	1.35e-09	-2.77145	PPAP2B			209355_s_at	9.78e-16	3.96e-17	-1.56083	PPAP2B			209355_s_at	0.0066364	0.000197	-2.55975	PPAP2B			209355_s_at	9.46e-10	1.73e-11	-1.55	PPAP2B
209390_at	0.00429	0.000159	-0.911832	TSC1			209390_at	1.16e-13	6.31e-15	-0.442206	TSC1			209390_at	0.0009737	5.95e-06	-1.02142	TSC1			209390_at	5.3e-05	4.18e-06	-0.429	TSC1
209392_at	0.000453	9.57e-06	-2.75764	ENPP2			209392_at	1.89e-26	1.72e-28	-1.92332	ENPP2			209392_at	0.0023598	3.45e-05	-3.19869	ENPP2			209392_at	9.93e-15	2.89e-17	-2.09	ENPP2
209408_at	6.43e-09	1.83e-11	4.04376	KIF2C			209408_at	1.22e-31	5.53e-34	1.02846	KIF2C			209408_at	8.12e-05	3.44e-08	4.78622	KIF2C			209408_at	6.15e-11	7.58e-13	2.1	KIF2C
209458_x_at	5.21e-06	4.7e-08	-4.04235	HBA2///HBA1			209458_x_at	9.76e-12	7.22e-13	-2.05948	HBA2///HBA1			209458_x_at	0.0011759	8.62e-06	-5.87238	HBA2///HBA1			209458_x_at	1.64e-09	3.26e-11	-2.46	HBA2///HBA1
209464_at	0.000389	7.94e-06	2.38789	AURKB			209464_at	9.68e-24	1.29e-25	0.770878	AURKB			209464_at	0.0032153	5.87e-05	2.20788	AURKB			209464_at	2.95e-06	1.54e-07	1.22	AURKB
209540_at	5.31e-06	4.83e-08	-3.58698	IGF1			209540_at	2.22e-21	4.13e-23	-1.83991	IGF1			209540_at	0.0013668	1.25e-05	-3.90496	IGF1			209540_at	7.1e-09	1.71e-10	-2.32	IGF1
209541_at	4.28e-06	3.69e-08	-3.62226	IGF1			209541_at	5.39e-14	2.79e-15	-1.56882	IGF1			209541_at	0.0018153	2.08e-05	-3.71751	IGF1			209541_at	5.37e-09	1.24e-10	-2.33	IGF1
209542_x_at	2.49e-06	1.97e-08	-2.46748	IGF1			209542_x_at	1.58e-15	6.62e-17	-1.36273	IGF1			209542_x_at	0.0046972	0.000109	-2.83275	IGF1			209542_x_at	2.1e-07	7.76e-09	-1.85	IGF1
209550_at	0.00128	3.47e-05	-2.39605	NDN			209550_at	5.99e-31	2.96e-33	-1.36223	NDN			209550_at	0.0012208	9.27e-06	-3.27234	NDN			209550_at	2.7e-08	7.74e-10	-1.59	NDN
209555_s_at	0.00386	0.000139	-2.91716	CD36			209555_s_at	1.92e-12	1.27e-13	-2.07834	CD36			209555_s_at	0.0054536	0.000145	-5.31833	CD36			209555_s_at	4.54e-08	1.38e-09	-2.88	CD36
209568_s_at	0.000405	8.29e-06	-1.39197	RGL1			209568_s_at	4.98e-27	4.18e-29	-1.15738	RGL1			209568_s_at	0.0050013	0.000124	-2.35119	RGL1			209568_s_at	4.35e-11	5.13e-13	-1.47	RGL1
209612_s_at	1.26e-06	8.77e-09	-5.67833	ADH1B			209612_s_at	3.72e-24	4.72e-26	-2.94254	ADH1B			209612_s_at	0.0068019	0.000204	-7.40797	ADH1B			209612_s_at	6.25e-15	1.69e-17	-4.06	ADH1B
209613_s_at	8.12e-08	3.86e-10	-5.42562	ADH1B			209613_s_at	1.47e-28	9.94e-31	-3.51304	ADH1B			209613_s_at	0.0063785	0.000184	-7.19939	ADH1B			209613_s_at	1.35e-16	1.63e-19	-4.06	ADH1B
209614_at	0.00119	3.18e-05	-1.13268	ADH1B			209614_at	2.53e-12	1.7e-13	-1.28079	ADH1B			209614_at	0.0012359	9.47e-06	-5.76469	ADH1B			209614_at	1.24e-16	1.46e-19	-2.26	ADH1B
209616_s_at	1.29e-08	4.26e-11	-2.59422	CES1			209616_s_at	2.36e-11	1.85e-12	-1.64431	CES1			209616_s_at	0.0068712	0.000208	-5.66619	CES1			209616_s_at	7.21e-08	2.33e-09	-2.05	CES1
209642_at	1.56e-05	1.72e-07	3.68202	BUB1			209642_at	3.55e-28	2.54e-30	1.43647	BUB1			209642_at	6.68e-05	7.58e-09	3.97826	BUB1			209642_at	6.18e-09	1.45e-10	2.02	BUB1
209651_at	0.00651	0.000271	-1.86125	TGFB1I1			209651_at	5.64e-21	1.11e-22	-1.16955	TGFB1I1			209651_at	0.006211	0.000177	-1.7676	TGFB1I1			209651_at	0.000166	1.56e-05	-0.853	TGFB1I1
209687_at	1.64e-06	1.21e-08	-3.94847	CXCL12			209687_at	2.23e-29	1.41e-31	-2.01281	CXCL12			209687_at	0.0009131	5.16e-06	-2.81509	CXCL12			209687_at	8.41e-14	3.74e-16	-2.04	CXCL12
209699_x_at	0.00046	9.75e-06	-3.60831	AKR1C2			209699_x_at	2.94e-12	2e-13	-1.97003	AKR1C2			209699_x_at	0.0028076	4.73e-05	-6.18881	AKR1C2			209699_x_at	2.08e-10	3.14e-12	-2.86	AKR1C2
209709_s_at	2.32e-05	2.74e-07	2.92862	HMMR			209709_s_at	7.37e-36	1.82e-38	0.941841	HMMR			209709_s_at	0.0009708	5.87e-06	3.95094	HMMR			209709_s_at	4.55e-10	7.48e-12	1.82	HMMR
209714_s_at	7.36e-07	4.66e-09	3.80767	CDKN3			209714_s_at	3.27e-41	3.11e-44	1.5725	CDKN3			209714_s_at	7.74e-05	2.2e-08	5.04187	CDKN3			209714_s_at	5.62e-11	6.84e-13	2.3	CDKN3
209763_at	1.56e-07	7.93e-10	-4.07733	CHRDL1			209763_at	5.66e-36	1.39e-38	-3.00838	CHRDL1			209763_at	0.0081068	0.00027	-6.20242	CHRDL1			209763_at	1.73e-17	1.23e-20	-3.66	CHRDL1
209773_s_at	1.6e-11	2.36e-14	5.25954	RRM2			209773_s_at	3.89e-45	1.35e-48	2.75147	RRM2			209773_s_at	5.77e-05	4.22e-09	7.39345	RRM2			209773_s_at	2.93e-13	1.58e-15	3.69	RRM2
209789_at	6.7e-09	1.95e-11	-1.18144	CORO2B			209789_at	1.05e-22	1.6e-24	-0.831166	CORO2B			209789_at	0.0008145	3.89e-06	-4.55344	CORO2B			209789_at	6.38e-08	2.03e-09	-1.13	CORO2B
209821_at	1.54e-09	3.84e-12	-2.83224	IL33			209821_at	3.89e-27	3.19e-29	-1.86147	IL33			209821_at	0.0079151	0.000258	-4.57945	IL33			209821_at	1.76e-14	5.78e-17	-3.03	IL33
209894_at	7.85e-08	3.68e-10	-3.40563	LEPR			209894_at	1.41e-24	1.68e-26	-2.46264	LEPR			209894_at	0.0082589	0.000279	-5.07714	LEPR			209894_at	1.04e-14	3.15e-17	-2.81	LEPR
209969_s_at	2.58e-05	3.09e-07	3.31633	STAT1			209969_s_at	3.54e-27	2.88e-29	1.90967	STAT1			209969_s_at	0.0012552	9.87e-06	3.10863	STAT1			209969_s_at	6.1e-09	1.43e-10	2.04	STAT1
210051_at	0.00478	0.000182	-1.36604	RAPGEF3			210051_at	1.69e-15	7.09e-17	-0.941699	RAPGEF3			210051_at	0.0020701	2.68e-05	-2.88205	RAPGEF3			210051_at	2.21e-09	4.51e-11	-0.999	RAPGEF3
210052_s_at	6.69e-09	1.93e-11	4.66831	TPX2			210052_s_at	2.83e-49	1.04e-53	1.89911	TPX2			210052_s_at	0.0005008	1.2e-06	5.73613	TPX2			210052_s_at	1.03e-14	3.1e-17	3.22	TPX2
210201_x_at	0.00244	7.8e-05	-1.03704	BIN1			210201_x_at	6.76e-12	4.87e-13	-0.739871	BIN1			210201_x_at	0.004458	0.0001	-2.72843	BIN1			210201_x_at	6.75e-10	1.18e-11	-1.05	BIN1
210247_at	0.00013	2.12e-06	-1.2185	SYN2			210247_at	3.75e-12	2.59e-13	-0.613337	SYN2			210247_at	0.0083941	0.000287	-3.19584	SYN2			210247_at	0.000631	7.35e-05	-0.517	SYN2
210298_x_at	2.19e-06	1.7e-08	-3.20685	FHL1			210298_x_at	3.02e-08	3.87e-09	-1.33625	FHL1			210298_x_at	0.0036256	7.26e-05	-5.35452	FHL1			210298_x_at	6.81e-12	5.99e-14	-2.46	FHL1
210299_s_at	1.15e-06	7.89e-09	-3.10858	FHL1			210299_s_at	7.11e-14	3.73e-15	-2.03309	FHL1			210299_s_at	0.0017874	2.03e-05	-5.78176	FHL1			210299_s_at	3.54e-16	5.38e-19	-2.67	FHL1
210511_s_at	3.83e-05	4.89e-07	3.10988	INHBA			210511_s_at	8.08e-32	3.58e-34	1.8923	INHBA			210511_s_at	0.0072844	0.000228	3.56212	INHBA			210511_s_at	4.02e-20	7.88e-24	4.03	INHBA
210517_s_at	1.94e-05	2.22e-07	-2.98874	AKAP12			210517_s_at	2.64e-22	4.29e-24	-1.75147	AKAP12			210517_s_at	0.0021261	2.8e-05	-4.24651	AKAP12			210517_s_at	8.36e-13	5.07e-15	-1.79	AKAP12
210559_s_at	1.82e-09	4.55e-12	4.70425	CDK1			210559_s_at	2.66e-44	1.31e-47	2.04842	CDK1			210559_s_at	0.0009692	5.83e-06	5.41339	CDK1			210559_s_at	6.18e-12	5.33e-14	2.66	CDK1
210762_s_at	5.91e-05	8.14e-07	-2.50984	DLC1			210762_s_at	4.07e-24	5.18e-26	-1.58346	DLC1			210762_s_at	0.0013144	1.16e-05	-3.21641	DLC1			210762_s_at	2.21e-08	6.16e-10	-1.39	DLC1
210794_s_at	2.54e-08	9.51e-11	-2.0829	MEG3			210794_s_at	1.02e-09	1.04e-10	-0.677887	MEG3			210794_s_at	0.0037896	7.78e-05	-2.19103	MEG3			210794_s_at	0.00122	0.000157	-1.01	MEG3
210839_s_at	0.00031	6.09e-06	-2.86758	ENPP2			210839_s_at	4.85e-16	1.88e-17	-1.49334	ENPP2			210839_s_at	0.0052129	0.000133	-3.31095	ENPP2			210839_s_at	6.5e-12	5.67e-14	-2.05	ENPP2
210852_s_at	0.00022	3.99e-06	-1.2659	AASS			210852_s_at	5.41e-15	2.43e-16	-0.444158	AASS			210852_s_at	0.0028076	4.73e-05	-1.60714	AASS			210852_s_at	1.02e-07	3.44e-09	-0.831	AASS
210946_at	0.000161	2.77e-06	-1.90261	PPAP2A			210946_at	2.03e-24	2.47e-26	-1.22972	PPAP2A			210946_at	0.0024469	3.72e-05	-2.35812	PPAP2A			210946_at	3.71e-12	2.99e-14	-1.26	PPAP2A
211577_s_at	3.03e-05	3.73e-07	-1.92213	IGF1			211577_s_at	1.41e-13	7.78e-15	-1.20088	IGF1			211577_s_at	0.0072345	0.000225	-2.81029	IGF1			211577_s_at	2.57e-07	9.79e-09	-1.77	IGF1
211653_x_at	0.00014	2.31e-06	-3.32746	AKR1C2			211653_x_at	2.83e-11	2.24e-12	-1.75138	AKR1C2			211653_x_at	0.0021629	2.9e-05	-5.53304	AKR1C2			211653_x_at	9.65e-10	1.77e-11	-2.18	AKR1C2
211696_x_at	7.25e-05	1.04e-06	-3.71834	HBB			211696_x_at	4.22e-15	1.87e-16	-2.10314	HBB			211696_x_at	0.0011674	8.42e-06	-5.68575	HBB			211696_x_at	7.22e-12	6.43e-14	-2.44	HBB
211699_x_at	1.79e-06	1.34e-08	-3.9716	HBA2///HBA1			211699_x_at	1.26e-11	9.49e-13	-2.02362	HBA2///HBA1			211699_x_at	0.0013929	1.29e-05	-6.10158	HBA2///HBA1			211699_x_at	1.22e-09	2.33e-11	-2.42	HBA2///HBA1
211726_s_at	6.12e-05	8.48e-07	-4.18896	FMO2			211726_s_at	2.16e-29	1.35e-31	-2.47134	FMO2			211726_s_at	0.0006011	2.02e-06	-4.75014	FMO2			211726_s_at	8.52e-16	1.51e-18	-3.13	FMO2
211745_x_at	3.37e-06	2.8e-08	-3.91915	HBA2///HBA1			211745_x_at	1.84e-12	1.21e-13	-2.09007	HBA2///HBA1			211745_x_at	0.0012552	9.76e-06	-5.73133	HBA2///HBA1			211745_x_at	9.89e-10	1.82e-11	-2.43	HBA2///HBA1
211762_s_at	0.00233	7.35e-05	1.78855	KPNA2			211762_s_at	3.21e-25	3.53e-27	1.59784	KPNA2			211762_s_at	0.001545	1.59e-05	2.91995	KPNA2			211762_s_at	3.43e-09	7.37e-11	1.31	KPNA2
211813_x_at	4.96e-05	6.6e-07	-2.95413	DCN			211813_x_at	1.51e-13	8.39e-15	-1.26466	DCN			211813_x_at	0.0063435	0.000183	-1.97264	DCN			211813_x_at	2.14e-07	7.96e-09	-0.968	DCN
211896_s_at	0.000169	2.93e-06	-3.05918	DCN			211896_s_at	2.26e-17	7.32e-19	-1.52246	DCN			211896_s_at	0.0025481	4.02e-05	-2.32532	DCN			211896_s_at	1.4e-09	2.71e-11	-1.2	DCN
211986_at	0.000737	1.76e-05	-2.13636	AHNAK			211986_at	5.41e-15	2.43e-16	-1.15807	AHNAK			211986_at	0.0010249	6.66e-06	-2.0508	AHNAK			211986_at	1.26e-06	5.95e-08	-0.736	AHNAK
212020_s_at	2.19e-05	2.55e-07	2.57505	MKI67			212020_s_at	1.19e-28	7.97e-31	0.718401	MKI67			212020_s_at	0.0066739	0.000198	2.90164	MKI67			212020_s_at	2.13e-08	5.9e-10	1.37	MKI67
212021_s_at	2.06e-06	1.57e-08	3.13853	MKI67			212021_s_at	2.04e-24	2.49e-26	0.815718	MKI67			212021_s_at	0.0006796	2.69e-06	4.07236	MKI67			212021_s_at	2.48e-10	3.84e-12	2.16	MKI67
212022_s_at	5.31e-06	4.84e-08	2.43422	MKI67			212022_s_at	3.22e-26	3.06e-28	0.998141	MKI67			212022_s_at	0.001538	1.54e-05	3.08596	MKI67			212022_s_at	2.94e-09	6.21e-11	1.64	MKI67
212067_s_at	0.0029	9.76e-05	-1.61238	C1R			212067_s_at	2.48e-07	3.72e-08	-0.862926	C1R			212067_s_at	0.0070961	0.000219	-1.7758	C1R			212067_s_at	0.00202	0.000283	-0.66	C1R
212071_s_at	3.87e-05	4.94e-07	-1.42484	SPTBN1			212071_s_at	1.73e-27	1.35e-29	-1.22975	SPTBN1			212071_s_at	0.0006439	2.36e-06	-2.65455	SPTBN1			212071_s_at	6.73e-18	3.57e-21	-1.19	SPTBN1
212097_at	1.72e-05	1.93e-07	-2.76301	CAV1			212097_at	1.3e-31	5.91e-34	-2.02398	CAV1			212097_at	0.0003282	5.7e-07	-4.4027	CAV1			212097_at	3.67e-17	3.16e-20	-2.12	CAV1
212111_at	0.00716	0.00031	-0.826049	STX12			212111_at	1.13e-24	1.33e-26	-0.586518	STX12			212111_at	0.0032649	6.04e-05	-1.55933	STX12			212111_at	2.97e-13	1.61e-15	-0.928	STX12
212192_at	0.00209	6.44e-05	-1.64358	KCTD12			212192_at	1.09e-22	1.68e-24	-1.12288	KCTD12			212192_at	0.0006011	2.02e-06	-1.79726	KCTD12			212192_at	3.84e-11	4.43e-13	-1.11	KCTD12
212226_s_at	6.26e-08	2.77e-10	-2.32733	PPAP2B			212226_s_at	7.32e-27	6.28e-29	-1.44584	PPAP2B			212226_s_at	0.0017336	1.91e-05	-2.57466	PPAP2B			212226_s_at	6.25e-10	1.08e-11	-1.31	PPAP2B
212230_at	1.67e-06	1.23e-08	-2.18126	PPAP2B			212230_at	1.23e-25	1.27e-27	-1.3926	PPAP2B			212230_at	0.0018875	2.29e-05	-2.19429	PPAP2B			212230_at	4.37e-15	1.1e-17	-1.44	PPAP2B
212239_at	7.27e-06	7.05e-08	-2.12078	PIK3R1			212239_at	3.29e-30	1.83e-32	-1.29147	PIK3R1			212239_at	0.0006588	2.48e-06	-2.72122	PIK3R1			212239_at	5.22e-10	8.77e-12	-1.31	PIK3R1
212419_at	5.44e-05	7.34e-07	-2.54845	ZCCHC24			212419_at	3.51e-22	5.82e-24	-1.2512	ZCCHC24			212419_at	0.0026747	4.38e-05	-3.14687	ZCCHC24			212419_at	1.48e-07	5.24e-09	-1.17	ZCCHC24
212423_at	3.2e-05	3.96e-07	-2.63564	ZCCHC24			212423_at	1.63e-19	3.9e-21	-1.28226	ZCCHC24			212423_at	0.0011092	7.65e-06	-2.97392	ZCCHC24			212423_at	8.09e-05	6.81e-06	-0.926	ZCCHC24
212494_at	3.22e-06	2.66e-08	-2.23675	TENC1			212494_at	2.27e-12	1.52e-13	-0.915372	TENC1			212494_at	0.0018153	2.08e-05	-3.31836	TENC1			212494_at	3.52e-06	1.89e-07	-1.11	TENC1
212549_at	4.2e-05	5.44e-07	-1.84886	STAT5B			212549_at	3.47e-18	1.01e-19	-0.705016	STAT5B			212549_at	0.0018576	2.17e-05	-2.44441	STAT5B			212549_at	1.35e-10	1.89e-12	-1.09	STAT5B
212614_at	0.000234	4.32e-06	-1.88086	ARID5B			212614_at	3.56e-21	6.8e-23	-0.968061	ARID5B			212614_at	0.0063197	0.000182	-1.08859	ARID5B			212614_at	3.26e-12	2.55e-14	-1.29	ARID5B
212616_at	0.000633	1.45e-05	-1.21371	CHD9			212616_at	3.27e-13	1.92e-14	-0.694132	CHD9			212616_at	0.0037337	7.59e-05	-1.46763	CHD9			212616_at	1.86e-07	6.74e-09	-0.71	CHD9
212675_s_at	0.00672	0.000284	-1.07019	CEP68			212675_s_at	2.31e-23	3.24e-25	-0.882068	CEP68			212675_s_at	0.0052903	0.000137	-1.81697	CEP68			212675_s_at	1.03e-14	3.09e-17	-1.2	CEP68
212677_s_at	0.00288	9.68e-05	-1.18611	CEP68			212677_s_at	1.77e-27	1.38e-29	-0.983648	CEP68			212677_s_at	0.0037849	7.73e-05	-1.78474	CEP68			212677_s_at	4.68e-09	1.06e-10	-1.05	CEP68
212713_at	3.7e-10	7.3e-13	-4.98179	MFAP4			212713_at	2.92e-13	1.7e-14	-1.52203	MFAP4			212713_at	0.0070186	0.000216	-5.35771	MFAP4			212713_at	2.69e-08	7.7e-10	-2.59	MFAP4
212741_at	0.000648	1.49e-05	-3.61495	MAOA			212741_at	3.41e-20	7.49e-22	-1.78706	MAOA			212741_at	0.0041306	8.88e-05	-6.10941	MAOA			212741_at	6.75e-10	1.18e-11	-2.76	MAOA
212766_s_at	0.00872	0.000402	0.902153	ISG20L2			212766_s_at	1.7e-10	1.53e-11	0.504244	ISG20L2			212766_s_at	6.75e-05	1.48e-08	1.84587	ISG20L2			212766_s_at	3.18e-05	2.32e-06	0.654	ISG20L2
212793_at	0.00108	2.79e-05	-1.51655	DAAM2			212793_at	1.98e-15	8.35e-17	-0.762788	DAAM2			212793_at	0.0010113	6.52e-06	-4.1433	DAAM2			212793_at	2.82e-09	5.95e-11	-1.31	DAAM2
212809_at	0.00267	8.73e-05	0.995133	NFATC2IP			212809_at	1.72e-35	4.4e-38	0.690806	NFATC2IP			212809_at	0.0031628	5.72e-05	1.26431	NFATC2IP			212809_at	9.04e-13	5.53e-15	1.17	NFATC2IP
212813_at	1.07e-06	7.24e-09	-2.37937	JAM3			212813_at	1.08e-34	3e-37	-1.16849	JAM3			212813_at	0.0085718	0.000298	-1.7067	JAM3			212813_at	8.23e-09	2.02e-10	-1.08	JAM3
212914_at	2.14e-07	1.14e-09	-2.7305	CBX7			212914_at	6.17e-33	2.29e-35	-1.38295	CBX7			212914_at	0.0033982	6.46e-05	-2.93976	CBX7			212914_at	3.18e-10	5.06e-12	-1.42	CBX7
212950_at	0.00396	0.000143	-1.51812	GPR116			212950_at	3.09e-10	2.89e-11	-0.945674	GPR116			212950_at	0.002798	4.68e-05	-2.39205	GPR116			212950_at	3.36e-12	2.64e-14	-1.35	GPR116
213001_at	0.000115	1.83e-06	-2.27879	ANGPTL2			213001_at	8.27e-13	5.14e-14	-1.15672	ANGPTL2			213001_at	0.0065773	0.000194	-2.76426	ANGPTL2			213001_at	0.00827	0.00147	-0.847	ANGPTL2
213004_at	0.000106	1.64e-06	-1.54499	ANGPTL2			213004_at	7.58e-10	7.54e-11	-0.875961	ANGPTL2			213004_at	0.005881	0.000163	-2.63234	ANGPTL2			213004_at	0.00388	0.000605	-0.878	ANGPTL2
213007_at	2.88e-06	2.34e-08	2.62193	FANCI			213007_at	1.99e-35	5.18e-38	1.17061	FANCI			213007_at	0.001273	1.07e-05	3.06011	FANCI			213007_at	4.18e-10	6.77e-12	1.59	FANCI
213008_at	7.3e-07	4.61e-09	2.53811	FANCI			213008_at	1.92e-35	4.96e-38	0.939359	FANCI			213008_at	0.0034239	6.61e-05	2.81312	FANCI			213008_at	3.1e-12	2.4e-14	1.95	FANCI
213058_at	0.00018	3.16e-06	-2.0111	TTC28			213058_at	5.27e-37	1.07e-39	-1.14067	TTC28			213058_at	0.001273	1.05e-05	-2.58949	TTC28			213058_at	1.31e-10	1.82e-12	-1.5	TTC28
213068_at	0.00208	6.39e-05	-2.85435	DPT			213068_at	9.25e-11	7.94e-12	-1.62452	DPT			213068_at	0.0054536	0.000145	-3.53362	DPT			213068_at	1.08e-06	5e-08	-2.01	DPT
213071_at	2.26e-05	2.65e-07	-3.02607	DPT			213071_at	1.23e-15	5.04e-17	-1.83394	DPT			213071_at	0.0024212	3.64e-05	-4.37848	DPT			213071_at	8.23e-09	2.02e-10	-2.32	DPT
213075_at	8.9e-05	1.34e-06	-2.54572	OLFML2A			213075_at	8.32e-30	4.97e-32	-1.31666	OLFML2A			213075_at	0.0028706	4.91e-05	-2.35046	OLFML2A			213075_at	9.5e-09	2.38e-10	-1.23	OLFML2A
213103_at	0.00705	0.000302	-1.60397	STARD13			213103_at	8.66e-11	7.41e-12	-0.489	STARD13			213103_at	0.0037355	7.61e-05	-2.38136	STARD13			213103_at	0.00813	0.00144	-0.692	STARD13
213195_at	6.27e-05	8.72e-07	-1.43038	LYRM9			213195_at	5.16e-12	3.64e-13	-0.39635	LYRM9			213195_at	0.0020612	2.65e-05	-1.62039	LYRM9			213195_at	0.00104	0.000131	-0.529	LYRM9
213221_s_at	7.38e-05	1.07e-06	-1.24124	SIK2			213221_s_at	4.98e-27	4.17e-29	-1.08924	SIK2			213221_s_at	0.0013096	1.14e-05	-3.81359	SIK2			213221_s_at	5.91e-14	2.47e-16	-1.34	SIK2
213226_at	1.74e-07	9.02e-10	2.69594	CCNA2			213226_at	4.66e-19	1.18e-20	1.15012	CCNA2			213226_at	0.0064439	0.000187	3.20935	CCNA2			213226_at	1.26e-06	5.89e-08	1.49	CCNA2
213237_at	0.0036	0.000128	1.1216	KNOP1			213237_at	3.44e-27	2.79e-29	0.690528	KNOP1			213237_at	0.0012499	9.69e-06	2.15952	KNOP1			213237_at	4.54e-06	2.55e-07	0.725	KNOP1
213247_at	4e-10	8.11e-13	-2.88379	SVEP1			213247_at	4.63e-15	2.06e-16	-1.24525	SVEP1			213247_at	0.0039672	8.34e-05	-3.59505	SVEP1			213247_at	1.1e-10	1.48e-12	-1.83	SVEP1
213258_at	6.08e-08	2.67e-10	-2.97125	TFPI			213258_at	5.72e-28	4.21e-30	-1.90931	TFPI			213258_at	0.0031576	5.7e-05	-2.61718	TFPI			213258_at	1.11e-13	5.09e-16	-2.28	TFPI
213317_at	0.00155	4.43e-05	-1.35584	CLIC5			213317_at	9.19e-15	4.25e-16	-1.06761	CLIC5			213317_at	0.004718	0.00011	-2.96918	CLIC5			213317_at	5.81e-15	1.53e-17	-2.02	CLIC5
213364_s_at	0.00033	6.55e-06	-2.12098	SNX1			213364_s_at	1.56e-34	4.45e-37	-1.4352	SNX1			213364_s_at	0.0022955	3.28e-05	-2.9532	SNX1			213364_s_at	1.35e-12	8.8e-15	-1.56	SNX1
213397_x_at	0.00624	0.000257	-2.0942	RNASE4			213397_x_at	2.56e-22	4.15e-24	-1.29155	RNASE4			213397_x_at	0.0069815	0.000213	-3.28617	RNASE4			213397_x_at	7.88e-07	3.48e-08	-1.26	RNASE4
213429_at	0.00061	1.37e-05	-1.96564	BICC1			213429_at	2.12e-15	8.99e-17	-1.04404	BICC1			213429_at	0.0084937	0.000293	-2.88266	BICC1			213429_at	1.17e-06	5.42e-08	-1.37	BICC1
213451_x_at	1.02e-14	5.39e-18	-3.17351	TNXB///TNXA			213451_x_at	4.73e-28	3.44e-30	-2.38226	TNXB///TNXA			213451_x_at	0.0018242	2.1e-05	-6.13997	TNXB///TNXA			213451_x_at	8.45e-17	9.43e-20	-3.43	TNXB///TNXA
213486_at	1.94e-05	2.23e-07	-1.52251	COPG2IT1			213486_at	1.13e-19	2.65e-21	-1.1978	COPG2IT1			213486_at	0.0023133	3.36e-05	-3.40019	COPG2IT1			213486_at	5.55e-10	9.42e-12	-0.994	COPG2IT1
213524_s_at	0.00131	3.56e-05	-2.52112	G0S2			213524_s_at	1.22e-15	5e-17	-2.27658	G0S2			213524_s_at	0.0004565	1e-06	-6.13741	G0S2			213524_s_at	6.26e-09	1.48e-10	-2.27	G0S2
213541_s_at	5.69e-06	5.27e-08	-2.16892	ERG			213541_s_at	1.4e-18	3.87e-20	-1.00381	ERG			213541_s_at	0.0022587	3.23e-05	-3.04305	ERG			213541_s_at	2.11e-11	2.24e-13	-1.83	ERG
213577_at	0.0025	8.04e-05	2.07067	SQLE			213577_at	1.38e-17	4.35e-19	0.798666	SQLE			213577_at	0.0007436	3.28e-06	3.49335	SQLE			213577_at	2.8e-12	2.12e-14	2.31	SQLE
213599_at	0.001	2.55e-05	2.57608	OIP5			213599_at	9.48e-32	4.23e-34	0.893994	OIP5			213599_at	0.0020701	2.68e-05	3.14204	OIP5			213599_at	1.91e-06	9.42e-08	1.38	OIP5
213661_at	1.26e-15	4.36e-19	-4.06102	PAMR1			213661_at	3.37e-24	4.24e-26	-1.3794	PAMR1			213661_at	0.0052903	0.000137	-4.35206	PAMR1			213661_at	4.16e-17	3.96e-20	-3.07	PAMR1
213675_at	1.27e-07	6.29e-10	-2.14847	PARVA			213675_at	7.13e-34	2.32e-36	-1.08485	PARVA			213675_at	0.0050675	0.000127	-3.23586	PARVA			213675_at	4.67e-11	5.57e-13	-1.5	PARVA
213706_at	4.54e-07	2.64e-09	-3.08142	GPD1			213706_at	3.01e-12	2.06e-13	-1.78728	GPD1			213706_at	0.0005221	1.34e-06	-8.53951	GPD1			213706_at	7.03e-12	6.22e-14	-2.57	GPD1
213715_s_at	0.00256	8.26e-05	-1.04602	KANK3			213715_s_at	1.47e-12	9.52e-14	-0.658858	KANK3			213715_s_at	0.0089526	0.000319	-3.13754	KANK3			213715_s_at	7.8e-14	3.39e-16	-1.37	KANK3
213737_x_at	0.00126	3.39e-05	-1.72915	GOLGA8H			213737_x_at	2.26e-22	3.61e-24	-1.21446	GOLGA8H			213737_x_at	0.0052764	0.000136	-1.3723	GOLGA8H			213737_x_at	6.22e-11	7.68e-13	-1.11	GOLGA8H
213800_at	0.000307	5.99e-06	-2.60983	CFH			213800_at	5.6e-15	2.52e-16	-1.53008	CFH			213800_at	0.0014917	1.47e-05	-3.28391	CFH			213800_at	7.76e-09	1.89e-10	-2.21	CFH
213844_at	2.74e-09	7.21e-12	-4.64276	HOXA5			213844_at	5.83e-41	5.93e-44	-1.99625	HOXA5			213844_at	0.0007339	3.16e-06	-4.9163	HOXA5			213844_at	8.82e-17	1e-19	-3.25	HOXA5
213911_s_at	9.03e-06	9.15e-08	1.48777	H2AFZ			213911_s_at	1.25e-28	8.35e-31	1.14601	H2AFZ			213911_s_at	0.0013384	1.2e-05	1.78349	H2AFZ			213911_s_at	2.1e-08	5.82e-10	0.679	H2AFZ
213924_at	0.00911	0.000425	-1.83507	GNAL			213924_at	2.12e-32	8.49e-35	-1.211	GNAL			213924_at	0.0022126	3.06e-05	-3.16311	GNAL			213924_at	2.3e-12	1.72e-14	-1.85	GNAL
214030_at	0.000332	6.58e-06	-1.55807	CRYBG3			214030_at	1.09e-24	1.29e-26	-0.902598	CRYBG3			214030_at	0.0030978	5.55e-05	-3.15908	CRYBG3			214030_at	8.36e-13	5.08e-15	-1.57	CRYBG3
214091_s_at	2.45e-06	1.93e-08	-2.83038	GPX3			214091_s_at	9.38e-09	1.11e-09	-1.4985	GPX3			214091_s_at	0.0039672	8.34e-05	-4.04663	GPX3			214091_s_at	7.57e-10	1.35e-11	-1.99	GPX3
214414_x_at	4.01e-05	5.16e-07	-3.62666	HBA2///HBA1			214414_x_at	2.51e-15	1.08e-16	-2.20421	HBA2///HBA1			214414_x_at	0.0016874	1.83e-05	-5.28713	HBA2///HBA1			214414_x_at	1.61e-10	2.32e-12	-2.36	HBA2///HBA1
214439_x_at	0.00945	0.000448	-1.17543	BIN1			214439_x_at	1.84e-10	1.67e-11	-0.717463	BIN1			214439_x_at	0.0051023	0.000128	-2.77549	BIN1			214439_x_at	6.49e-09	1.54e-10	-1.21	BIN1
214456_x_at	0.00728	0.000318	-3.28658	SAA2///SAA1			214456_x_at	4.98e-16	1.94e-17	-2.23156	SAA2///SAA1			214456_x_at	0.0010713	7.23e-06	-5.44731	SAA2///SAA1			214456_x_at	3.93e-11	4.54e-13	-2.88	SAA2///SAA1
214501_s_at	0.00378	0.000136	0.936301	H2AFY			214501_s_at	9.07e-19	2.42e-20	0.689463	H2AFY			214501_s_at	0.0015469	1.61e-05	1.74106	H2AFY			214501_s_at	1.11e-08	2.83e-10	0.887	H2AFY
214505_s_at	1.55e-05	1.71e-07	-3.19775	FHL1			214505_s_at	2.12e-09	2.27e-10	-1.4736	FHL1			214505_s_at	0.0036095	7.16e-05	-5.35561	FHL1			214505_s_at	4.25e-12	3.49e-14	-2.44	FHL1
214710_s_at	1.05e-06	7.08e-09	3.2762	CCNB1			214710_s_at	5.99e-41	6.36e-44	2.00947	CCNB1			214710_s_at	0.0010576	7.06e-06	4.65085	CCNB1			214710_s_at	1.17e-12	7.4e-15	2.58	CCNB1
214724_at	0.00122	3.28e-05	-1.77638	DIXDC1			214724_at	8.65e-19	2.3e-20	-1.00911	DIXDC1			214724_at	0.0011661	8.38e-06	-2.65268	DIXDC1			214724_at	3.88e-05	2.93e-06	-0.948	DIXDC1
214767_s_at	0.000148	2.5e-06	-2.77696	HSPB6			214767_s_at	2.37e-05	5.07e-06	-0.691926	HSPB6			214767_s_at	0.0061292	0.000174	-4.79033	HSPB6			214767_s_at	2.46e-07	9.31e-09	-1.55	HSPB6
214783_s_at	0.00961	0.000458	-0.973203	ANXA11			214783_s_at	3.96e-23	5.73e-25	-0.838961	ANXA11			214783_s_at	0.0023299	3.4e-05	-1.80533	ANXA11			214783_s_at	0.000111	9.79e-06	-0.515	ANXA11
214823_at	1.25e-05	1.32e-07	-2.68508	ZNF204P			214823_at	5.95e-22	1.02e-23	-1.12485	ZNF204P			214823_at	0.0002564	3.75e-07	-2.65984	ZNF204P			214823_at	3.85e-10	6.2e-12	-1.76	ZNF204P
214829_at	0.00292	9.84e-05	-1.1331	AASS			214829_at	5.65e-15	2.54e-16	-0.873837	AASS			214829_at	0.0047353	0.000111	-2.37223	AASS			214829_at	1.35e-10	1.89e-12	-1.02	AASS
215146_s_at	0.000158	2.7e-06	-1.57906	TTC28			215146_s_at	2.44e-30	1.33e-32	-1.07797	TTC28			215146_s_at	0.0034176	6.58e-05	-2.17664	TTC28			215146_s_at	6.96e-11	8.75e-13	-1.17	TTC28
215171_s_at	0.000401	8.2e-06	1.21081	TIMM17A			215171_s_at	8.8e-33	3.32e-35	1.1736	TIMM17A			215171_s_at	0.0057747	0.000158	1.45126	TIMM17A			215171_s_at	3.12e-08	9.12e-10	0.727	TIMM17A
215303_at	0.00709	0.000305	-1.53972	DCLK1			215303_at	1e-21	1.78e-23	-1.5152	DCLK1			215303_at	0.0028182	4.77e-05	-3.7334	DCLK1			215303_at	9.62e-12	9e-14	-2.11	DCLK1
215438_x_at	0.000425	8.82e-06	0.973921	GSPT1			215438_x_at	2.04e-39	2.73e-42	1.19541	GSPT1			215438_x_at	8.12e-05	3.7e-08	1.6119	GSPT1			215438_x_at	1e-09	1.85e-11	0.819	GSPT1
215513_at	4.35e-07	2.5e-09	-1.86635	HYMAI			215513_at	1.18e-11	8.86e-13	-0.753079	HYMAI			215513_at	0.0011759	8.68e-06	-3.14165	HYMAI			215513_at	3.22e-11	3.65e-13	-1.78	HYMAI
216331_at	1.81e-05	2.05e-07	-2.47428	ITGA7			216331_at	1.17e-14	5.5e-16	-1.22439	ITGA7			216331_at	0.0023108	3.35e-05	-5.82261	ITGA7			216331_at	5.32e-13	3.07e-15	-1.95	ITGA7
216333_x_at	7.35e-19	1.21e-22	-3.11632	TNXB///TNXA			216333_x_at	2.28e-27	1.82e-29	-2.3606	TNXB///TNXA			216333_x_at	0.0025507	4.05e-05	-6.30102	TNXB///TNXA			216333_x_at	1.65e-17	1.15e-20	-3.6	TNXB///TNXA
216594_x_at	1.21e-05	1.26e-07	-2.90667	AKR1C1			216594_x_at	7.68e-11	6.52e-12	-1.61749	AKR1C1			216594_x_at	0.0039305	8.21e-05	-5.34978	AKR1C1			216594_x_at	1.85e-10	2.74e-12	-2.06	AKR1C1
217232_x_at	4.19e-05	5.42e-07	-3.6625	HBB			217232_x_at	1.89e-13	1.07e-14	-2.02395	HBB			217232_x_at	0.0009184	5.21e-06	-6.0676	HBB			217232_x_at	1.24e-11	1.21e-13	-2.56	HBB
217367_s_at	0.00937	0.000441	-0.949739	ZHX3			217367_s_at	3.53e-15	1.55e-16	-0.545843	ZHX3			217367_s_at	0.0073805	0.000232	-2.2995	ZHX3			217367_s_at	3.65e-10	5.87e-12	-0.953	ZHX3
217414_x_at	1.69e-05	1.89e-07	-4.07277	HBA2///HBA1			217414_x_at	3.27e-12	2.24e-13	-2.06516	HBA2///HBA1			217414_x_at	0.0014449	1.36e-05	-6.08164	HBA2///HBA1			217414_x_at	1.02e-09	1.9e-11	-2.54	HBA2///HBA1
217428_s_at	2.6e-05	3.12e-07	3.71606	COL10A1			217428_s_at	3.54e-44	1.94e-47	3.26298	COL10A1			217428_s_at	0.0006119	2.13e-06	6.3082	COL10A1			217428_s_at	1.12e-23	6.15e-28	5.08	COL10A1
217504_at	5.29e-12	6.57e-15	-2.56529	ABCA6			217504_at	9.97e-19	2.68e-20	-1.28595	ABCA6			217504_at	0.0015873	1.67e-05	-4.99935	ABCA6			217504_at	5.35e-22	5.87e-26	-2.44	ABCA6
217525_at	2.96e-06	2.41e-08	-2.13984	OLFML1			217525_at	1.97e-14	9.53e-16	-1.13235	OLFML1			217525_at	0.0065328	0.000191	-2.73088	OLFML1			217525_at	7.98e-07	3.53e-08	-1.28	OLFML1
217707_x_at	0.00274	9.06e-05	-0.998044	SMARCA2			217707_x_at	2.14e-12	1.43e-13	-0.567709	SMARCA2			217707_x_at	0.0057481	0.000157	-1.30171	SMARCA2			217707_x_at	6.16e-07	2.62e-08	-0.75	SMARCA2
217755_at	0.000239	4.44e-06	2.39704	HN1			217755_at	2.08e-27	1.65e-29	1.7637	HN1			217755_at	0.0009017	5.05e-06	4.56046	HN1			217755_at	2.31e-11	2.48e-13	1.96	HN1
217781_s_at	0.00137	3.76e-05	-0.951723	ZNF106			217781_s_at	1.12e-12	7.13e-14	-0.62611	ZNF106			217781_s_at	0.0046533	0.000107	-2.47854	ZNF106			217781_s_at	1.57e-09	3.09e-11	-0.808	ZNF106
217886_at	0.00028	5.32e-06	-1.18428	EPS15			217886_at	8.76e-15	4.04e-16	-0.651854	EPS15			217886_at	0.0034151	6.56e-05	-1.35331	EPS15			217886_at	2.34e-06	1.19e-07	-0.635	EPS15
218009_s_at	3.39e-10	6.45e-13	3.90137	PRC1			218009_s_at	5.73e-38	9.64e-41	1.89371	PRC1			218009_s_at	0.0004128	7.78e-07	4.93265	PRC1			218009_s_at	2.23e-13	1.13e-15	2.65	PRC1
218039_at	3.93e-13	3.02e-16	4.29479	NUSAP1			218039_at	5.2e-49	3.8e-53	2.68086	NUSAP1			218039_at	0.0011256	7.86e-06	5.04387	NUSAP1			218039_at	8.63e-13	5.25e-15	2.52	NUSAP1
218069_at	0.0027	8.9e-05	0.826954	DCTPP1			218069_at	5.72e-35	1.57e-37	0.818982	DCTPP1			218069_at	0.0052125	0.000132	1.89422	DCTPP1			218069_at	8.76e-09	2.17e-10	0.844	DCTPP1
218087_s_at	3.16e-06	2.61e-08	-3.53465	SORBS1			218087_s_at	6.95e-23	1.03e-24	-2.4636	SORBS1			218087_s_at	0.0005221	1.33e-06	-7.10981	SORBS1			218087_s_at	1.85e-14	6.21e-17	-2.52	SORBS1
218115_at	1.3e-05	1.39e-07	2.55428	ASF1B			218115_at	3.46e-37	6.72e-40	0.88692	ASF1B			218115_at	0.0079151	0.000258	2.12133	ASF1B			218115_at	5.1e-12	4.27e-14	1.63	ASF1B
218151_x_at	0.00581	0.000234	1.15567	SLC52A2			218151_x_at	1.8e-23	2.48e-25	0.708406	SLC52A2			218151_x_at	0.0046024	0.000105	2.18381	SLC52A2			218151_x_at	2.93e-07	1.14e-08	1.21	SLC52A2
218257_s_at	0.0067	0.000282	1.10727	UGGT1			218257_s_at	3.17e-23	4.52e-25	0.737168	UGGT1			218257_s_at	0.002521	3.92e-05	1.63152	UGGT1			218257_s_at	1.62e-09	3.2e-11	0.987	UGGT1
218308_at	1.37e-09	3.33e-12	2.67805	TACC3			218308_at	4.52e-32	1.91e-34	1.004	TACC3			218308_at	0.002404	3.6e-05	2.14669	TACC3			218308_at	2.08e-10	3.13e-12	1.5	TACC3
218349_s_at	0.000306	5.94e-06	2.34835	ZWILCH			218349_s_at	2.98e-27	2.39e-29	1.07567	ZWILCH			218349_s_at	0.0071828	0.000223	2.36425	ZWILCH			218349_s_at	2.63e-08	7.51e-10	1.34	ZWILCH
218355_at	5.21e-09	1.45e-11	4.21007	KIF4A			218355_at	1.26e-43	8.06e-47	1.4164	KIF4A			218355_at	0.0001252	8.55e-08	4.4731	KIF4A			218355_at	9.34e-14	4.22e-16	2.74	KIF4A
218360_at	0.00351	0.000123	0.942257	RAB22A			218360_at	5.7e-21	1.13e-22	0.80635	RAB22A			218360_at	0.0014791	1.42e-05	1.67167	RAB22A			218360_at	6.81e-08	2.18e-09	0.781	RAB22A
218491_s_at	0.00116	3.07e-05	-1.36673	THYN1			218491_s_at	3.49e-12	2.4e-13	-0.470337	THYN1			218491_s_at	0.006459	0.000187	-1.21862	THYN1			218491_s_at	1.26e-06	5.94e-08	-0.752	THYN1
218512_at	0.000121	1.95e-06	1.1176	WDR12			218512_at	5.22e-13	3.15e-14	0.530546	WDR12			218512_at	0.0093537	0.000343	1.41594	WDR12			218512_at	0.00537	0.000886	0.373	WDR12
218538_s_at	0.00355	0.000125	1.42091	MRS2			218538_s_at	3.16e-14	1.58e-15	0.806373	MRS2			218538_s_at	0.0080838	0.000268	1.08147	MRS2			218538_s_at	2.29e-05	1.6e-06	0.721	MRS2
218542_at	2.77e-08	1.06e-10	4.2834	CEP55			218542_at	5.83e-41	5.98e-44	1.79062	CEP55			218542_at	0.0002891	4.86e-07	3.86784	CEP55			218542_at	2.91e-12	2.22e-14	2.44	CEP55
218585_s_at	3.41e-10	6.55e-13	3.56089	DTL			218585_s_at	1.39e-48	1.78e-52	2.25769	DTL			218585_s_at	0.0070572	0.000217	4.71813	DTL			218585_s_at	1.33e-13	6.29e-16	2.62	DTL
218589_at	0.00481	0.000184	-1.64663	LPAR6			218589_at	1.38e-12	8.9e-14	-0.659844	LPAR6			218589_at	0.0020902	2.73e-05	-0.96653	LPAR6			218589_at	2.03e-09	4.11e-11	-0.911	LPAR6
218625_at	0.00623	0.000256	-1.79687	NRN1			218625_at	4.24e-16	1.64e-17	-1.32491	NRN1			218625_at	0.001133	8.08e-06	-5.14115	NRN1			218625_at	2.51e-10	3.89e-12	-1.98	NRN1
218656_s_at	4.94e-07	2.89e-09	-2.91411	LHFP			218656_s_at	6.62e-31	3.29e-33	-1.862	LHFP			218656_s_at	0.00101	6.35e-06	-3.08376	LHFP			218656_s_at	2.64e-16	3.77e-19	-2.01	LHFP
218711_s_at	6.79e-16	2.11e-19	-2.8376	SDPR			218711_s_at	1.41e-26	1.25e-28	-1.71795	SDPR			218711_s_at	0.002404	3.6e-05	-4.14806	SDPR			218711_s_at	5.7e-13	3.34e-15	-2.48	SDPR
218717_s_at	6.04e-07	3.7e-09	-2.56852	LEPREL1			218717_s_at	2.7e-35	7.17e-38	-1.02609	LEPREL1			218717_s_at	0.0092074	0.000333	-1.73574	LEPREL1			218717_s_at	1.15e-08	2.95e-10	-1.38	LEPREL1
218730_s_at	6.2e-11	9.76e-14	-4.59804	OGN			218730_s_at	2.7e-26	2.53e-28	-2.37023	OGN			218730_s_at	0.0053617	0.00014	-5.33387	OGN			218730_s_at	2.16e-11	2.29e-13	-3.12	OGN
218736_s_at	8.66e-05	1.29e-06	-2.54719	PALMD			218736_s_at	1.11e-25	1.14e-27	-1.75332	PALMD			218736_s_at	0.0053667	0.000141	-4.24898	PALMD			218736_s_at	2.69e-13	1.41e-15	-2.48	PALMD
218741_at	0.0012	3.19e-05	1.64729	CENPM			218741_at	1.51e-24	1.8e-26	0.754956	CENPM			218741_at	0.0069881	0.000214	1.38928	CENPM			218741_at	8.33e-05	7.06e-06	0.651	CENPM
218755_at	3.08e-06	2.53e-08	3.83553	KIF20A			218755_at	1.71e-36	4.01e-39	1.55178	KIF20A			218755_at	0.0004565	9.87e-07	3.74805	KIF20A			218755_at	4.03e-11	4.67e-13	2.28	KIF20A
218782_s_at	0.000196	3.48e-06	2.66097	ATAD2			218782_s_at	1.72e-35	4.4e-38	1.66414	ATAD2			218782_s_at	0.0024459	3.72e-05	4.42726	ATAD2			218782_s_at	1.18e-10	1.61e-12	2.23	ATAD2
218883_s_at	3.59e-06	3.02e-08	3.22313	CENPU			218883_s_at	1.68e-36	3.89e-39	2.07945	CENPU			218883_s_at	0.0095554	0.000354	3.71047	CENPU			218883_s_at	8.02e-09	1.96e-10	1.69	CENPU
218901_at	1.13e-07	5.48e-10	-2.53254	PLSCR4			218901_at	8.03e-31	4.09e-33	-1.70706	PLSCR4			218901_at	0.0011866	8.79e-06	-3.38703	PLSCR4			218901_at	3e-14	1.08e-16	-1.77	PLSCR4
218905_at	0.00167	4.82e-05	1.28853	INTS8			218905_at	6.42e-21	1.28e-22	0.647044	INTS8			218905_at	0.0008046	3.81e-06	1.77285	INTS8			218905_at	8.39e-11	1.09e-12	0.966	INTS8
218934_s_at	0.0012	3.22e-05	-1.18503	HSPB7			218934_s_at	3.78e-05	8.42e-06	-0.816421	HSPB7			218934_s_at	0.0048189	0.000115	-6.26395	HSPB7			218934_s_at	3.19e-05	2.33e-06	-0.902	HSPB7
219025_at	6.42e-06	6.07e-08	-2.13859	CD248			219025_at	4.58e-08	6.05e-09	-0.933045	CD248			219025_at	0.0033561	6.32e-05	-3.17111	CD248			219025_at	4.71e-05	3.66e-06	-1.29	CD248
219037_at	0.000133	2.18e-06	1.34468	RRP15			219037_at	1.97e-11	1.53e-12	0.76631	RRP15			219037_at	0.0054536	0.000145	1.47165	RRP15			219037_at	0.00883	0.0016	0.507	RRP15
219058_x_at	0.000449	9.47e-06	-1.25244	TINAGL1			219058_x_at	1.02e-17	3.15e-19	-0.514329	TINAGL1			219058_x_at	0.00101	6.33e-06	-1.63296	TINAGL1			219058_x_at	5.27e-09	1.21e-10	-0.929	TINAGL1
219059_s_at	6.88e-14	4.53e-17	-4.7294	LYVE1			219059_s_at	2.5e-21	4.66e-23	-2.04486	LYVE1			219059_s_at	0.0005085	1.25e-06	-6.16892	LYVE1			219059_s_at	4.16e-17	3.89e-20	-3.72	LYVE1
219061_s_at	0.00283	9.47e-05	1.65096	LAGE3			219061_s_at	1.07e-26	9.42e-29	1.19476	LAGE3			219061_s_at	0.0039377	8.23e-05	2.5592	LAGE3			219061_s_at	2.45e-12	1.84e-14	1.5	LAGE3
219064_at	2.47e-07	1.33e-09	-3.55087	ITIH5			219064_at	3.2e-28	2.29e-30	-1.92647	ITIH5			219064_at	0.0012467	9.6e-06	-6.87948	ITIH5			219064_at	5.27e-14	2.16e-16	-2.89	ITIH5
219091_s_at	7.66e-08	3.57e-10	-2.035	MMRN2			219091_s_at	1.56e-13	8.66e-15	-0.85519	MMRN2			219091_s_at	0.0014346	1.34e-05	-2.91037	MMRN2			219091_s_at	3.06e-12	2.37e-14	-1.51	MMRN2
219093_at	0.00593	0.000241	-1.77825	PID1			219093_at	4.56e-26	4.42e-28	-1.82505	PID1			219093_at	0.0010576	7.03e-06	-4.65686	PID1			219093_at	3.69e-12	2.95e-14	-2.22	PID1
219105_x_at	0.00051	1.1e-05	1.56998	ORC6			219105_x_at	4.12e-09	4.6e-10	0.412393	ORC6			219105_x_at	0.0070818	0.000219	2.73455	ORC6			219105_x_at	2.09e-06	1.05e-07	1.03	ORC6
219132_at	7.05e-05	1.01e-06	-2.03087	PELI2			219132_at	6.36e-32	2.79e-34	-1.03842	PELI2			219132_at	0.0047197	0.00011	-2.91839	PELI2			219132_at	2.27e-15	4.94e-18	-1.94	PELI2
219140_s_at	1.09e-08	3.4e-11	-3.7427	RBP4			219140_s_at	1.05e-15	4.26e-17	-2.9	RBP4			219140_s_at	0.0004565	9.86e-07	-7.86799	RBP4			219140_s_at	2.55e-11	2.8e-13	-3.2	RBP4
219148_at	9.61e-08	4.62e-10	4.56402	PBK			219148_at	3.94e-30	2.19e-32	1.61471	PBK			219148_at	0.0008248	4.18e-06	5.24191	PBK			219148_at	1.6e-08	4.31e-10	2.28	PBK
219213_at	0.00014	2.3e-06	-2.58386	JAM2			219213_at	7.76e-27	6.7e-29	-1.14379	JAM2			219213_at	0.0051066	0.000129	-3.44971	JAM2			219213_at	3.79e-12	3.07e-14	-2.24	JAM2
219304_s_at	5.67e-07	3.38e-09	-3.97768	PDGFD			219304_s_at	4.18e-30	2.33e-32	-1.65781	PDGFD			219304_s_at	0.0028747	4.93e-05	-3.03258	PDGFD			219304_s_at	1.47e-10	2.07e-12	-2.04	PDGFD
219398_at	2.19e-06	1.69e-08	-2.07031	CIDEC			219398_at	2.69e-12	1.82e-13	-1.75215	CIDEC			219398_at	0.001257	1.02e-05	-6.80628	CIDEC			219398_at	3.22e-11	3.64e-13	-2.29	CIDEC
219436_s_at	3.53e-05	4.46e-07	-2.37852	EMCN			219436_s_at	1.28e-11	9.63e-13	-1.00771	EMCN			219436_s_at	0.0075713	0.000243	-3.98607	EMCN			219436_s_at	3e-10	4.75e-12	-2.11	EMCN
219539_at	0.00709	0.000305	0.951448	GEMIN6			219539_at	3.79e-16	1.45e-17	0.476267	GEMIN6			219539_at	0.0081599	0.000273	0.910646	GEMIN6			219539_at	2.38e-05	1.67e-06	0.577	GEMIN6
219544_at	0.00244	7.78e-05	1.5979	BORA			219544_at	2.24e-20	4.77e-22	0.730928	BORA			219544_at	0.0074467	0.000236	1.96654	BORA			219544_at	7.41e-08	2.41e-09	1.08	BORA
219555_s_at	5.44e-05	7.36e-07	2.33337	CENPN			219555_s_at	2.37e-20	5.06e-22	0.706615	CENPN			219555_s_at	0.0045096	0.000102	2.6683	CENPN			219555_s_at	0.000331	3.49e-05	1.12	CENPN
219563_at	6.8e-05	9.64e-07	-2.24945	LINC00341			219563_at	6.62e-22	1.14e-23	-1.61539	LINC00341			219563_at	0.001486	1.43e-05	-4.48663	LINC00341			219563_at	4.12e-16	6.61e-19	-2.1	LINC00341
219689_at	4.9e-09	1.35e-11	-2.85315	SEMA3G			219689_at	7.56e-20	1.74e-21	-1.42652	SEMA3G			219689_at	0.0020794	2.7e-05	-5.10403	SEMA3G			219689_at	5.58e-16	9.49e-19	-2.57	SEMA3G
219787_s_at	1.73e-07	8.95e-10	2.87564	ECT2			219787_s_at	7.7e-40	9.44e-43	1.95838	ECT2			219787_s_at	0.0023804	3.5e-05	2.83798	ECT2			219787_s_at	3.14e-11	3.55e-13	1.91	ECT2
219918_s_at	8.83e-11	1.41e-13	5.17251	ASPM			219918_s_at	2.96e-46	8.12e-50	2.05578	ASPM			219918_s_at	5.77e-05	3.24e-09	5.76192	ASPM			219918_s_at	1.48e-12	9.87e-15	3.05	ASPM
219935_at	2.04e-05	2.36e-07	-3.42239	ADAMTS5			219935_at	4.22e-48	8.49e-52	-2.8001	ADAMTS5			219935_at	0.001545	1.6e-05	-5.4253	ADAMTS5			219935_at	3.75e-17	3.33e-20	-3.01	ADAMTS5
219960_s_at	0.00284	9.55e-05	1.49363	UCHL5			219960_s_at	5.03e-15	2.24e-16	0.843727	UCHL5			219960_s_at	0.0048701	0.000117	1.52368	UCHL5			219960_s_at	1.53e-05	1.01e-06	0.821	UCHL5
219978_s_at	4.24e-13	3.34e-16	5.11399	NUSAP1			219978_s_at	9.04e-45	3.31e-48	2.32067	NUSAP1			219978_s_at	0.0030709	5.48e-05	2.50827	NUSAP1			219978_s_at	9.49e-09	2.38e-10	2.24	NUSAP1
219990_at	0.00153	4.34e-05	1.6431	E2F8			219990_at	1e-31	4.49e-34	0.837375	E2F8			219990_at	0.0002474	3.57e-07	3.2107	E2F8			219990_at	1.7e-07	6.12e-09	1.37	E2F8
220027_s_at	0.00779	0.000347	-1.81169	RASIP1			220027_s_at	1.31e-23	1.77e-25	-0.978112	RASIP1			220027_s_at	0.0019682	2.47e-05	-2.73203	RASIP1			220027_s_at	1.27e-12	8.22e-15	-1.52	RASIP1
220037_s_at	7.11e-13	5.98e-16	-4.4328	LYVE1			220037_s_at	6.5e-18	1.96e-19	-2.14486	LYVE1			220037_s_at	0.0007339	3.12e-06	-6.01685	LYVE1			220037_s_at	2.71e-16	3.92e-19	-3.47	LYVE1
220046_s_at	0.00104	2.67e-05	-1.20183	CCNL1			220046_s_at	6.07e-08	8.21e-09	-0.474886	CCNL1			220046_s_at	0.0080967	0.00027	0.832988	CCNL1			220046_s_at	6.67e-07	2.88e-08	-0.55	CCNL1
220065_at	0.00155	4.43e-05	-1.61903	TNMD			220065_at	5.8e-11	4.82e-12	-1.36115	TNMD			220065_at	0.0052764	0.000136	-5.77309	TNMD			220065_at	1.7e-10	2.47e-12	-1.7	TNMD
220083_x_at	0.00332	0.000115	1.60384	UCHL5			220083_x_at	4.4e-14	2.25e-15	0.682989	UCHL5			220083_x_at	0.0025481	4.02e-05	1.59915	UCHL5			220083_x_at	0.00012	1.07e-05	0.696	UCHL5
220327_at	0.00554	0.000221	-0.901967	VGLL3			220327_at	1.3e-10	1.15e-11	-0.69604	VGLL3			220327_at	0.000818	4.07e-06	-4.03706	VGLL3			220327_at	8.97e-14	4.04e-16	-1.55	VGLL3
220736_at	0.000534	1.16e-05	-1.08168	SLC19A3			220736_at	9.5e-06	1.89e-06	-1.01988	SLC19A3			220736_at	0.0047371	0.000112	-5.61334	SLC19A3			220736_at	4.28e-05	3.27e-06	-0.921	SLC19A3
220751_s_at	6.35e-06	6e-08	-2.5234	FAXDC2			220751_s_at	5.98e-39	8.64e-42	-1.33398	FAXDC2			220751_s_at	0.0080678	0.000266	-4.333	FAXDC2			220751_s_at	2.68e-11	2.97e-13	-1.85	FAXDC2
220765_s_at	7.5e-07	4.79e-09	-1.41868	LIMS2			220765_s_at	6.53e-15	2.97e-16	-0.743087	LIMS2			220765_s_at	8.12e-05	3.71e-08	-2.69392	LIMS2			220765_s_at	1.77e-10	2.6e-12	-1.24	LIMS2
220840_s_at	0.000141	2.34e-06	2.04777	C1orf112			220840_s_at	5.86e-26	5.78e-28	0.78967	C1orf112			220840_s_at	0.0007386	3.22e-06	1.71909	C1orf112			220840_s_at	2.81e-07	1.08e-08	1.01	C1orf112
221027_s_at	0.00684	0.000291	1.174	PLA2G12A			221027_s_at	4.01e-11	3.24e-12	0.473073	PLA2G12A			221027_s_at	0.0083659	0.000285	1.25355	PLA2G12A			221027_s_at	0.00297	0.000443	0.521	PLA2G12A
221045_s_at	0.00183	5.39e-05	-1.17266	PER3			221045_s_at	2.61e-10	2.41e-11	-1.01474	PER3			221045_s_at	0.0011674	8.52e-06	-2.85032	PER3			221045_s_at	0.000547	6.23e-05	-0.847	PER3
221246_x_at	1.54e-05	1.69e-07	-1.69458	TNS1			221246_x_at	1.93e-13	1.09e-14	-0.73156	TNS1			221246_x_at	0.0041465	8.97e-05	-2.07958	TNS1			221246_x_at	2.99e-09	6.33e-11	-0.789	TNS1
221295_at	1.81e-05	2.05e-07	-1.79298	CIDEA			221295_at	3.35e-07	5.15e-08	-0.943656	CIDEA			221295_at	0.0018153	2.08e-05	-7.30959	CIDEA			221295_at	5e-07	2.07e-08	-1.42	CIDEA
221436_s_at	2.54e-06	2.02e-08	3.06316	CDCA3			221436_s_at	1.25e-30	6.55e-33	0.800239	CDCA3			221436_s_at	0.0008692	4.69e-06	2.52325	CDCA3			221436_s_at	3.15e-08	9.22e-10	1.5	CDCA3
221520_s_at	1.47e-05	1.59e-07	2.4835	CDCA8			221520_s_at	4.44e-24	5.66e-26	0.645129	CDCA8			221520_s_at	6.71e-05	1.1e-08	2.65743	CDCA8			221520_s_at	6.33e-08	2.01e-09	1.63	CDCA8
221556_at	0.00268	8.77e-05	-1.44201	CDC14B			221556_at	1.1e-21	1.95e-23	-1.02977	CDC14B			221556_at	0.0008607	4.57e-06	-3.25408	CDC14B			221556_at	5.99e-08	1.9e-09	-1.38	CDC14B
221591_s_at	0.000234	4.32e-06	2.84149	FAM64A			221591_s_at	4.9e-18	1.46e-19	0.537725	FAM64A			221591_s_at	0.0013384	1.19e-05	2.81585	FAM64A			221591_s_at	1.94e-05	1.33e-06	1.08	FAM64A
221747_at	8.92e-09	2.71e-11	-2.52298	TNS1			221747_at	2.26e-18	6.42e-20	-1.51704	TNS1			221747_at	0.002232	3.13e-05	-4.46163	TNS1			221747_at	7.12e-11	8.98e-13	-1.61	TNS1
221748_s_at	1.61e-05	1.79e-07	-2.80899	TNS1			221748_s_at	1.46e-29	8.92e-32	-1.9266	TNS1			221748_s_at	0.0005725	1.78e-06	-4.05834	TNS1			221748_s_at	2.05e-12	1.47e-14	-1.71	TNS1
221795_at	4.45e-05	5.83e-07	-4.66281	NTRK2			221795_at	2.27e-43	1.54e-46	-3.16364	NTRK2			221795_at	0.00049	1.14e-06	-6.55006	NTRK2			221795_at	2.67e-15	6.16e-18	-4.14	NTRK2
221796_at	5.86e-06	5.44e-08	-6.01576	NTRK2			221796_at	1.18e-39	1.56e-42	-3.17418	NTRK2			221796_at	6.68e-05	7.77e-09	-6.15051	NTRK2			221796_at	3.34e-15	8.11e-18	-4.35	NTRK2
221814_at	7.64e-08	3.55e-10	-2.29514	GPR124			221814_at	1.54e-19	3.67e-21	-0.954302	GPR124			221814_at	0.0014757	1.41e-05	-2.88819	GPR124			221814_at	3.44e-06	1.84e-07	-1.08	GPR124
221870_at	0.000164	2.83e-06	-2.48681	EHD2			221870_at	1.66e-10	1.49e-11	-0.797894	EHD2			221870_at	0.0096233	0.000358	-3.58835	EHD2			221870_at	0.000111	9.76e-06	-1.07	EHD2
221928_at	4.9e-08	2.05e-10	-2.88422	ACACB			221928_at	3.54e-19	8.79e-21	-1.33514	ACACB			221928_at	0.0040374	8.57e-05	-5.7049	ACACB			221928_at	2.18e-13	1.1e-15	-2.1	ACACB
221935_s_at	0.0035	0.000123	-1.42295	EOGT			221935_s_at	1.93e-26	1.76e-28	-1.32754	EOGT			221935_s_at	0.0094887	0.00035	-2.28657	EOGT			221935_s_at	6.5e-12	5.66e-14	-1.56	EOGT
222043_at	1.34e-05	1.44e-07	-3.039	CLU			222043_at	4.96e-18	1.48e-19	-1.531	CLU			222043_at	0.003365	6.37e-05	-3.84875	CLU			222043_at	9.53e-09	2.39e-10	-1.8	CLU
222077_s_at	1.44e-08	4.87e-11	2.75827	RACGAP1			222077_s_at	3.38e-41	3.27e-44	1.74895	RACGAP1			222077_s_at	0.0032396	5.96e-05	2.28566	RACGAP1			222077_s_at	1.17e-11	1.14e-13	1.52	RACGAP1
222262_s_at	0.00436	0.000162	1.52066	ETNK1			222262_s_at	5.32e-25	6e-27	1.11476	ETNK1			222262_s_at	0.0023979	3.57e-05	2.63931	ETNK1			222262_s_at	2.7e-07	1.04e-08	1.04	ETNK1
222396_at	0.00744	0.000328	1.59418	HN1			222396_at	2.81e-21	5.28e-23	0.902568	HN1			222396_at	0.0019805	2.5e-05	3.16763	HN1			222396_at	4.76e-08	1.46e-09	1.06	HN1
222433_at	0.00982	0.000472	0.957361	ENAH			222433_at	1.56e-22	2.47e-24	0.957451	ENAH			222433_at	0.0098496	0.000369	1.91907	ENAH			222433_at	1.13e-08	2.91e-10	0.863	ENAH
222453_at	0.00242	7.7e-05	-2.16417	CYBRD1			222453_at	2.19e-17	7.09e-19	-1.1564	CYBRD1			222453_at	0.0025021	3.87e-05	-2.80642	CYBRD1			222453_at	7.63e-08	2.49e-09	-1.23	CYBRD1
222478_at	0.00208	6.38e-05	-1.43482	VPS36			222478_at	5.89e-17	2.01e-18	-0.66467	VPS36			222478_at	0.0032396	5.96e-05	-1.08367	VPS36			222478_at	4.24e-11	4.99e-13	-0.821	VPS36
222494_at	0.00064	1.47e-05	-1.13879	FOXN3			222494_at	9e-27	7.82e-29	-0.999211	FOXN3			222494_at	0.0047371	0.000112	-2.2404	FOXN3			222494_at	4.07e-11	4.73e-13	-0.924	FOXN3
222513_s_at	0.00108	2.8e-05	-2.08479	SORBS1			222513_s_at	2.42e-15	1.04e-16	-1.52753	SORBS1			222513_s_at	0.0009462	5.56e-06	-5.89021	SORBS1			222513_s_at	2.5e-11	2.73e-13	-1.84	SORBS1
222606_at	0.00211	6.52e-05	1.35377	ZWILCH			222606_at	1.75e-20	3.67e-22	0.809072	ZWILCH			222606_at	0.001545	1.59e-05	1.75207	ZWILCH			222606_at	6.84e-08	2.19e-09	0.896	ZWILCH
222608_s_at	1.18e-08	3.85e-11	4.60659	ANLN			222608_s_at	2.48e-39	3.45e-42	2.00291	ANLN			222608_s_at	0.0027463	4.56e-05	4.30525	ANLN			222608_s_at	7.91e-12	7.2e-14	2.88	ANLN
222657_s_at	0.000487	1.04e-05	1.52343	UBE2W			222657_s_at	9.25e-25	1.08e-26	0.91247	UBE2W			222657_s_at	0.0067873	0.000203	1.50896	UBE2W			222657_s_at	1.2e-05	7.65e-07	0.803	UBE2W
222680_s_at	7.69e-06	7.53e-08	3.28848	DTL			222680_s_at	2.06e-40	2.29e-43	1.74967	DTL			222680_s_at	0.0008026	3.74e-06	4.6115	DTL			222680_s_at	1.08e-12	6.78e-15	2.39	DTL
222717_at	4.62e-12	5.58e-15	-2.34283	SDPR			222717_at	1.29e-38	1.96e-41	-2.5876	SDPR			222717_at	0.0010539	6.98e-06	-5.49402	SDPR			222717_at	6.59e-21	1.08e-24	-3.74	SDPR
222722_at	3.64e-07	2.03e-09	-5.39735	OGN			222722_at	1.77e-29	1.11e-31	-2.63792	OGN			222722_at	0.0073545	0.000231	-5.51091	OGN			222722_at	9.95e-11	1.32e-12	-3.21	OGN
222740_at	0.000335	6.65e-06	2.05892	ATAD2			222740_at	9.93e-33	3.76e-35	1.75414	ATAD2			222740_at	0.0076567	0.000246	3.42086	ATAD2			222740_at	8e-12	7.3e-14	1.94	ATAD2
222752_s_at	5.79e-05	7.96e-07	1.97026	TMEM206			222752_s_at	5.58e-23	8.2e-25	0.927321	TMEM206			222752_s_at	0.0014674	1.4e-05	2.8415	TMEM206			222752_s_at	4.08e-11	4.75e-13	1.67	TMEM206
222885_at	0.00024	4.46e-06	-2.26131	EMCN			222885_at	4.87e-18	1.45e-19	-1.15626	EMCN			222885_at	0.0012119	9.13e-06	-3.50012	EMCN			222885_at	2.01e-13	1.01e-15	-1.88	EMCN
222958_s_at	1.55e-05	1.7e-07	3.66357	DEPDC1			222958_s_at	5.56e-31	2.72e-33	1.26246	DEPDC1			222958_s_at	0.0006588	2.46e-06	3.43861	DEPDC1			222958_s_at	3.02e-08	8.81e-10	1.88	DEPDC1
222976_s_at	0.00495	0.000191	0.895581	TPM3			222976_s_at	1.48e-16	5.34e-18	0.897821	TPM3			222976_s_at	0.007528	0.00024	1.42821	TPM3			222976_s_at	1.43e-12	9.52e-15	0.879	TPM3
223119_s_at	0.000146	2.44e-06	-1.90467	USP47			223119_s_at	2.05e-12	1.36e-13	-0.432114	USP47			223119_s_at	0.0048641	0.000117	-2.22525	USP47			223119_s_at	0.00201	0.000282	-0.524	USP47
223229_at	2.12e-08	7.72e-11	4.10244	UBE2T			223229_at	1.45e-48	2.12e-52	2.31789	UBE2T			223229_at	0.0006588	2.5e-06	5.36493	UBE2T			223229_at	1.77e-13	8.65e-16	2.95	UBE2T
223235_s_at	0.0003	5.81e-06	-3.3161	SMOC2			223235_s_at	1.46e-05	3e-06	-0.676298	SMOC2			223235_s_at	0.001133	8.04e-06	-2.43953	SMOC2			223235_s_at	0.00753	0.00132	-0.804	SMOC2
223278_at	0.000102	1.57e-06	3.28918	GJB2			223278_at	1.64e-33	5.46e-36	2.44642	GJB2			223278_at	0.0018594	2.19e-05	4.12455	GJB2			223278_at	5.07e-14	2.03e-16	3.72	GJB2
223307_at	4.23e-07	2.41e-09	3.13682	CDCA3			223307_at	7.02e-31	3.53e-33	1.1647	CDCA3			223307_at	0.0021268	2.81e-05	3.31002	CDCA3			223307_at	4.04e-11	4.69e-13	2.16	CDCA3
223316_at	0.000854	2.11e-05	-2.12179	CCDC3			223316_at	3.66e-13	2.17e-14	-1.13588	CCDC3			223316_at	0.0090467	0.000323	-4.36295	CCDC3			223316_at	1.27e-07	4.42e-09	-1.64	CCDC3
223381_at	4.17e-09	1.13e-11	4.1894	NUF2			223381_at	4.87e-30	2.75e-32	1.42786	NUF2			223381_at	0.0001001	6.05e-08	4.16818	NUF2			223381_at	9.83e-12	9.26e-14	2.23	NUF2
223430_at	0.00144	4.02e-05	-1.07141	SIK2			223430_at	1.97e-12	1.3e-13	-1.00257	SIK2			223430_at	0.0068347	0.000206	-3.28485	SIK2			223430_at	9.43e-08	3.15e-09	-0.963	SIK2
223556_at	0.000192	3.41e-06	2.25499	HELLS			223556_at	8.37e-21	1.68e-22	0.660621	HELLS			223556_at	0.0053217	0.000138	2.90806	HELLS			223556_at	3.46e-05	2.57e-06	0.888	HELLS
223623_at	1.72e-06	1.27e-08	-5.83819	C2orf40			223623_at	1.09e-44	4.37e-48	-3.39248	C2orf40			223623_at	0.0013038	1.13e-05	-7.07188	C2orf40			223623_at	2.07e-16	2.76e-19	-4.52	C2orf40
223700_at	0.00175	5.12e-05	1.9979	MND1			223700_at	2.03e-14	9.84e-16	0.555807	MND1			223700_at	0.0023872	3.53e-05	2.80453	MND1			223700_at	0.000351	3.73e-05	0.795	MND1
223796_at	0.00841	0.000385	-1.2397	CNTNAP3			223796_at	3.88e-13	2.31e-14	-0.619948	CNTNAP3			223796_at	0.0023814	3.51e-05	-2.64283	CNTNAP3			223796_at	7.31e-15	2.05e-17	-1.81	CNTNAP3
224061_at	4.52e-14	2.9e-17	-2.68894	INMT			224061_at	2.6e-16	9.72e-18	-0.952644	INMT			224061_at	0.0083548	0.000284	-3.42009	INMT			224061_at	2.79e-07	1.07e-08	-1.47	INMT
224339_s_at	1.77e-08	6.23e-11	-1.54239	ANGPTL1			224339_s_at	8.16e-13	5.06e-14	-0.999603	ANGPTL1			224339_s_at	0.001538	1.56e-05	-3.81207	ANGPTL1			224339_s_at	3.93e-11	4.55e-13	-2.06	ANGPTL1
224604_at	0.00264	8.6e-05	-0.96303	C4orf3			224604_at	3.32e-15	1.45e-16	-0.49287	C4orf3			224604_at	0.0006439	2.35e-06	-0.929592	C4orf3			224604_at	3.53e-09	7.66e-11	-0.621	C4orf3
224753_at	1.29e-06	9.01e-09	3.55293	CDCA5			224753_at	1.05e-37	1.83e-40	1.14279	CDCA5			224753_at	0.000794	3.62e-06	3.37296	CDCA5			224753_at	2.49e-10	3.87e-12	1.59	CDCA5
224822_at	0.000124	1.99e-06	-2.54443	DLC1			224822_at	6.89e-23	1.02e-24	-1.46218	DLC1			224822_at	0.0012648	1.03e-05	-3.22645	DLC1			224822_at	1.24e-11	1.22e-13	-1.51	DLC1
224861_at	0.00802	0.00036	-1.01823	GNAQ			224861_at	6.07e-23	8.96e-25	-0.704688	GNAQ			224861_at	0.0097733	0.000365	-1.10227	GNAQ			224861_at	1.05e-06	4.82e-08	-0.718	GNAQ
224894_at	0.00357	0.000126	-1.53496	YAP1			224894_at	2.19e-22	3.51e-24	-0.888149	YAP1			224894_at	0.0049201	0.000121	-2.10545	YAP1			224894_at	7.99e-08	2.62e-09	-0.849	YAP1
224895_at	0.00504	0.000195	-1.70053	YAP1			224895_at	4.82e-05	1.1e-05	-0.454418	YAP1			224895_at	0.0078496	0.000254	-1.61666	YAP1			224895_at	0.000434	4.77e-05	-0.611	YAP1
224906_at	0.00191	5.75e-05	-0.815963	ANO6			224906_at	5.07e-07	8.09e-08	-0.47209	ANO6			224906_at	0.0079198	0.000258	-2.04543	ANO6			224906_at	7.51e-06	4.51e-07	-0.42	ANO6
224945_at	0.00404	0.000147	-0.940188	BTBD7			224945_at	1.16e-12	7.4e-14	-0.519219	BTBD7			224945_at	0.0025751	4.14e-05	-1.00399	BTBD7			224945_at	0.000286	2.94e-05	-0.52	BTBD7
225016_at	2.69e-06	2.16e-08	-3.28871	APCDD1			225016_at	2.29e-32	9.32e-35	-1.89669	APCDD1			225016_at	0.0018397	2.13e-05	-4.36199	APCDD1			225016_at	9.65e-13	5.95e-15	-2.53	APCDD1
225093_at	4.44e-05	5.81e-07	-1.83282	UTRN			225093_at	1.65e-29	1.03e-31	-1.1664	UTRN			225093_at	0.0055394	0.000149	-1.75681	UTRN			225093_at	1.23e-12	7.88e-15	-1.15	UTRN
225162_at	1.4e-08	4.68e-11	-2.09804	SH3D19			225162_at	2e-22	3.18e-24	-1.2104	SH3D19			225162_at	0.0013287	1.18e-05	-2.90015	SH3D19			225162_at	5.56e-14	2.31e-16	-1.36	SH3D19
225291_at	0.000569	1.26e-05	1.36241	PNPT1			225291_at	3.85e-22	6.44e-24	0.860898	PNPT1			225291_at	0.0030709	5.48e-05	1.5186	PNPT1			225291_at	3.89e-07	1.56e-08	0.809	PNPT1
225303_at	0.000604	1.36e-05	-2.2135	KIRREL			225303_at	7.22e-22	1.25e-23	-1.06978	KIRREL			225303_at	0.00101	6.46e-06	-2.70116	KIRREL			225303_at	5.58e-06	3.22e-07	-1.06	KIRREL
225354_s_at	0.000543	1.18e-05	-2.94368	SH3BGRL2			225354_s_at	1.47e-36	3.34e-39	-1.17268	SH3BGRL2			225354_s_at	0.0013454	1.21e-05	-2.98772	SH3BGRL2			225354_s_at	1.15e-11	1.11e-13	-2.53	SH3BGRL2
225363_at	0.000278	5.28e-06	-1.10067	PTEN			225363_at	3.06e-17	1.01e-18	-0.576483	PTEN			225363_at	0.001545	1.59e-05	-1.61167	PTEN			225363_at	3.85e-06	2.1e-07	-0.581	PTEN
225402_at	0.00152	4.31e-05	1.48037	TP53RK			225402_at	3.24e-14	1.62e-15	1.03742	TP53RK			225402_at	0.0094067	0.000346	1.93267	TP53RK			225402_at	0.000551	6.28e-05	0.774	TP53RK
225420_at	0.00564	0.000226	-1.35635	GPAM			225420_at	2.84e-14	1.41e-15	-2.09752	GPAM			225420_at	0.0001913	2.27e-07	-8.22709	GPAM			225420_at	9.38e-08	3.13e-09	-2.19	GPAM
225424_at	3.32e-05	4.16e-07	-1.9445	GPAM			225424_at	2.16e-14	1.05e-15	-2.28683	GPAM			225424_at	0.0008167	3.94e-06	-6.75332	GPAM			225424_at	5.15e-14	2.08e-16	-2.66	GPAM
225509_at	0.00505	0.000196	-1.36337	SAP30L			225509_at	4.05e-12	2.82e-13	-0.647209	SAP30L			225509_at	0.0083659	0.000285	-1.98221	SAP30L			225509_at	2.29e-06	1.16e-07	-0.701	SAP30L
225510_at	7.84e-06	7.74e-08	-1.29731	OAF			225510_at	0.000135	3.36e-05	-0.431389	OAF			225510_at	0.00384	7.91e-05	-1.87442	OAF			225510_at	0.00015	1.39e-05	-0.965	OAF
225524_at	0.000109	1.7e-06	-1.66944	ANTXR2			225524_at	1.31e-20	2.7e-22	-1.0958	ANTXR2			225524_at	0.0059688	0.000167	-2.3369	ANTXR2			225524_at	5.14e-06	2.92e-07	-1.03	ANTXR2
225571_at	0.000231	4.24e-06	-2.46642	LIFR			225571_at	2.31e-44	1.06e-47	-2.8248	LIFR			225571_at	0.0025507	4.06e-05	-4.69705	LIFR			225571_at	4.26e-14	1.65e-16	-3.05	LIFR
225575_at	4.31e-06	3.75e-08	-3.46464	LIFR			225575_at	5.24e-42	4.12e-45	-2.44568	LIFR			225575_at	0.0011092	7.63e-06	-4.15351	LIFR			225575_at	2.33e-16	3.23e-19	-2.79	LIFR
225629_s_at	3.96e-06	3.37e-08	-1.59736	ZBTB4			225629_s_at	2.13e-28	1.48e-30	-0.996721	ZBTB4			225629_s_at	0.0010249	6.67e-06	-1.88293	ZBTB4			225629_s_at	1.8e-09	3.62e-11	-0.851	ZBTB4
225630_at	0.00568	0.000228	-0.872702	EEPD1			225630_at	8.84e-09	1.04e-09	-0.32143	EEPD1			225630_at	0.0089013	0.000316	-2.45997	EEPD1			225630_at	4.09e-06	2.26e-07	-0.501	EEPD1
225655_at	3.48e-08	1.4e-10	3.8816	UHRF1			225655_at	1.79e-55	3.27e-60	2.66341	UHRF1			225655_at	0.0006313	2.26e-06	4.66502	UHRF1			225655_at	6.16e-13	3.66e-15	2.43	UHRF1
225676_s_at	0.000275	5.2e-06	1.49085	DCAF13			225676_s_at	3.81e-22	6.36e-24	1.17463	DCAF13			225676_s_at	0.0059476	0.000166	1.93307	DCAF13			225676_s_at	4.29e-05	3.28e-06	0.731	DCAF13
225687_at	2.31e-07	1.24e-09	4.22165	FAM83D			225687_at	3.24e-35	8.72e-38	1.73447	FAM83D			225687_at	0.0001252	8.93e-08	5.54974	FAM83D			225687_at	3.5e-12	2.76e-14	2.91	FAM83D
225720_at	0.00741	0.000326	-2.75079	SYNPO2			225720_at	3.22e-24	4.05e-26	-1.52626	SYNPO2			225720_at	0.0015384	1.57e-05	-4.21465	SYNPO2			225720_at	1.13e-11	1.07e-13	-2.44	SYNPO2
225723_at	1.12e-05	1.16e-07	1.95281	CCDC167			225723_at	2.65e-26	2.47e-28	0.798467	CCDC167			225723_at	0.0017945	2.04e-05	2.49637	CCDC167			225723_at	3.44e-10	5.5e-12	1.31	CCDC167
225729_at	0.00953	0.000453	-0.882187	C6orf89			225729_at	1.71e-18	4.78e-20	-0.502631	C6orf89			225729_at	0.0087733	0.000309	-0.916474	C6orf89			225729_at	3e-05	2.17e-06	-0.553	C6orf89
225776_at	1.29e-06	9.12e-09	-2.02266	RBMS2			225776_at	1.49e-15	6.23e-17	-0.72112	RBMS2			225776_at	0.0018153	2.09e-05	-2.84417	RBMS2			225776_at	1.26e-05	8.1e-07	-1.06	RBMS2
225782_at	0.00823	0.000373	-2.22312	MSRB3			225782_at	8.34e-25	9.67e-27	-1.52211	MSRB3			225782_at	0.002404	3.59e-05	-2.84917	MSRB3			225782_at	5.45e-06	3.12e-07	-1.19	MSRB3
225825_at	0.00848	0.000389	-1.09378	C20orf194			225825_at	9.65e-19	2.59e-20	-0.681171	C20orf194			225825_at	0.0047944	0.000114	-1.30141	C20orf194			225825_at	0.00822	0.00146	-0.426	C20orf194
225834_at	1.54e-06	1.13e-08	3.69526	FAM72A///FAM72D///FAM72B///FAM72C			225834_at	6.11e-26	6.03e-28	1.37177	FAM72A///FAM72D///FAM72B///FAM72C			225834_at	0.0001885	2.14e-07	3.58105	FAM72A///FAM72D///FAM72B///FAM72C			225834_at	3.67e-06	1.98e-07	1.89	FAM72A///FAM72D///FAM72B///FAM72C
225840_at	5.72e-05	7.83e-07	-1.46374	TEF			225840_at	8.62e-16	3.47e-17	-0.908159	TEF			225840_at	0.0014264	1.33e-05	-3.82772	TEF			225840_at	7.78e-07	3.43e-08	-0.996	TEF
226018_at	0.0071	0.000306	-1.98074	MTURN			226018_at	3.52e-18	1.03e-19	-1.43417	MTURN			226018_at	0.0007436	3.27e-06	-4.91851	MTURN			226018_at	2.18e-12	1.61e-14	-1.83	MTURN
226022_at	0.000868	2.15e-05	-1.85582	SASH1			226022_at	8.07e-31	4.12e-33	-1.16325	SASH1			226022_at	0.0062441	0.000178	-1.64397	SASH1			226022_at	6.72e-12	5.9e-14	-1.45	SASH1
226028_at	0.000165	2.85e-06	-1.53793	ROBO4			226028_at	6.64e-18	2.01e-19	-1.07361	ROBO4			226028_at	0.001486	1.44e-05	-3.00444	ROBO4			226028_at	1.07e-11	1.02e-13	-1.33	ROBO4
226040_at	0.00261	8.49e-05	-1.44934				226040_at	1.1e-18	2.96e-20	-0.815372				226040_at	0.000818	4.02e-06	-1.41882				226040_at	2.97e-05	2.14e-06	-0.651
226242_at	0.00522	0.000206	0.987496	C1orf131			226242_at	6.92e-24	9.05e-26	0.801554	C1orf131			226242_at	0.0042805	9.42e-05	1.32659	C1orf131			226242_at	1.55e-05	1.02e-06	0.656	C1orf131
226250_at	0.000372	7.49e-06	-2.27959	ZBTB20			226250_at	1.6e-29	9.92e-32	-1.49083	ZBTB20			226250_at	0.0098196	0.000368	-2.43163	ZBTB20			226250_at	3.49e-07	1.38e-08	-1.29	ZBTB20
226252_at	0.00808	0.000364	-1.83839	ZBTB20			226252_at	2.12e-34	6.32e-37	-1.53042	ZBTB20			226252_at	0.0023717	3.47e-05	-2.69445	ZBTB20			226252_at	1.04e-09	1.92e-11	-1.29	ZBTB20
226303_at	4.4e-14	2.74e-17	-3.3414	PGM5			226303_at	1.19e-25	1.22e-27	-1.63138	PGM5			226303_at	0.0013668	1.25e-05	-3.56353	PGM5			226303_at	2.76e-15	6.46e-18	-2.24	PGM5
226304_at	1.29e-06	9.11e-09	-3.26942	HSPB6			226304_at	3.03e-10	2.82e-11	-1.31713	HSPB6			226304_at	0.0051887	0.000132	-5.45338	HSPB6			226304_at	4.89e-11	5.86e-13	-2.1	HSPB6
226322_at	1.88e-05	2.15e-07	-3.45422	TMTC1			226322_at	3.13e-31	1.48e-33	-1.66418	TMTC1			226322_at	0.0014614	1.39e-05	-4.35764	TMTC1			226322_at	2.49e-10	3.85e-12	-2.41	TMTC1
226380_at	7.08e-06	6.81e-08	-1.90916	PTPN21			226380_at	2.37e-29	1.5e-31	-1.29795	PTPN21			226380_at	0.0074905	0.000238	-3.40918	PTPN21			226380_at	1.1e-06	5.11e-08	-1.29	PTPN21
226456_at	2.97e-06	2.42e-08	2.5737	RMI2			226456_at	1.68e-31	7.67e-34	0.929279	RMI2			226456_at	0.0021372	2.83e-05	3.54702	RMI2			226456_at	1.16e-10	1.59e-12	1.61	RMI2
226518_at	0.00747	0.00033	-0.868032	KCTD10			226518_at	2.96e-15	1.29e-16	-0.534597	KCTD10			226518_at	0.002463	3.76e-05	-0.988061	KCTD10			226518_at	0.000631	7.35e-05	-0.564	KCTD10
226625_at	1.25e-05	1.33e-07	-3.99341	TGFBR3			226625_at	8.93e-40	1.11e-42	-2.30067	TGFBR3			226625_at	0.0079027	0.000257	-4.59053	TGFBR3			226625_at	1.04e-12	6.48e-15	-3.02	TGFBR3
226632_at	1.46e-05	1.59e-07	-1.75302	CYGB			226632_at	1.62e-12	1.06e-13	-0.888382	CYGB			226632_at	0.0043417	9.62e-05	-2.20076	CYGB			226632_at	3.87e-05	2.92e-06	-1.03	CYGB
226657_at	0.000148	2.48e-06	-1.84797	NATD1			226657_at	9.84e-19	2.64e-20	-0.738664	NATD1			226657_at	0.0036617	7.38e-05	-3.82781	NATD1			226657_at	7.14e-06	4.26e-07	-0.932	NATD1
226685_at	0.000258	4.84e-06	-1.20466	SNTB2			226685_at	1.26e-18	3.43e-20	-0.817765	SNTB2			226685_at	0.0037337	7.6e-05	-1.95043	SNTB2			226685_at	1.15e-06	5.32e-08	-0.655	SNTB2
226686_at	0.00649	0.00027	1.11722	CISD2			226686_at	1.5e-13	8.29e-15	0.675217	CISD2			226686_at	0.0040807	8.7e-05	1.47427	CISD2			226686_at	0.000461	5.12e-05	0.491	CISD2
226713_at	7.3e-05	1.05e-06	-2.04761	CCDC50			226713_at	9.94e-35	2.74e-37	-1.25873	CCDC50			226713_at	0.0005852	1.85e-06	-3.10271	CCDC50			226713_at	3.71e-12	2.98e-14	-1.54	CCDC50
226731_at	0.000203	3.65e-06	-1.61671	ITGA1			226731_at	6.51e-18	1.97e-19	-0.982942	ITGA1			226731_at	0.0017228	1.88e-05	-2.38145	ITGA1			226731_at	1.03e-06	4.72e-08	-0.799	ITGA1
226751_at	8.96e-05	1.35e-06	-2.35174	CNRIP1			226751_at	1.92e-13	1.09e-14	-0.914843	CNRIP1			226751_at	0.0029423	5.13e-05	-3.01787	CNRIP1			226751_at	1.02e-07	3.44e-09	-1.47	CNRIP1
226795_at	0.00105	2.71e-05	-1.49326	LRCH1			226795_at	1.21e-12	7.7e-14	-0.57735	LRCH1			226795_at	0.0047371	0.000112	-0.830552	LRCH1			226795_at	6.1e-07	2.6e-08	-0.841	LRCH1
226834_at	0.000425	8.84e-06	-1.8852				226834_at	7.28e-25	8.4e-27	-1.63617				226834_at	0.0008167	3.97e-06	-4.00174				226834_at	9.43e-09	2.36e-10	-1.42
226844_at	0.00715	0.000309	-2.18357	MOB3B			226844_at	5.51e-26	5.41e-28	-1.40421	MOB3B			226844_at	0.0032849	6.1e-05	-3.88727	MOB3B			226844_at	4.47e-12	3.71e-14	-2.01	MOB3B
226846_at	7.08e-06	6.84e-08	-2.49364	PHYHD1			226846_at	3.53e-05	7.83e-06	-0.375776	PHYHD1			226846_at	0.0002474	3.55e-07	-1.8486	PHYHD1			226846_at	0.000617	7.16e-05	-0.893	PHYHD1
226872_at	0.00248	7.96e-05	-1.20376	RFX2			226872_at	2.28e-13	1.31e-14	-0.718691	RFX2			226872_at	0.0043254	9.57e-05	-2.80978	RFX2			226872_at	1.94e-06	9.58e-08	-1.04	RFX2
226911_at	1.38e-07	6.85e-10	-2.4025	EGFLAM			226911_at	3.5e-17	1.16e-18	-0.697893	EGFLAM			226911_at	0.002232	3.12e-05	-2.72555	EGFLAM			226911_at	2.44e-11	2.65e-13	-1.78	EGFLAM
226931_at	9.15e-06	9.29e-08	-3.2772	TMTC1			226931_at	8.27e-27	7.17e-29	-1.82303	TMTC1			226931_at	0.001538	1.56e-05	-4.30891	TMTC1			226931_at	6.2e-09	1.46e-10	-2.1	TMTC1
226932_at	3.71e-05	4.7e-07	-2.38291	SSPN			226932_at	1.26e-27	9.68e-30	-1.1836	SSPN			226932_at	0.0027203	4.48e-05	-2.8629	SSPN			226932_at	1.74e-09	3.46e-11	-1.36	SSPN
226977_at	0.00391	0.000141	-1.62503	IGIP			226977_at	3.73e-27	3.05e-29	-0.954543	IGIP			226977_at	0.0035787	7.08e-05	-2.30467	IGIP			226977_at	5.59e-07	2.35e-08	-0.913	IGIP
226992_at	0.00142	3.93e-05	-2.98551	NOSTRIN			226992_at	0.00121	0.000369	-0.373522	NOSTRIN			226992_at	0.0053217	0.000138	-3.6685	NOSTRIN			226992_at	6.18e-05	4.99e-06	-1.36	NOSTRIN
227006_at	0.00168	4.9e-05	-2.90938	PPP1R14A			227006_at	1.28e-30	6.77e-33	-1.83611	PPP1R14A			227006_at	0.0007732	3.48e-06	-4.67753	PPP1R14A			227006_at	2.35e-16	3.3e-19	-2.78	PPP1R14A
227095_at	0.00204	6.2e-05	-1.29436	LEPROT			227095_at	1.86e-20	3.93e-22	-1.05703	LEPROT			227095_at	0.0032483	5.99e-05	-1.45952	LEPROT			227095_at	4.75e-11	5.68e-13	-0.956	LEPROT
227121_at	0.000728	1.73e-05	-2.34231				227121_at	7.09e-25	8.14e-27	-1.35117				227121_at	0.0035716	7.04e-05	-2.65193				227121_at	4.76e-10	7.86e-12	-1.31
227140_at	1.07e-06	7.28e-09	3.8253	INHBA			227140_at	1.6e-37	2.92e-40	2.56589	INHBA			227140_at	0.0039066	8.14e-05	4.01318	INHBA			227140_at	9.3e-19	3.06e-22	3.59	INHBA
227148_at	7.08e-06	6.81e-08	-2.2676	PLEKHH2			227148_at	6.02e-28	4.44e-30	-1.24242	PLEKHH2			227148_at	0.0018657	2.22e-05	-3.18026	PLEKHH2			227148_at	5.15e-14	2.1e-16	-2.06	PLEKHH2
227183_at	6.49e-10	1.44e-12	-4.61851	MIR143HG			227183_at	2.11e-22	3.37e-24	-1.41023	MIR143HG			227183_at	0.0018657	2.21e-05	-2.37878	MIR143HG			227183_at	4.02e-20	8.08e-24	-2.89	MIR143HG
227239_at	0.000127	2.07e-06	-2.31632	FAM126A			227239_at	3.06e-36	7.33e-39	-1.8827	FAM126A			227239_at	0.0005497	1.54e-06	-2.86018	FAM126A			227239_at	1.93e-14	6.61e-17	-1.85	FAM126A
227312_at	0.00539	0.000214	-1.14472	SNTB2			227312_at	1.15e-11	8.62e-13	-0.759606	SNTB2			227312_at	0.0010512	6.94e-06	-2.2322	SNTB2			227312_at	0.000713	8.45e-05	-0.608	SNTB2
227333_at	0.00482	0.000184	-0.852152	DCUN1D3			227333_at	4.06e-11	3.28e-12	-0.453409	DCUN1D3			227333_at	0.0082641	0.00028	-2.74141	DCUN1D3			227333_at	8.44e-08	2.8e-09	-0.782	DCUN1D3
227410_at	0.00346	0.000121	-1.55255	FAM43A			227410_at	1.42e-17	4.46e-19	-0.929446	FAM43A			227410_at	0.0066066	0.000196	-2.02719	FAM43A			227410_at	1.54e-11	1.56e-13	-1.72	FAM43A
227419_x_at	1.09e-09	2.58e-12	-3.006	PLAC9			227419_x_at	5.71e-20	1.29e-21	-1.82844	PLAC9			227419_x_at	0.0017637	1.98e-05	-4.96462	PLAC9			227419_x_at	9.53e-12	8.85e-14	-2.79	PLAC9
227444_at	0.00108	2.79e-05	-1.86021	ARMCX4			227444_at	1.11e-09	1.14e-10	-0.684585	ARMCX4			227444_at	0.0047344	0.000111	-2.01117	ARMCX4			227444_at	0.00227	0.000324	-0.957	ARMCX4
227529_s_at	5.59e-10	1.17e-12	-2.5095	AKAP12			227529_s_at	1.02e-19	2.38e-21	-1.7387	AKAP12			227529_s_at	0.0015263	1.53e-05	-5.09077	AKAP12			227529_s_at	1.17e-17	7.31e-21	-2.64	AKAP12
227530_at	1.11e-08	3.55e-11	-2.86714	AKAP12			227530_at	1.5e-23	2.04e-25	-1.56047	AKAP12			227530_at	0.0016717	1.8e-05	-4.96356	AKAP12			227530_at	1.38e-15	2.63e-18	-2.41	AKAP12
227554_at	1.23e-05	1.31e-07	-1.96376	MAGI2-AS3			227554_at	2.12e-24	2.6e-26	-0.986393	MAGI2-AS3			227554_at	0.0023985	3.57e-05	-2.60207	MAGI2-AS3			227554_at	1.17e-11	1.14e-13	-1.38	MAGI2-AS3
227579_at	0.000616	1.39e-05	-1.07161	FER			227579_at	2.66e-23	3.74e-25	-0.64717	FER			227579_at	0.0054536	0.000145	-1.68397	FER			227579_at	6.58e-08	2.11e-09	-0.638	FER
227609_at	0.00719	0.000311	2.51612	EPSTI1			227609_at	1.24e-23	1.67e-25	1.08908	EPSTI1			227609_at	0.0083233	0.000283	3.10402	EPSTI1			227609_at	8.44e-08	2.8e-09	1.95	EPSTI1
227646_at	5.34e-09	1.49e-11	-3.34174	EBF1			227646_at	1.98e-30	1.06e-32	-2.41908	EBF1			227646_at	0.0005259	1.36e-06	-4.68484	EBF1			227646_at	1.61e-15	3.12e-18	-2.62	EBF1
227705_at	9.57e-12	1.33e-14	-3.39557	TCEAL7			227705_at	1.6e-30	8.5e-33	-1.71741	TCEAL7			227705_at	0.0033829	6.43e-05	-3.39425	TCEAL7			227705_at	3.1e-14	1.13e-16	-2.8	TCEAL7
227727_at	1.34e-06	9.54e-09	-1.67247	MRGPRF			227727_at	8.68e-16	3.5e-17	-1.24182	MRGPRF			227727_at	0.0038864	8.07e-05	-4.02389	MRGPRF			227727_at	3.86e-08	1.15e-09	-1.61	MRGPRF
227762_at	2.29e-12	2.47e-15	-4.28713				227762_at	2.9e-19	7.11e-21	-1.61271				227762_at	0.0034087	6.53e-05	-7.15816				227762_at	7e-09	1.68e-10	-2.75
227771_at	0.00142	3.92e-05	-2.2243	LIFR			227771_at	2.09e-20	4.44e-22	-1.21822	LIFR			227771_at	0.0043867	9.76e-05	-2.67497	LIFR			227771_at	4.13e-13	2.33e-15	-2.18	LIFR
227779_at	4.4e-06	3.85e-08	-1.19127	ECSCR			227779_at	3.93e-14	1.98e-15	-0.84798	ECSCR			227779_at	0.0053277	0.000138	-1.56315	ECSCR			227779_at	9.64e-11	1.27e-12	-1.73	ECSCR
227780_s_at	3.07e-06	2.51e-08	-2.08343	ECSCR			227780_s_at	3.12e-15	1.36e-16	-0.778275	ECSCR			227780_s_at	0.0005541	1.59e-06	-2.9086	ECSCR			227780_s_at	4.47e-12	3.7e-14	-1.81	ECSCR
227801_at	0.000561	1.24e-05	1.92242	TRIM59			227801_at	1.08e-32	4.11e-35	1.12375	TRIM59			227801_at	0.0084456	0.000289	2.71253	TRIM59			227801_at	1.38e-12	9.07e-15	1.77	TRIM59
227809_at	0.00198	6.01e-05	-1.51664	ZC3H6			227809_at	7.57e-16	3.02e-17	-0.622472	ZC3H6			227809_at	0.0031576	5.7e-05	-1.32366	ZC3H6			227809_at	2.39e-05	1.69e-06	-0.808	ZC3H6
227874_at	3.6e-07	2e-09	-2.41008	EMCN			227874_at	3.02e-24	3.76e-26	-1.40288	EMCN			227874_at	0.0001543	1.47e-07	-4.30778	EMCN			227874_at	2.51e-14	8.88e-17	-2.26	EMCN
227983_at	0.00588	0.000238	-1.11766	RILPL2			227983_at	2.45e-15	1.05e-16	-0.50849	RILPL2			227983_at	0.0016874	1.84e-05	-1.09947	RILPL2			227983_at	3.43e-07	1.35e-08	-0.69	RILPL2
228006_at	0.00867	0.000399	-0.940488				228006_at	6.99e-14	3.66e-15	-0.539203				228006_at	0.003787	7.74e-05	-1.88598				228006_at	1.02e-09	1.89e-11	-0.981
228069_at	1.02e-05	1.05e-07	2.86271	MTFR2			228069_at	2.04e-30	1.1e-32	1.13593	MTFR2			228069_at	0.0081768	0.000274	2.92471	MTFR2			228069_at	4.96e-07	2.05e-08	1.3	MTFR2
228159_at	0.000323	6.39e-06	-1.50071	WDFY2			228159_at	2.99e-24	3.71e-26	-0.700162	WDFY2			228159_at	0.0013144	1.16e-05	-1.24203	WDFY2			228159_at	8.83e-12	8.12e-14	-1.11	WDFY2
228233_at	1.23e-10	2.03e-13	-2.17122	FREM1			228233_at	3.43e-18	9.98e-20	-0.772313	FREM1			228233_at	0.0028326	4.83e-05	-2.71212	FREM1			228233_at	2.48e-06	1.27e-07	-1.04	FREM1
228268_at	6.06e-05	8.37e-07	-4.25893	FMO2			228268_at	1.61e-25	1.7e-27	-1.58805	FMO2			228268_at	0.0024321	3.67e-05	-4.9896	FMO2			228268_at	1.88e-17	1.48e-20	-3.4	FMO2
228273_at	1.49e-08	5.14e-11	3.99338	PRR11			228273_at	6.2e-31	3.08e-33	1.91625	PRR11			228273_at	0.0032396	5.97e-05	3.45457	PRR11			228273_at	1.18e-06	5.49e-08	1.77	PRR11
228281_at	0.00981	0.000472	1.7143	DDIAS			228281_at	7.92e-17	2.76e-18	0.456327	DDIAS			228281_at	0.008808	0.000311	2.17551	DDIAS			228281_at	0.000877	0.000107	0.78	DDIAS
228323_at	5.55e-08	2.42e-10	3.26124	CASC5			228323_at	4.46e-37	8.96e-40	1.17481	CASC5			228323_at	0.0021693	2.96e-05	2.7761	CASC5			228323_at	5.38e-11	6.51e-13	1.97	CASC5
228339_at	0.00013	2.11e-06	-1.56705	ECSCR			228339_at	5.44e-10	5.25e-11	-0.600888	ECSCR			228339_at	0.0025021	3.87e-05	-2.31421	ECSCR			228339_at	5.91e-11	7.21e-13	-1.97	ECSCR
228368_at	1.58e-07	8.13e-10	-2.07469	ARHGAP20			228368_at	4.7e-27	3.9e-29	-1.23522	ARHGAP20			228368_at	0.0002273	3.03e-07	-3.98023	ARHGAP20			228368_at	2.33e-16	3.24e-19	-2.14	ARHGAP20
228376_at	4.72e-06	4.16e-08	-2.15536	GGTA1P			228376_at	1.98e-21	3.65e-23	-1.23489	GGTA1P			228376_at	0.0015873	1.67e-05	-2.21818	GGTA1P			228376_at	1.22e-13	5.72e-16	-2.22	GGTA1P
228399_at	2.3e-05	2.7e-07	-3.29313	OSR1			228399_at	1.1e-25	1.13e-27	-1.7067	OSR1			228399_at	0.0011092	7.62e-06	-3.36938	OSR1			228399_at	1.67e-11	1.71e-13	-2.46	OSR1
228409_at	5.58e-09	1.57e-11	-3.14209	PLIN4			228409_at	2.85e-12	1.94e-13	-2.08882	PLIN4			228409_at	0.0010953	7.43e-06	-7.52953	PLIN4			228409_at	1.96e-12	1.36e-14	-2.74	PLIN4
228434_at	7.59e-10	1.73e-12	-2.94553	BTNL9			228434_at	9.89e-23	1.5e-24	-1.95462	BTNL9			228434_at	0.000839	4.31e-06	-5.28989	BTNL9			228434_at	5.21e-18	2.38e-21	-2.92	BTNL9
228480_at	0.00428	0.000158	-1.71047	VAPA			228480_at	1.22e-18	3.32e-20	-0.704186	VAPA			228480_at	0.0051346	0.00013	-2.65773	VAPA			228480_at	1.86e-06	9.11e-08	-1.03	VAPA
228496_s_at	0.00947	0.000449	-1.60225	CRIM1			228496_s_at	1.05e-19	2.45e-21	-1.20082	CRIM1			228496_s_at	0.0096233	0.000358	-2.70407	CRIM1			228496_s_at	1.27e-07	4.39e-09	-1.3	CRIM1
228501_at	0.00117	3.1e-05	-1.62259	GALNT15			228501_at	1.23e-07	1.75e-08	-0.791989	GALNT15			228501_at	0.0065605	0.000193	-5.28613	GALNT15			228501_at	2.11e-05	1.45e-06	-1.44	GALNT15
228548_at	0.00331	0.000115	-1.1654	RAP1A			228548_at	2.99e-24	3.71e-26	-0.697945	RAP1A			228548_at	0.0004476	9.13e-07	-2.11475	RAP1A			228548_at	5.4e-06	3.1e-07	-0.737	RAP1A
228568_at	0.00585	0.000236	-1.79706	GCOM1			228568_at	3.99e-17	1.33e-18	-1.44389	GCOM1			228568_at	0.0004476	9.17e-07	-5.95163	GCOM1			228568_at	2.46e-11	2.68e-13	-1.63	GCOM1
228618_at	1.23e-05	1.3e-07	-0.902825	PEAR1			228618_at	1.35e-24	1.61e-26	-0.925722	PEAR1			228618_at	0.0018576	2.18e-05	-2.66266	PEAR1			228618_at	6e-15	1.61e-17	-1.52	PEAR1
228642_at	0.00054	1.17e-05	-1.90844	HOTAIRM1///HOXA2			228642_at	5.17e-22	8.79e-24	-0.990034	HOTAIRM1///HOXA2			228642_at	0.0019805	2.51e-05	-2.20889	HOTAIRM1///HOXA2			228642_at	8.97e-12	8.27e-14	-1.55	HOTAIRM1///HOXA2
228665_at	0.0028	9.35e-05	-2.13133	CYYR1			228665_at	1.08e-25	1.1e-27	-1.11347	CYYR1			228665_at	0.0012748	1.08e-05	-3.56034	CYYR1			228665_at	2.59e-17	2.13e-20	-2.29	CYYR1
228692_at	4.28e-06	3.7e-08	-1.21731	PREX2			228692_at	5.71e-10	5.53e-11	-0.68812	PREX2			228692_at	0.0010019	6.18e-06	-3.42608	PREX2			228692_at	3.16e-13	1.72e-15	-1.09	PREX2
228698_at	0.00144	4e-05	-1.31778	SOX7			228698_at	2.32e-15	9.92e-17	-1.39377	SOX7			228698_at	0.0071698	0.000223	-2.50835	SOX7			228698_at	9.77e-12	9.18e-14	-1.84	SOX7
228729_at	1.26e-05	1.34e-07	2.90956	CCNB1			228729_at	7.12e-39	1.04e-41	1.83632	CCNB1			228729_at	0.001273	1.07e-05	4.47156	CCNB1			228729_at	2.02e-12	1.43e-14	2.37	CCNB1
228730_s_at	4.49e-05	5.9e-07	-2.07808	SCRN2			228730_s_at	2.64e-20	5.68e-22	-1.01439	SCRN2			228730_s_at	0.0045481	0.000103	-3.05569	SCRN2			228730_s_at	9.58e-05	8.29e-06	-0.939	SCRN2
228750_at	6.21e-10	1.36e-12	-4.79098				228750_at	2.95e-23	4.19e-25	-2.28414				228750_at	0.004759	0.000113	-4.84661				228750_at	1.89e-09	3.82e-11	-2.88
228766_at	0.000101	1.55e-06	-3.67027	CD36			228766_at	1.41e-21	2.56e-23	-2.83018	CD36			228766_at	0.0012552	9.94e-06	-6.01219	CD36			228766_at	1.75e-11	1.8e-13	-3.37	CD36
228770_at	3.36e-05	4.22e-07	-1.19416	GPR146			228770_at	3.58e-11	2.88e-12	-0.850127	GPR146			228770_at	0.0008026	3.73e-06	-4.83822	GPR146			228770_at	4.55e-13	2.59e-15	-1.63	GPR146
228827_at	2.71e-07	1.48e-09	-3.61004	RUNX1T1			228827_at	9.75e-30	5.92e-32	-1.64835	RUNX1T1			228827_at	0.0024789	3.79e-05	-3.96778	RUNX1T1			228827_at	9.26e-11	1.21e-12	-2.26	RUNX1T1
228854_at	5.04e-11	7.84e-14	-5.36481				228854_at	2.96e-26	2.8e-28	-2.92244				228854_at	0.003451	6.69e-05	-7.65661				228854_at	1.85e-10	2.75e-12	-3.45
228868_x_at	3.31e-05	4.14e-07	2.32294	CDT1			228868_x_at	1.24e-09	1.28e-10	0.538923	CDT1			228868_x_at	0.0065605	0.000193	1.94866	CDT1			228868_x_at	0.00997	0.00183	0.55	CDT1
228875_at	0.00262	8.53e-05	-0.977109	FAM162B			228875_at	1.73e-10	1.56e-11	-0.631658	FAM162B			228875_at	0.0012135	9.17e-06	-3.20688	FAM162B			228875_at	2.73e-16	3.99e-19	-1.76	FAM162B
228885_at	7.04e-16	2.32e-19	-4.88465	MAMDC2			228885_at	2.44e-39	3.34e-42	-2.6191	MAMDC2			228885_at	0.0018657	2.23e-05	-5.59331	MAMDC2			228885_at	1.81e-17	1.32e-20	-3.39	MAMDC2
228949_at	2.19e-05	2.56e-07	-3.10687	WLS			228949_at	1.57e-37	2.84e-40	-1.93187	WLS			228949_at	0.0054938	0.000147	-2.80143	WLS			228949_at	1.03e-07	3.46e-09	-1.77	WLS
229011_at	0.00661	0.000277	-1.64792				229011_at	3.84e-18	1.13e-19	-1.29263				229011_at	0.005375	0.000141	-3.92972				229011_at	3.27e-13	1.79e-15	-2.13
229118_at	0.00521	0.000205	-1.24516	PRRG3			229118_at	7.37e-15	3.37e-16	-0.99647	PRRG3			229118_at	0.0017361	1.92e-05	-3.77534	PRRG3			229118_at	2.09e-07	7.7e-09	-1.44	PRRG3
229127_at	6.01e-06	5.61e-08	-2.23533	JAM2			229127_at	6.07e-32	2.65e-34	-1.511	JAM2			229127_at	0.0013144	1.15e-05	-4.42822	JAM2			229127_at	2.51e-14	8.85e-17	-2.35	JAM2
229172_at	0.000605	1.36e-05	-1.55058	HSPA12B			229172_at	1.13e-12	7.18e-14	-0.6852	HSPA12B			229172_at	0.0026821	4.41e-05	-2.65286	HSPA12B			229172_at	6.53e-07	2.8e-08	-1.21	HSPA12B
229287_at	4.36e-05	5.67e-07	-2.06179	PCNX			229287_at	1.25e-34	3.53e-37	-1.47605	PCNX			229287_at	8.95e-05	4.75e-08	-2.92979	PCNX			229287_at	1.21e-12	7.67e-15	-1.5	PCNX
229308_at	2.06e-07	1.09e-09	-1.8361	ANKRD29			229308_at	4.61e-32	1.96e-34	-0.972981	ANKRD29			229308_at	0.0001885	2.14e-07	-3.89124	ANKRD29			229308_at	3.32e-18	1.39e-21	-2.18	ANKRD29
229310_at	1.87e-12	1.99e-15	-3.84725	KLHL29			229310_at	1.37e-42	1e-45	-1.61192	KLHL29			229310_at	6.68e-05	9.47e-09	-5.19719	KLHL29			229310_at	1.19e-18	4.13e-22	-3.19	KLHL29
229357_at	2e-06	1.52e-08	-3.84187	ADAMTS5			229357_at	4.92e-49	2.7e-53	-2.70118	ADAMTS5			229357_at	0.0028095	4.74e-05	-5.17462	ADAMTS5			229357_at	6.89e-17	6.78e-20	-3.19	ADAMTS5
229477_at	0.000521	1.12e-05	-3.9575	THRSP			229477_at	2.39e-07	3.57e-08	-1.33787	THRSP			229477_at	0.0079815	0.000261	-6.2125	THRSP			229477_at	4.81e-05	3.75e-06	-2.1	THRSP
229479_at	8.77e-05	1.32e-06	3.52733				229479_at	3.18e-38	5.12e-41	2.06928				229479_at	0.0001913	2.31e-07	4.3613				229479_at	9.06e-16	1.62e-18	3.79
229487_at	3.31e-08	1.31e-10	-2.69195	EBF1			229487_at	2.61e-19	6.35e-21	-1.72961	EBF1			229487_at	0.0010576	7.08e-06	-4.70933	EBF1			229487_at	8.44e-15	2.41e-17	-2.27	EBF1
229490_s_at	0.000708	1.67e-05	1.48501				229490_s_at	1.9e-24	2.29e-26	1.33106				229490_s_at	0.0031089	5.59e-05	4.25421				229490_s_at	1.49e-10	2.12e-12	2.04
229531_at	0.00479	0.000183	-1.22327				229531_at	4.81e-21	9.41e-23	-0.843302				229531_at	0.0002293	3.23e-07	-1.70306				229531_at	4.19e-05	3.19e-06	-0.835
229538_s_at	1.36e-05	1.47e-07	2.85222	IQGAP3			229538_s_at	1.23e-41	1.03e-44	1.32667	IQGAP3			229538_s_at	0.0005725	1.73e-06	3.58399	IQGAP3			229538_s_at	1.23e-10	1.69e-12	1.77	IQGAP3
229568_at	3.41e-05	4.29e-07	-1.98253	MOB3B			229568_at	2.58e-20	5.55e-22	-1.1508	MOB3B			229568_at	0.0044252	9.91e-05	-3.99836	MOB3B			229568_at	1.89e-15	3.86e-18	-2.13	MOB3B
229635_at	0.00961	0.000459	1.27021	LINC01094			229635_at	2.64e-17	8.62e-19	0.528633	LINC01094			229635_at	0.0012552	9.78e-06	3.08699	LINC01094			229635_at	2e-08	5.52e-10	1.3	LINC01094
229839_at	1.89e-16	4.85e-20	-4.48876	SCARA5			229839_at	5.53e-32	2.4e-34	-2.63666	SCARA5			229839_at	0.0012552	1e-05	-6.78345	SCARA5			229839_at	1.71e-23	1.25e-27	-4.74	SCARA5
229844_at	2.32e-05	2.72e-07	-2.4914	FOXP1			229844_at	9.14e-12	6.73e-13	-0.569558	FOXP1			229844_at	0.004914	0.00012	-1.37158	FOXP1			229844_at	1.59e-08	4.25e-10	-1.15	FOXP1
229898_at	9.99e-05	1.53e-06	-0.872018	SNX33			229898_at	1.47e-15	6.11e-17	-0.416273	SNX33			229898_at	0.0043867	9.76e-05	-1.92328	SNX33			229898_at	2.52e-07	9.57e-09	-0.541	SNX33
229910_at	2.34e-06	1.83e-08	-2.1453	SHE			229910_at	1.9e-21	3.5e-23	-1.04598	SHE			229910_at	0.0024459	3.72e-05	-2.97338	SHE			229910_at	5.58e-15	1.45e-17	-1.9	SHE
229985_at	3.88e-05	4.98e-07	-1.49756				229985_at	1.22e-12	7.8e-14	-1.35129				229985_at	8.95e-05	4.3e-08	-5.93132				229985_at	1.32e-14	4.22e-17	-2.52
230061_at	0.000415	8.56e-06	-2.2407	TM4SF18			230061_at	1.98e-26	1.81e-28	-1.53237	TM4SF18			230061_at	0.0052125	0.000132	-3.17125	TM4SF18			230061_at	2.38e-11	2.57e-13	-2.09	TM4SF18
230083_at	0.000702	1.65e-05	-1.70524	USP53			230083_at	2.68e-09	2.91e-10	-0.718989	USP53			230083_at	0.0002595	3.97e-07	-2.06688	USP53			230083_at	1.5e-10	2.14e-12	-1.39	USP53
230087_at	0.0036	0.000128	-1.65441	PRIMA1			230087_at	1.23e-22	1.9e-24	-0.931021	PRIMA1			230087_at	0.0047287	0.00011	-3.97811	PRIMA1			230087_at	2.13e-12	1.54e-14	-1.66	PRIMA1
230109_at	3.77e-06	3.2e-08	-1.43563	PDE7B			230109_at	3.31e-15	1.45e-16	-0.741135	PDE7B			230109_at	0.001538	1.55e-05	-3.93129	PDE7B			230109_at	7.22e-08	2.33e-09	-1.41	PDE7B
230165_at	0.00046	9.76e-06	1.84045	SGOL2			230165_at	3.35e-27	2.71e-29	0.953181	SGOL2			230165_at	0.0017336	1.92e-05	2.65464	SGOL2			230165_at	2.28e-10	3.48e-12	1.29	SGOL2
230218_at	2.32e-08	8.52e-11	-2.03133	HIC1			230218_at	1.04e-10	9.03e-12	-0.710292	HIC1			230218_at	0.0006171	2.17e-06	-2.40763	HIC1			230218_at	0.000475	5.28e-05	-0.806	HIC1
230250_at	0.000564	1.25e-05	-1.57735	PTPRB			230250_at	1.13e-12	7.14e-14	-1.08927	PTPRB			230250_at	0.0013014	1.11e-05	-3.06365	PTPRB			230250_at	4.23e-13	2.4e-15	-1.7	PTPRB
230292_at	1.28e-05	1.37e-07	-2.92353	LOC100131993			230292_at	6.75e-13	4.14e-14	-0.800494	LOC100131993			230292_at	0.0026195	4.24e-05	-2.03735	LOC100131993			230292_at	6.3e-07	2.69e-08	-1.19	LOC100131993
230350_at	0.00168	4.9e-05	-1.2778				230350_at	9.86e-12	7.3e-13	-0.603979				230350_at	0.0022491	3.2e-05	-1.49155				230350_at	8.02e-07	3.55e-08	-0.619
230351_at	0.00919	0.00043	-0.743659	FGF14-AS2			230351_at	1.44e-22	2.26e-24	-0.662111	FGF14-AS2			230351_at	0.0012761	1.09e-05	-3.273	FGF14-AS2			230351_at	1.41e-09	2.73e-11	-0.944	FGF14-AS2
230418_s_at	0.0013	3.53e-05	-3.10005	GALNT16			230418_s_at	7.55e-20	1.74e-21	-1.47778	GALNT16			230418_s_at	0.0057648	0.000158	-4.15106	GALNT16			230418_s_at	9.66e-09	2.42e-10	-2.24	GALNT16
230438_at	0.00256	8.29e-05	-0.868065	TBX15			230438_at	1.57e-11	1.2e-12	-0.651026	TBX15			230438_at	0.0001001	5.73e-08	-3.61311	TBX15			230438_at	1.39e-11	1.39e-13	-1.15	TBX15
230595_at	1.26e-06	8.69e-09	-1.50554	PGM5-AS1			230595_at	4.7e-21	9.17e-23	-0.932843	PGM5-AS1			230595_at	0.0001001	6.23e-08	-4.34533	PGM5-AS1			230595_at	9.98e-08	3.36e-09	-1.59	PGM5-AS1
230670_at	4.16e-12	4.95e-15	-2.73419	IGSF10			230670_at	6.93e-22	1.2e-23	-1.06045	IGSF10			230670_at	0.0001303	9.77e-08	-5.14319	IGSF10			230670_at	5.51e-18	2.62e-21	-2.58	IGSF10
230744_at	0.001	2.55e-05	-1.85598	FSTL1			230744_at	2.93e-10	2.72e-11	-0.889642	FSTL1			230744_at	0.0007732	3.49e-06	-3.97147	FSTL1			230744_at	2.52e-08	7.12e-10	-1.93	FSTL1
230800_at	0.00335	0.000117	-1.24255	ADCY4			230800_at	1.55e-11	1.18e-12	-0.453571	ADCY4			230800_at	0.0018999	2.32e-05	-2.80361	ADCY4			230800_at	1.68e-07	6.03e-09	-1.03	ADCY4
230867_at	4.3e-16	1.18e-19	-3.19803	COL6A6			230867_at	1.36e-17	4.27e-19	-1.85753	COL6A6			230867_at	0.0006775	2.61e-06	-5.29256	COL6A6			230867_at	5.78e-09	1.35e-10	-2.41	COL6A6
231067_s_at	0.00023	4.21e-06	-0.839213	AKAP12			231067_s_at	8.68e-10	8.72e-11	-0.954753	AKAP12			231067_s_at	0.00101	6.42e-06	-4.30979	AKAP12			231067_s_at	1.32e-13	6.21e-16	-1.96	AKAP12
231118_at	0.000204	3.67e-06	-1.94307	ANKRD35			231118_at	1.33e-24	1.58e-26	-0.866985	ANKRD35			231118_at	0.0007339	3.07e-06	-3.12585	ANKRD35			231118_at	2.17e-11	2.32e-13	-1.62	ANKRD35
231262_at	0.000337	6.73e-06	-1.21633				231262_at	2.66e-10	2.46e-11	-0.65872				231262_at	0.0085718	0.000297	-4.33277				231262_at	5.86e-07	2.48e-08	-1.48
231411_at	7.57e-06	7.38e-08	-1.73694	LHFP			231411_at	8.28e-17	2.89e-18	-1.1366	LHFP			231411_at	0.0016566	1.78e-05	-2.79832	LHFP			231411_at	2.09e-13	1.05e-15	-1.81	LHFP
231773_at	6.19e-08	2.73e-10	-1.81196	ANGPTL1			231773_at	1.26e-17	3.95e-19	-1.50682	ANGPTL1			231773_at	0.0006295	2.23e-06	-3.73595	ANGPTL1			231773_at	1.37e-14	4.4e-17	-2.82	ANGPTL1
231947_at	4.5e-05	5.93e-07	-1.02572	MYCT1			231947_at	1.92e-13	1.09e-14	-0.699735	MYCT1			231947_at	0.0013038	1.13e-05	-3.086	MYCT1			231947_at	4.23e-13	2.4e-15	-1.69	MYCT1
231987_at	1.13e-08	3.67e-11	-3.53682	MIR143HG			231987_at	8.5e-30	5.1e-32	-1.60074	MIR143HG			231987_at	0.0015038	1.48e-05	-2.66254	MIR143HG			231987_at	5.15e-14	2.08e-16	-2.36	MIR143HG
231991_at	0.00166	4.81e-05	-1.25655	CCM2L			231991_at	2.41e-10	2.21e-11	-0.634229	CCM2L			231991_at	0.0079907	0.000263	-2.64479	CCM2L			231991_at	4.44e-09	9.89e-11	-1.36	CCM2L
232204_at	1.49e-08	5.12e-11	-2.77029	EBF1			232204_at	2.07e-28	1.43e-30	-1.98472	EBF1			232204_at	0.0009708	5.89e-06	-4.66091	EBF1			232204_at	3.84e-15	9.48e-18	-2.31	EBF1
232313_at	0.000821	2e-05	-0.97936	TMEM132C			232313_at	1.62e-12	1.06e-13	-0.651445	TMEM132C			232313_at	0.0020829	2.71e-05	-4.68329	TMEM132C			232313_at	2.03e-06	1.01e-07	-0.67	TMEM132C
232527_at	0.00147	4.11e-05	-1.33304	PSMD6-AS2			232527_at	6.1e-13	3.72e-14	-0.695009	PSMD6-AS2			232527_at	0.0097595	0.000364	-1.49262	PSMD6-AS2			232527_at	2.15e-08	5.97e-10	-1.1	PSMD6-AS2
232570_s_at	2.15e-06	1.66e-08	-1.29795	ADAM33			232570_s_at	9.36e-16	3.79e-17	-0.800231	ADAM33			232570_s_at	0.0024926	3.83e-05	-2.24878	ADAM33			232570_s_at	2.47e-08	6.96e-10	-1.15	ADAM33
232584_at	2.22e-10	4.03e-13	-2.99743				232584_at	3.75e-12	2.59e-13	-0.679596				232584_at	0.0041465	8.96e-05	-2.58864				232584_at	8.24e-17	8.9e-20	-2.46
232852_at	5.98e-07	3.65e-09	-1.86625				232852_at	7.79e-11	6.62e-12	-0.666226				232852_at	0.0006011	2.01e-06	-2.62868				232852_at	2.81e-12	2.13e-14	-1.39
232882_at	4.29e-06	3.72e-08	-2.34884				232882_at	3.14e-11	2.51e-12	-1.0979				232882_at	0.0018657	2.23e-05	-2.42544				232882_at	1.75e-10	2.56e-12	-1.72
232935_at	1.38e-06	9.87e-09	-3.21055				232935_at	1.86e-15	7.86e-17	-1.21034				232935_at	0.0001539	1.41e-07	-3.83147				232935_at	3.3e-14	1.23e-16	-2.31
233442_at	0.00313	0.000107	-1.4585				233442_at	1.3e-07	1.86e-08	-0.529				233442_at	0.0006439	2.33e-06	-3.04479				233442_at	2.29e-05	1.6e-06	-0.935
233648_at	0.00027	5.11e-06	-2.07813				233648_at	7.6e-08	1.05e-08	-0.841348				233648_at	0.0072381	0.000226	-3.14391				233648_at	1.79e-12	1.23e-14	-1.8
233868_x_at	0.00445	0.000167	-0.932782	ADAM33			233868_x_at	2.15e-23	2.99e-25	-0.836336	ADAM33			233868_x_at	0.0007339	3.16e-06	-1.09871	ADAM33			233868_x_at	5.17e-08	1.6e-09	-0.93	ADAM33
234312_s_at	0.0084	0.000384	-1.17969	ACSS2			234312_s_at	7.72e-12	5.6e-13	-0.684317	ACSS2			234312_s_at	0.0085718	0.000297	-3.02513	ACSS2			234312_s_at	1.03e-08	2.63e-10	-0.818	ACSS2
235088_at	0.00986	0.000475	1.64157	C4orf46			235088_at	1.25e-17	3.92e-19	0.771586	C4orf46			235088_at	0.0009708	5.89e-06	2.14052	C4orf46			235088_at	0.00148	0.000196	0.653	C4orf46
235201_at	0.000822	2.01e-05	-1.74417	FOXP2			235201_at	3.23e-22	5.33e-24	-0.961735	FOXP2			235201_at	0.0004476	9.13e-07	-3.751	FOXP2			235201_at	1.61e-08	4.35e-10	-1.24	FOXP2
235279_at	2.66e-06	2.13e-08	-1.38429				235279_at	7.84e-15	3.6e-16	-0.47924				235279_at	0.0021693	2.97e-05	-2.5504				235279_at	8.1e-07	3.59e-08	-0.787
235306_at	0.0041	0.00015	-1.41988	GIMAP8			235306_at	3.49e-15	1.53e-16	-1.03728	GIMAP8			235306_at	0.0021512	2.86e-05	-2.72324	GIMAP8			235306_at	3.09e-10	4.91e-12	-1.44	GIMAP8
235308_at	0.00593	0.00024	-1.72165	ZBTB20			235308_at	5.32e-30	3.03e-32	-1.53312	ZBTB20			235308_at	0.0046443	0.000107	-2.09936	ZBTB20			235308_at	4.28e-10	6.94e-12	-1.22	ZBTB20
235368_at	2.32e-05	2.73e-07	-2.93733	ADAMTS5			235368_at	1.39e-48	1.63e-52	-2.6762	ADAMTS5			235368_at	0.002463	3.76e-05	-4.873	ADAMTS5			235368_at	8.55e-15	2.46e-17	-2.91	ADAMTS5
235369_at	0.000442	9.3e-06	-1.29441	C14orf28			235369_at	2.1e-20	4.47e-22	-0.80871	C14orf28			235369_at	0.0082317	0.000277	-2.47331	C14orf28			235369_at	4.44e-09	9.9e-11	-1.14	C14orf28
235424_at	0.00804	0.000362	-1.32805				235424_at	5.03e-19	1.29e-20	-0.686189				235424_at	0.0089065	0.000317	-1.31259				235424_at	1.13e-10	1.53e-12	-1.1
235489_at	2.71e-09	7.08e-12	-3.60448	RHOJ			235489_at	4.57e-38	7.51e-41	-1.90643	RHOJ			235489_at	0.0052605	0.000135	-3.5163	RHOJ			235489_at	4.44e-14	1.74e-16	-2.36	RHOJ
235556_at	0.00234	7.38e-05	-1.80886	CREBRF			235556_at	2.96e-26	2.8e-28	-1.12284	CREBRF			235556_at	0.0064943	0.00019	-2.53208	CREBRF			235556_at	2.48e-10	3.83e-12	-1.37	CREBRF
235570_at	6.52e-10	1.46e-12	-3.83615	RBMS3			235570_at	4.67e-44	2.73e-47	-2.00617	RBMS3			235570_at	0.0005725	1.73e-06	-4.52529	RBMS3			235570_at	2.13e-12	1.55e-14	-2.37	RBMS3
235616_at	6.97e-12	9.17e-15	-3.40854	TSHZ2			235616_at	2.31e-44	1.06e-47	-1.90893	TSHZ2			235616_at	0.0015974	1.69e-05	-3.82284	TSHZ2			235616_at	1.32e-15	2.47e-18	-2.81	TSHZ2
235658_at	0.00419	0.000154	-1.21995				235658_at	1.26e-13	6.93e-15	-0.420081				235658_at	0.0059942	0.000168	-2.41702				235658_at	6.45e-06	3.78e-07	-0.77
235737_at	0.00458	0.000173	-0.931193	TSLP			235737_at	3.88e-16	1.49e-17	-0.674223	TSLP			235737_at	0.0006796	2.71e-06	-3.74536	TSLP			235737_at	9.66e-10	1.77e-11	-1.14	TSLP
235753_at	8.2e-06	8.15e-08	-1.76389	HOXA7			235753_at	2.87e-34	8.71e-37	-1.03419	HOXA7			235753_at	0.0002023	2.53e-07	-3.04856	HOXA7			235753_at	2.2e-12	1.62e-14	-1.5	HOXA7
235759_at	1.49e-08	5.12e-11	-2.10892				235759_at	7.13e-34	2.32e-36	-1.47875				235759_at	0.0004476	9.11e-07	-3.20215				235759_at	8.37e-17	9.19e-20	-2.34
235821_at	0.0025	8.06e-05	1.76393				235821_at	7.27e-30	4.24e-32	1.13545				235821_at	0.0047447	0.000112	1.73253				235821_at	1.61e-12	1.09e-14	2.03
235849_at	3.58e-19	4.59e-23	-6.1398	SCARA5			235849_at	5.81e-29	3.73e-31	-2.00932	SCARA5			235849_at	0.0007339	3.14e-06	-6.99795	SCARA5			235849_at	4.67e-21	6.84e-25	-4.47	SCARA5
235885_at	0.000334	6.64e-06	-1.08546	P2RY12			235885_at	5.92e-09	6.76e-10	-0.822427	P2RY12			235885_at	0.0062515	0.000179	-3.3712	P2RY12			235885_at	1.26e-11	1.24e-13	-1.85	P2RY12
235978_at	2.61e-08	9.88e-11	-2.78507	FABP4			235978_at	2.06e-13	1.17e-14	-2.2441	FABP4			235978_at	0.001133	8.04e-06	-7.84037	FABP4			235978_at	9.4e-14	4.26e-16	-3.1	FABP4
236010_at	2.61e-08	9.86e-11	-2.03891				236010_at	7.59e-11	6.43e-12	-0.586585				236010_at	0.0041166	8.83e-05	-2.97236				236010_at	2.81e-09	5.92e-11	-0.941
236038_at	0.00232	7.31e-05	-1.56687				236038_at	8.1e-30	4.83e-32	-1.32085				236038_at	0.0008452	4.36e-06	-4.82321				236038_at	1.88e-17	1.46e-20	-1.8
236262_at	5.03e-08	2.12e-10	-2.28054	MMRN2			236262_at	5.98e-15	2.7e-16	-1.1819	MMRN2			236262_at	0.0016277	1.73e-05	-3.83652	MMRN2			236262_at	2.18e-12	1.61e-14	-1.84	MMRN2
236359_at	8.3e-14	5.62e-17	-3.33554	SCN4B			236359_at	4.62e-42	3.55e-45	-1.62312	SCN4B			236359_at	7.89e-05	2.97e-08	-4.19639	SCN4B			236359_at	4.01e-16	6.31e-19	-2.55	SCN4B
236383_at	3.14e-06	2.59e-08	-1.22766				236383_at	1.85e-15	7.79e-17	-0.934307				236383_at	0.0023078	3.33e-05	-4.22689				236383_at	8.41e-14	3.73e-16	-1.72
236641_at	0.000107	1.66e-06	2.80456	KIF14			236641_at	2.57e-26	2.39e-28	0.943165	KIF14			236641_at	0.000818	4.05e-06	2.46093	KIF14			236641_at	3.83e-06	2.09e-07	1.42	KIF14
236936_at	0.00116	3.06e-05	-1.30329				236936_at	9.79e-18	3.02e-19	-0.94472				236936_at	0.0002595	4.11e-07	-4.84868				236936_at	6.16e-18	3.16e-21	-2.51
237157_at	8.15e-07	5.37e-09	-2.27234				237157_at	1.35e-13	7.45e-15	-0.933999				237157_at	0.0020424	2.61e-05	-3.15446				237157_at	8.26e-14	3.64e-16	-1.9
237351_at	7.51e-07	4.81e-09	-1.73871				237351_at	9.28e-15	4.3e-16	-1.06662				237351_at	8.95e-05	4.46e-08	-5.55466				237351_at	2.35e-09	4.84e-11	-1.61
237465_at	0.00415	0.000152	-1.42461	USP53			237465_at	8.39e-18	2.57e-19	-1.18844	USP53			237465_at	0.0021261	2.8e-05	-1.60642	USP53			237465_at	9.85e-11	1.3e-12	-2.05	USP53
237624_at	0.000756	1.82e-05	-1.60269				237624_at	3.38e-06	6.2e-07	-0.355265				237624_at	0.0009184	5.22e-06	-2.21465				237624_at	1.02e-11	9.66e-14	-1.19
237727_at	8.34e-07	5.51e-09	-1.38783				237727_at	3.46e-10	3.26e-11	-0.568113				237727_at	0.0002273	3.04e-07	-3.26504				237727_at	1.93e-07	7.02e-09	-1.1
238036_at	7.09e-06	6.86e-08	-1.24318				238036_at	2.75e-09	2.99e-10	-0.415722				238036_at	0.0088583	0.000314	-2.33826				238036_at	7.34e-08	2.37e-09	-0.915
238062_at	2.24e-14	1.27e-17	-2.52789	GPIHBP1			238062_at	1.06e-16	3.73e-18	-0.975322	GPIHBP1			238062_at	0.0001538	1.35e-07	-5.67783	GPIHBP1			238062_at	7.83e-17	8.23e-20	-2.02	GPIHBP1
238151_at	0.000892	2.22e-05	-1.55595				238151_at	9.47e-23	1.43e-24	-1.09301				238151_at	0.0095658	0.000354	-2.80534				238151_at	3.33e-14	1.24e-16	-1.67
238332_at	1.14e-05	1.18e-07	-3.10912	ANKRD29			238332_at	1.2e-29	7.3e-32	-1.18552	ANKRD29			238332_at	0.0008607	4.53e-06	-3.65235	ANKRD29			238332_at	5.94e-11	7.25e-13	-2.05	ANKRD29
238447_at	2.96e-07	1.63e-09	-3.03599	RBMS3			238447_at	7.62e-42	6.13e-45	-2.39633	RBMS3			238447_at	0.0001001	5.9e-08	-3.8281	RBMS3			238447_at	3.85e-12	3.13e-14	-2.01	RBMS3
238458_at	1.08e-09	2.54e-12	-1.89545	MICU3			238458_at	1.93e-24	2.35e-26	-1.33148	MICU3			238458_at	0.0006775	2.61e-06	-3.7769	MICU3			238458_at	2.23e-12	1.65e-14	-1.83	MICU3
238577_s_at	1.39e-14	7.61e-18	-3.97288	TSHZ2			238577_s_at	5.3e-37	1.1e-39	-1.80896	TSHZ2			238577_s_at	0.002575	4.13e-05	-3.40691	TSHZ2			238577_s_at	1.88e-17	1.51e-20	-3.16	TSHZ2
238868_at	0.00142	3.92e-05	-1.61095	UACA			238868_at	3.33e-14	1.67e-15	-0.78626	UACA			238868_at	0.0018839	2.27e-05	-1.95568	UACA			238868_at	9.99e-09	2.52e-10	-1.32	UACA
238906_s_at	7.42e-06	7.22e-08	-1.95391	RHOJ			238906_s_at	1.81e-19	4.34e-21	-0.878399	RHOJ			238906_s_at	0.0068609	0.000208	-2.08331	RHOJ			238906_s_at	6.42e-09	1.52e-10	-1.58	RHOJ
238929_at	6.11e-05	8.46e-07	-1.49884	SRSF8			238929_at	6.8e-16	2.69e-17	-0.683701	SRSF8			238929_at	0.0063256	0.000182	-1.44227	SRSF8			238929_at	1.53e-07	5.44e-09	-0.997	SRSF8
239185_at	9.49e-09	2.9e-11	-1.78056	ABCA9			239185_at	9.31e-25	1.09e-26	-1.95213	ABCA9			239185_at	0.0010051	6.27e-06	-2.51803	ABCA9			239185_at	2.44e-13	1.27e-15	-2.13	ABCA9
239262_at	1.9e-09	4.79e-12	-3.06815				239262_at	1.93e-24	2.35e-26	-1.94418				239262_at	0.0098661	0.00037	-5.05091				239262_at	7.83e-17	8.31e-20	-2.57
239523_at	7.5e-07	4.78e-09	-1.35793	TUSC5			239523_at	3.91e-10	3.71e-11	-1.23151	TUSC5			239523_at	0.0019499	2.42e-05	-6.75204	TUSC5			239523_at	3.33e-07	1.31e-08	-1.21	TUSC5
239849_at	2.4e-08	8.86e-11	-2.48156				239849_at	9.93e-13	6.25e-14	-1.11971				239849_at	0.0003231	5.55e-07	-5.06072				239849_at	2.29e-09	4.7e-11	-1.48
240245_at	9.78e-15	4.9e-18	-3.50036				240245_at	2.83e-13	1.64e-14	-1.04985				240245_at	0.0009126	5.12e-06	-3.2157				240245_at	5.15e-14	2.09e-16	-1.95
241381_at	5.11e-08	2.16e-10	-1.63485	CXorf36			241381_at	6.83e-05	1.6e-05	-0.368983	CXorf36			241381_at	0.0065505	0.000192	-2.80203	CXorf36			241381_at	6.29e-09	1.49e-10	-1.01	CXorf36
241789_at	2.3e-13	1.64e-16	-2.44601	RBMS3			241789_at	2.93e-46	7.49e-50	-2.21681	RBMS3			241789_at	0.0003646	6.66e-07	-3.93487	RBMS3			241789_at	8.29e-16	1.45e-18	-2.15	RBMS3
241929_at	8.98e-06	9.09e-08	-2.77249				241929_at	1.27e-05	2.58e-06	-0.698246				241929_at	0.0025021	3.86e-05	-5.63718				241929_at	9.58e-07	4.36e-08	-1.83
242006_at	0.00275	9.11e-05	-0.99696	LCA5			242006_at	1.19e-16	4.25e-18	-0.431393	LCA5			242006_at	0.0068898	0.000209	-0.311032	LCA5			242006_at	1.7e-05	1.13e-06	-0.736	LCA5
242137_at	2.97e-10	5.54e-13	-1.91161	RBMS3			242137_at	5.21e-10	5.01e-11	-0.510417	RBMS3			242137_at	0.0074689	0.000237	-2.44854	RBMS3			242137_at	7.1e-06	4.23e-07	-0.766	RBMS3
242532_at	4.09e-06	3.5e-08	-1.88431				242532_at	1.46e-09	1.52e-10	-0.736074				242532_at	0.0006826	2.76e-06	-2.6434				242532_at	0.000146	1.35e-05	-0.806
242541_at	9.84e-12	1.39e-14	-3.12659	ABCA9			242541_at	2.02e-17	6.47e-19	-1.15596	ABCA9			242541_at	0.0059223	0.000164	-4.05978	ABCA9			242541_at	9.93e-15	2.91e-17	-2.16	ABCA9
242736_at	1.72e-06	1.27e-08	-2.39415				242736_at	5.56e-09	6.31e-10	-0.821477				242736_at	0.000818	4.06e-06	-5.11664				242736_at	2.74e-12	2.06e-14	-2.15
242945_at	6.29e-05	8.77e-07	-1.63096	FAM20A			242945_at	8.07e-05	1.92e-05	-0.340588	FAM20A			242945_at	0.0071828	0.000223	-2.23706	FAM20A			242945_at	0.000297	3.07e-05	-0.833	FAM20A
243041_s_at	0.000109	1.71e-06	-1.11597				243041_s_at	3.13e-31	1.48e-33	-1.57444				243041_s_at	0.0005685	1.67e-06	-4.0226				243041_s_at	1.98e-16	2.61e-19	-2.14
243481_at	4.35e-06	3.81e-08	-0.98797	RHOJ			243481_at	7.42e-17	2.58e-18	-0.73542	RHOJ			243481_at	0.0022024	3.04e-05	-3.09794	RHOJ			243481_at	8.3e-13	4.99e-15	-1.57	RHOJ
243715_at	7.08e-06	6.84e-08	-2.41663				243715_at	6.73e-08	9.17e-09	-0.431494				243715_at	0.0025135	3.9e-05	-1.78455				243715_at	9.43e-08	3.15e-09	-0.986
243940_at	7.42e-07	4.71e-09	-1.91039	TSHZ2			243940_at	5.92e-30	3.38e-32	-1.86671	TSHZ2			243940_at	0.001545	1.6e-05	-3.1099	TSHZ2			243940_at	1.84e-13	9.04e-16	-2.13	TSHZ2
244420_at	6.13e-07	3.77e-09	-1.48231				244420_at	9.25e-10	9.32e-11	-0.707907				244420_at	0.0006513	2.42e-06	-4.43361				244420_at	3.64e-05	2.73e-06	-0.839
244447_at	0.00632	0.000261	-1.59756				244447_at	1.96e-09	2.08e-10	-0.761253				244447_at	0.0061173	0.000173	-1.95253				244447_at	2.62e-07	1e-08	-1.18
244521_at	9.78e-15	5.01e-18	-3.49594	TSHZ2			244521_at	2.81e-40	3.24e-43	-1.94669	TSHZ2			244521_at	0.0044252	9.91e-05	-2.38592	TSHZ2			244521_at	2.84e-07	1.1e-08	-1.04	TSHZ2
244677_at	1.14e-07	5.5e-10	-2.74879				244677_at	1.31e-13	7.19e-15	-1.4426				244677_at	0.0026417	4.3e-05	-3.40848				244677_at	1.26e-07	4.38e-09	-1.49
244876_at	3.77e-05	4.79e-07	-1.43094				244876_at	2.91e-10	2.7e-11	-0.768064				244876_at	0.0005282	1.42e-06	-4.21884				244876_at	1.89e-10	2.83e-12	-1.38
244885_at	2.1e-06	1.61e-08	-1.18221	EBF2			244885_at	1.73e-10	1.55e-11	-1.02254	EBF2			244885_at	0.003365	6.37e-05	-3.96443	EBF2			244885_at	5.52e-13	3.21e-15	-1.79	EBF2
32259_at	0.000549	1.2e-05	-1.34702	EZH1			32259_at	2.62e-28	1.84e-30	-0.983731	EZH1			32259_at	0.0043164	9.54e-05	-2.74363	EZH1			32259_at	1.47e-10	2.08e-12	-1.02	EZH1
32625_at	6.51e-07	4.04e-09	-1.37669	NPR1			32625_at	5.7e-18	1.7e-19	-1.06933	NPR1			32625_at	0.0017854	2.02e-05	-5.16581	NPR1			32625_at	7.82e-15	2.2e-17	-1.57	NPR1
35776_at	0.000929	2.33e-05	-0.906986	ITSN1			35776_at	1.26e-13	6.93e-15	-0.85802	ITSN1			35776_at	0.0075684	0.000242	-3.20133	ITSN1			35776_at	3.3e-05	2.43e-06	-0.662	ITSN1
36829_at	5.9e-07	3.57e-09	-1.92709	PER1			36829_at	1.24e-11	9.35e-13	-0.534342	PER1			36829_at	0.0036177	7.21e-05	-3.24445	PER1			36829_at	5.37e-11	6.49e-13	-1.64	PER1
41644_at	0.00217	6.76e-05	-1.57515	SASH1			41644_at	2.08e-25	2.23e-27	-0.836609	SASH1			41644_at	0.0097128	0.000363	-1.94112	SASH1			41644_at	6.87e-09	1.64e-10	-1.13	SASH1
43427_at	2.55e-05	3.06e-07	-2.73476	ACACB			43427_at	1.51e-21	2.74e-23	-1.8641	ACACB			43427_at	0.0014996	1.48e-05	-6.40802	ACACB			43427_at	2.35e-15	5.19e-18	-2.83	ACACB
45297_at	8.83e-06	8.92e-08	-2.39819	EHD2			45297_at	7.22e-13	4.44e-14	-0.987658	EHD2			45297_at	0.0049884	0.000123	-3.74575	EHD2			45297_at	5.49e-05	4.37e-06	-1.12	EHD2
49111_at	1.29e-06	9.14e-09	-1.6307	ARRB1			49111_at	3.11e-16	1.17e-17	-0.60202	ARRB1			49111_at	0.0099689	0.000376	-1.91782	ARRB1			49111_at	6.98e-06	4.14e-07	-0.928	ARRB1
49452_at	5.31e-06	4.81e-08	-3.26691	ACACB			49452_at	1.22e-22	1.89e-24	-2.07116	ACACB			49452_at	0.0018576	2.18e-05	-6.52874	ACACB			49452_at	2.91e-15	6.93e-18	-3.09	ACACB
58780_s_at	0.00211	6.52e-05	-1.53833	ARHGEF40			58780_s_at	2.75e-30	1.51e-32	-1.39832	ARHGEF40			58780_s_at	0.0048569	0.000117	-2.62994	ARHGEF40			58780_s_at	2.09e-07	7.71e-09	-0.954	ARHGEF40
65718_at	9.21e-07	6.18e-09	-1.78818	GPR124			65718_at	9.72e-28	7.4e-30	-1.06916	GPR124			65718_at	0.0002595	3.9e-07	-2.21726	GPR124			65718_at	2.68e-11	2.97e-13	-1.17	GPR124
AFFX-HUMISGF3A/M97935_3_at	0.00905	0.000422	1.58649	STAT1			AFFX-HUMISGF3A/M97935_3_at	3.08e-24	3.85e-26	1.15127	STAT1			AFFX-HUMISGF3A/M97935_3_at	0.0053372	0.000139	1.80701	STAT1			AFFX-HUMISGF3A/M97935_3_at	4.94e-07	2.05e-08	0.967	STAT1
