# Supplementary material for: Genome-wide screen identifies a novel prognostic signature for breast cancer survival
Source: Oncotarget. 2017 Jan 21;8(8):14003–16. doi: 10.18632/oncotarget.14776 (PMC5355157; doi:10.18632/oncotarget.14776)
Supplement: Supplementary file 4 [file oncotarget-08-14003-s004.xlsx]

## Sheet: Sheet1
Tabls S3. Genes significantly associated with relapse-free survival in breast cancer patients.
HR<1	RFS	Gene Symbol	HR	P-value			HR>1	RFS	Gene Symbol	HR	P-value
	237727_at		0.43	1e-16				220840_s_at	C1orf112	1.27	4.8e-05
	228730_s_at	SCRN2	0.45	1e-16				203714_s_at	TBCE	1.28	2e-05
	230800_at	ADCY4	0.45	1e-16				219960_s_at	UCHL5	1.28	2e-05
	1560049_at		0.46	1e-16				218151_x_at	SLC52A2	1.29	1.2e-05
	229531_at		0.47	1e-16				218257_s_at	UGGT1	1.29	1.2e-05
	243715_at		0.47	1e-16				201695_s_at	PNP	1.3	6.3e-06
	244420_at		0.47	1.2e-12				202148_s_at	PYCR1	1.31	3.8e-06
	232527_at	PSMD6-AS2	0.48	1e-16				202737_s_at	LSM4	1.32	1.5e-06
	232584_at		0.49	1e-16				209709_s_at	HMMR	1.32	1.9e-06
	242541_at	ABCA9	0.5	1e-16				218512_at	WDR12	1.32	2.3e-06
	232882_at		0.5	1.1e-16				219544_at	BORA	1.34	4.7e-07
	237157_at		0.5	1.1e-16				206074_s_at	HMGA1	1.34	5.9e-07
	227183_at	CARMN	0.51	2.2e-16				219061_s_at	LAGE3	1.34	6.3e-07
	230350_at	TIAL1	0.51	6.7e-16				221027_s_at	PLA2G12A	1.35	2.3e-07
	1557422_at		0.51	7.8e-16				214501_s_at	H2AFY	1.36	1e-07
	212914_at	CBX7	0.52	1e-16				219539_at	GEMIN6	1.36	1e-07
	226250_at	ZBTB20	0.52	2.4e-15				212021_s_at	MKI67	1.36	1.3e-07
	228480_at	VAPA	0.52	2.7e-15				202613_at	CTPS1	1.37	6.2e-08
	242736_at		0.52	3.6e-15				203046_s_at	TIMELESS	1.41	3e-09
	242532_at		0.52	5.7e-15				202338_at	TK1	1.41	4.1e-09
	229287_at	PCNX1	0.53	1.1e-14				236641_at	KIF14	1.41	2.6e-05
	244677_at	PER1	0.53	2.1e-14				213599_at	OIP5	1.44	2.9e-10
	226844_at	MOB3B	0.53	3.5e-14				218360_at	RAB22A	1.44	3.3e-10
	236010_at		0.53	3.9e-14				209053_s_at	WHSC1	1.44	4.1e-10
	233868_x_at	ADAM33	0.54	5.2e-14				201584_s_at	DDX39A	1.45	1.2e-10
	225825_at	C20orf194	0.54	6.3e-14				204351_at	S100P	1.45	2.5e-10
	233442_at		0.54	8.2e-14				222680_s_at	DTL	1.45	5.7e-06
	230292_at		0.54	8.5e-14				1554408_a_at	TK1	1.45	7.1e-06
	227646_at	EBF1	0.54	1.4e-13				220083_x_at	UCHL5	1.46	6.3e-11
	235556_at	CREBRF	0.54	1.4e-13				201111_at	CSE1L	1.46	9.2e-11
	233648_at		0.54	1.5e-13				218741_at	CENPM	1.47	3.2e-11
	232935_at		0.54	1.8e-13				203358_s_at	EZH2	1.47	3.8e-11
	232852_at		0.55	3.4e-13				215438_x_at	GSPT1	1.48	1e-11
	239849_at		0.55	4.7e-13				200783_s_at	STMN1	1.48	1.6e-11
	227312_at	SNTB2	0.55	5.5e-13				204318_s_at	GTSE1	1.49	6.6e-12
	238332_at	ANKRD29	0.55	1.1e-12				203214_x_at	CDK1	1.49	7.4e-12
	244521_at	TSHZ2	0.56	1.3e-12				203276_at	LMNB1	1.49	9.2e-12
	222885_at	EMCN	0.56	1.4e-12				200910_at	CCT3	1.49	9.8e-12
	228692_at	PREX2	0.56	1.5e-12				225402_at	TP53RK	1.49	1.4e-06
	227333_at	DCUN1D3	0.56	4.2e-12				228868_x_at	CDT1	1.49	1.4e-06
	225630_at	EEPD1	0.56	4.5e-12				218538_s_at	MRS2	1.5	2.1e-12
	212549_at	STAT5B	0.57	1e-16				204768_s_at	FEN1	1.5	4.1e-12
	219689_at	SEMA3G	0.57	1e-16				225655_at	UHRF1	1.5	7.2e-07
	228618_at	PEAR1	0.57	6.7e-12				209464_at	AURKB	1.51	1.2e-12
	227121_at	ZBTB20	0.57	8e-12				202856_s_at	SLC16A3	1.51	1.3e-12
	244876_at		0.57	9.6e-12				201088_at	KPNA2	1.51	1.8e-12
	226625_at	TGFBR3	0.57	1.1e-11				219037_at	RRP15	1.51	1.8e-12
	228548_at	RAP1A	0.57	1.1e-11				228281_at	DDIAS	1.51	4.2e-07
	236262_at	MMRN2	0.57	1.1e-11				225834_at	FAM72A	1.51	4.8e-07
	237624_at		0.57	2.2e-11				205644_s_at	SNRPG	1.52	7.4e-13
	202794_at	INPP1	0.58	1e-16				229538_s_at	IQGAP3	1.52	3.5e-07
	1556364_at	ADAMTS9-AS2	0.58	2.6e-11				222740_at	ATAD2	1.52	3.6e-07
	226040_at		0.58	4e-11				222396_at	HN1	1.53	2.3e-07
	228233_at	FREM1	0.58	6.4e-11				225420_at	GPAM	1.53	3e-07
	228434_at	BTNL9	0.58	6.9e-11				218782_s_at	ATAD2	1.54	1e-13
	227809_at	ZC3H6	0.58	7.9e-11				201761_at	MTHFD2	1.54	1.6e-13
	202242_at	TSPAN7	0.59	1e-16				228729_at	CCNB1	1.54	1.3e-07
	1558828_s_at	CARMN	0.59	9.1e-11				201821_s_at	TIMM17A	1.55	3.7e-14
	243481_at	RHOJ	0.59	1.4e-10				218349_s_at	ZWILCH	1.55	5e-14
	237351_at	LOC284825	0.59	1.6e-10				203022_at	RNASEH2A	1.56	1.9e-14
	227148_at	PLEKHH2	0.59	1.7e-10				203418_at	CCNA2	1.56	2.5e-14
	227983_at	RILPL2	0.59	1.7e-10				229490_s_at		1.57	4.4e-08
	1556579_s_at	IGSF10	0.59	2.1e-10				203744_at	HMGB3	1.58	2.6e-15
	229308_at	ANKRD29	0.59	2.7e-10				213577_at	SQLE	1.58	4.2e-15
	205883_at	ZBTB16	0.6	1e-16				225676_s_at	DCAF13	1.58	2.8e-08
	213103_at	STARD13	0.6	1e-16				222606_at	ZWILCH	1.58	2.9e-08
	217367_s_at	ZHX3	0.6	1e-16				205339_at	STIL	1.59	1.7e-15
	225354_s_at	SH3BGRL2	0.6	3.7e-10				202107_s_at	MCM2	1.59	2.2e-15
	236936_at		0.6	4e-10				209218_at	SQLE	1.59	2.3e-15
	231991_at	CCM2L	0.6	4.8e-10				218308_at	TACC3	1.6	7.8e-16
	241381_at	CXorf36	0.6	6.5e-10				204244_s_at	DBF4	1.61	2.2e-16
	230867_at	COL6A6	0.6	6.7e-10				223307_at	CDCA3	1.61	7.1e-09
	229568_at	MOB3B	0.6	7.6e-10				219787_s_at	ECT2	1.62	1.1e-16
	227095_at	LEPROT	0.6	7.7e-10				221436_s_at	CDCA3	1.62	1.1e-16
	235885_at	P2RY12	0.6	9.9e-10				219105_x_at	ORC6	1.63	1e-16
	205933_at	SETBP1	0.61	1e-16				210559_s_at	CDK1	1.63	1.1e-16
	212494_at	TNS2	0.61	1e-16				223381_at	NUF2	1.63	2.3e-09
	214829_at	AASS	0.61	1.1e-16				201292_at	TOP2A	1.64	1e-16
	43427_at	ACACB	0.61	1.1e-16				205024_s_at	RAD51	1.64	1e-16
	229910_at	SHE	0.61	1.2e-09				209408_at	KIF2C	1.65	1e-16
	231262_at		0.61	1.2e-09				228069_at	MTFR2	1.65	9.6e-10
	236359_at	SCN4B	0.61	1.2e-09				203432_at	TMPO	1.66	1e-16
	225509_at	SAP30L	0.61	1.3e-09				204033_at	TRIP13	1.68	1e-16
	239262_at		0.61	1.3e-09				209714_s_at	CDKN3	1.68	1e-16
	226713_at	CCDC50	0.61	1.4e-09				204767_s_at	FEN1	1.69	1e-16
	238929_at	SRSF8	0.61	1.4e-09				207165_at	HMMR	1.69	1e-16
	235489_at	RHOJ	0.61	1.6e-09				218755_at	KIF20A	1.69	1e-16
	244447_at		0.61	1.7e-09				204444_at	KIF11	1.7	1e-16
	238906_s_at	RHOJ	0.61	1.9e-09				219148_at	PBK	1.7	1e-16
	229985_at	BTNL9	0.61	2.6e-09				206364_at	KIF14	1.71	1e-16
	238577_s_at	TSHZ2	0.61	2.9e-09				228323_at	CASC5	1.71	6.6e-11
	226992_at	NOSTRIN	0.61	3.2e-09				202580_x_at	FOXM1	1.72	1e-16
	1564525_at	GSN	0.61	3.5e-09				203145_at	SPAG5	1.72	1e-16
	229172_at	HSPA12B	0.61	3.5e-09				222958_s_at	DEPDC1	1.72	3.6e-11
	240245_at		0.61	3.6e-09				203554_x_at	PTTG1	1.73	1e-16
	230109_at	PDE7B	0.61	4e-09				211762_s_at	KPNA2	1.73	1e-16
	213058_at	TTC28	0.62	2.2e-16				202503_s_at	KIAA0101	1.74	1e-16
	36829_at	PER1	0.62	3.3e-16				204026_s_at	ZWINT	1.74	1e-16
	219563_at	LINC00341	0.62	4.4e-16				204170_s_at	CKS2	1.74	1e-16
	212741_at	MAOA	0.62	5.6e-16				213007_at	FANCI	1.74	1e-16
	32259_at	EZH1	0.62	7.8e-16				217755_at	HN1	1.74	1e-16
	222478_at	VPS36	0.62	4.1e-09				230165_at	SGO2	1.74	1.6e-11
	225510_at	OAF	0.62	4.5e-09				206102_at	GINS1	1.75	1e-16
	232570_s_at	ADAM33	0.62	4.7e-09				210052_s_at	TPX2	1.75	1e-16
	230418_s_at	GALNT16	0.62	6.7e-09				201202_at	PCNA	1.76	1e-16
	226303_at	PGM5	0.62	6.9e-09				218355_at	KIF4A	1.77	1e-16
	235849_at	SCARA5	0.62	6.9e-09				219978_s_at	NUSAP1	1.77	1e-16
	222453_at	CYBRD1	0.62	7.1e-09				202954_at	UBE2C	1.79	1e-16
	228642_at	HOTAIRM1	0.62	8.1e-09				204126_s_at	CDC45	1.79	1e-16
	208335_s_at	ACKR1	0.63	7.8e-16				207828_s_at	CENPF	1.79	1e-16
	213451_x_at	TNXB	0.63	7.8e-16				212022_s_at	MKI67	1.79	1e-16
	208609_s_at	TNXB	0.63	1.3e-15				225687_at	FAM83D	1.79	1.5e-12
	205619_s_at	MEOX1	0.63	1.6e-15				223700_at	MND1	1.79	1.7e-12
	221928_at	ACACB	0.63	1.9e-15				203362_s_at	MAD2L1	1.81	1e-16
	207170_s_at	LETMD1	0.63	3.6e-15				204146_at	RAD51AP1	1.81	1e-16
	203812_at	SLIT3	0.63	5.7e-15				218039_at	NUSAP1	1.82	1e-16
	227762_at		0.63	1.3e-08				219990_at	E2F8	1.82	1e-16
	230670_at	IGSF10	0.63	1.5e-08				204641_at	NEK2	1.83	1e-16
	230250_at	PTPRB	0.63	1.6e-08				203213_at	CDK1	1.85	1e-16
	1552509_a_at	CD300LG	0.63	1.7e-08				224753_at	CDCA5	1.85	1.1e-13
	235424_at	FAM122A	0.63	2e-08				203755_at	BUB1B	1.86	1e-16
	225629_s_at	ZBTB4	0.63	2.2e-08				213226_at	CCNA2	1.86	1e-16
	228875_at	FAM162B	0.63	2.8e-08				202095_s_at	BIRC5	1.87	1e-16
	235306_at	GIMAP8	0.63	2.8e-08				205046_at	CENPE	1.87	1e-16
	228159_at	WDFY2	0.63	3.1e-08				209642_at	BUB1	1.87	1e-16
	238458_at	MICU3	0.63	3.1e-08				208079_s_at	AURKA	1.88	1e-16
	238036_at	SHE	0.63	3.3e-08				213008_at	FANCI	1.88	1e-16
	234312_s_at	ACSS2	0.63	3.4e-08				213911_s_at	H2AFZ	1.88	1e-16
	221045_s_at	PER3	0.64	7e-15				225723_at	CCDC167	1.88	2.5e-14
	49452_at	ACACB	0.64	1e-14				204162_at	NDC80	1.89	1e-16
	213317_at	CLIC5	0.64	4.4e-14				204825_at	MELK	1.89	1e-16
	203249_at	EZH1	0.64	5.5e-14				218585_s_at	DTL	1.9	1e-16
	235570_at	RBMS3	0.64	3.6e-08				222608_s_at	ANLN	1.9	7.8e-15
	227444_at	ARMCX4	0.64	3.7e-08				1554768_a_at	MAD2L1	1.9	8.9e-15
	244885_at	EBF2	0.64	4.1e-08				202870_s_at	CDC20	1.91	1e-16
	1556427_s_at	LRRN4CL	0.64	4.2e-08				219918_s_at	ASPM	1.91	1e-16
	229310_at	KLHL29	0.64	4.5e-08				228273_at	PRR11	1.91	5.4e-15
	235759_at	NECAB1	0.64	4.6e-08				204092_s_at	AURKA	1.92	1e-16
	229127_at	JAM2	0.64	5.4e-08				204822_at	TTK	1.92	1e-16
	227874_at	EMCN	0.64	6.3e-08				215171_s_at	TIMM17A	1.92	1e-16
	222717_at	SDPR	0.64	9.2e-08				219555_s_at	CENPN	1.92	1e-16
	216333_x_at	TNXB	0.65	9.2e-14				203764_at	DLGAP5	1.93	1e-16
	206163_at	MAB21L1	0.65	1.1e-13				218542_at	CEP55	1.95	1e-16
	202723_s_at	FOXO1	0.65	1.6e-13				209773_s_at	RRM2	1.96	1e-16
	219091_s_at	MMRN2	0.65	1.6e-13				218883_s_at	CENPU	1.96	1e-16
	213195_at	LYRM9	0.65	1.7e-13				1555758_a_at	CDKN3	1.96	3.3e-16
	201010_s_at	TXNIP	0.65	3.3e-13				205034_at	CCNE2	1.97	1e-16
	1559296_at	ADAMTS9-AS2	0.65	2.2e-07				222077_s_at	RACGAP1	1.97	1e-16
	1566482_at		0.65	2.2e-07				200853_at	H2AFZ	1.98	1e-16
	225093_at	UTRN	0.65	2.3e-07				201291_s_at	TOP2A	1.99	1e-16
	226380_at	PTPN21	0.65	2.3e-07				202779_s_at	UBE2S	1.99	1e-16
	223119_s_at	USP47	0.65	2.4e-07				221520_s_at	CDCA8	1.99	1e-16
	1558820_a_at	CCDC178	0.65	2.6e-07				204962_s_at	CENPA	2	1e-16
	205730_s_at	ABLIM3	0.66	4.1e-13				214710_s_at	CCNB1	2.01	1e-16
	205907_s_at	OMD	0.66	5.7e-13				201890_at	RRM2	2.02	1e-16
	204754_at	HLF	0.66	7e-13				218009_s_at	PRC1	2.02	1e-16
	204793_at	GPRASP1	0.66	9.9e-13				204709_s_at	KIF23	2.03	1e-16
	222043_at	CLU	0.66	1e-12				202705_at	CCNB2	2.07	1e-16
	210839_s_at	ENPP2	0.66	1.2e-12				223229_at	UBE2T	2.19	1e-16
	219304_s_at	PDGFD	0.66	1.2e-12
	204249_s_at	LMO2	0.66	1.3e-12
	203851_at	IGFBP6	0.66	1.4e-12
	211986_at	AHNAK	0.66	1.5e-12
	206093_x_at		0.66	1.9e-12
	228568_at	GCOM1	0.66	3.3e-07
	229844_at	FOXP1	0.66	3.3e-07
	235616_at	TSHZ2	0.66	3.3e-07
	226846_at	PHYHD1	0.66	3.4e-07
	1553243_at	ITIH5	0.66	3.5e-07
	230351_at	FGF14-AS2	0.66	4.1e-07
	226657_at	NATD1	0.66	4.2e-07
	225729_at	C6orf89	0.66	4.8e-07
	218711_s_at	SDPR	0.67	3.7e-12
	202747_s_at	ITM2A	0.67	4.2e-12
	205908_s_at	OMD	0.67	5.4e-12
	202192_s_at	GAS7	0.67	5.9e-12
	217504_at	ABCA6	0.67	9e-12
	225575_at	LIFR	0.67	7.2e-07
	228854_at		0.67	8.7e-07
	231411_at	LHFP	0.67	9.3e-07
	226795_at	LRCH1	0.67	1.1e-06
	223623_at	C2orf40	0.67	1.3e-06
	236038_at	RNF150	0.67	1.3e-06
	228750_at	COL14A1	0.67	1.4e-06
	227771_at	LIFR	0.67	1.5e-06
	228339_at	ECSCR	0.67	1.5e-06
	228665_at	CYYR1	0.67	1.6e-06
	225840_at	TEF	0.67	1.7e-06
	205384_at	FXYD1	0.68	1.6e-11
	204154_at	CDO1	0.68	1.7e-11
	203799_at	CD302	0.68	2.4e-11
	212239_at	PIK3R1	0.68	2.9e-11
	217707_x_at	SMARCA2	0.68	4.9e-11
	219064_at	ITIH5	0.68	5.6e-11
	206742_at	FIGF	0.68	5.9e-11
	209821_at	IL33	0.68	6.6e-11
	219213_at	JAM2	0.68	7.5e-11
	229898_at	SNX33	0.68	2.2e-06
	227780_s_at	ECSCR	0.68	2.3e-06
	232204_at	EBF1	0.68	2.8e-06
	222722_at	OGN	0.68	4.2e-06
	210852_s_at	AASS	0.69	1.2e-10
	212419_at	ZCCHC24	0.69	2.1e-10
	201957_at	PPP1R12B	0.69	2.3e-10
	209047_at	AQP1	0.69	2.4e-10
	218901_at	PLSCR4	0.69	2.4e-10
	204719_at	ABCA8	0.69	3.1e-10
	221796_at	NTRK2	0.69	3.2e-10
	227410_at	FAM43A	0.69	6.3e-06
	1555929_s_at		0.69	7.2e-06
	224945_at	BTBD7	0.69	8.6e-06
	238062_at	GPIHBP1	0.69	9.6e-06
	201368_at	ZFP36L2	0.7	4.7e-10
	205208_at	ALDH1L1	0.7	4.7e-10
	209540_at	IGF1	0.7	4.9e-10
	204773_at	IL11RA	0.7	5.6e-10
	202931_x_at	BIN1	0.7	7.4e-10
	218656_s_at	LHFP	0.7	8.9e-10
	202552_s_at	CRIM1	0.7	1.4e-09
	212614_at	ARID5B	0.7	1.5e-09
	205392_s_at	CCL14	0.7	1.7e-09
	207016_s_at	ALDH1A2	0.7	1.7e-09
	201369_s_at	ZFP36L2	0.7	2e-09
	226911_at	EGFLAM	0.7	1.2e-05
	229839_at	SCARA5	0.7	1.2e-05
	235753_at	HOXA7	0.7	1.5e-05
	227529_s_at	AKAP12	0.7	1.7e-05
	205752_s_at	GSTM5	0.71	2e-09
	205382_s_at	CFD	0.71	3.4e-09
	210247_at	SYN2	0.71	3.4e-09
	207542_s_at	AQP1	0.71	4e-09
	221747_at	TNS1	0.71	4.5e-09
	214439_x_at	BIN1	0.71	4.9e-09
	210201_x_at	BIN1	0.71	6.4e-09
	215146_s_at	TTC28	0.71	7e-09
	214724_at	DIXDC1	0.71	7.4e-09
	204422_s_at	FGF2	0.71	7.7e-09
	220751_s_at	FAXDC2	0.71	7.9e-09
	224822_at	DLC1	0.71	2.2e-05
	1554547_at	FAM13C	0.71	2.3e-05
	227779_at	ECSCR	0.71	2.6e-05
	223235_s_at	SMOC2	0.71	3.2e-05
	226018_at	MTURN	0.71	3.3e-05
	224861_at	GNAQ	0.71	3.7e-05
	223796_at	CNTNAP3	0.71	3.8e-05
	230061_at	TM4SF18	0.71	4.2e-05
	211577_s_at	IGF1	0.72	7.8e-09
	212230_at	PLPP3	0.72	9.2e-09
	204359_at	FLRT2	0.72	9.6e-09
	204020_at	PURA	0.72	1e-08
	205251_at	PER2	0.72	1e-08
	209297_at	ITSN1	0.72	1e-08
	204134_at	PDE2A	0.72	1.1e-08
	204591_at	CHL1	0.72	1.2e-08
	206701_x_at	EDNRB	0.72	1.2e-08
	202112_at	VWF	0.72	1.4e-08
	206209_s_at	CA4	0.72	1.4e-08
	205878_at	POU6F1	0.72	1.5e-08
	219398_at	CIDEC	0.72	1.5e-08
	204753_s_at	HLF	0.72	1.6e-08
	214767_s_at	HSPB6	0.72	2.4e-08
	49111_at	ARRB1	0.72	2.7e-08
	209392_at	ENPP2	0.72	3.2e-08
	218730_s_at	OGN	0.72	3.2e-08
	209687_at	CXCL12	0.72	3.3e-08
	228368_at	ARHGAP20	0.72	4.7e-05
	221795_at	NTRK2	0.73	3.4e-08
	205528_s_at	RUNX1T1	0.73	3.6e-08
	203065_s_at	CAV1	0.73	4.2e-08
	200986_at	SERPING1	0.73	4.4e-08
	210794_s_at	MEG3	0.73	4.9e-08
	212713_at	MFAP4	0.73	5.4e-08
	209568_s_at	RGL1	0.73	6.2e-08
	209763_at	CHRDL1	0.73	7.2e-08
	209789_at	CORO2B	0.73	8e-08
	206243_at	TIMP4	0.73	8.4e-08
	217886_at	EPS15	0.73	9.3e-08
	219436_s_at	EMCN	0.74	1.2e-07
	212793_at	DAAM2	0.74	2.6e-07
	209542_x_at	IGF1	0.74	3.2e-07
	221556_at	CDC14B	0.74	3.4e-07
	213486_at	COPG2IT1	0.74	3.9e-07
	209390_at	TSC1	0.74	4e-07
	35776_at	ITSN1	0.75	4.5e-07
	204755_x_at	HLF	0.75	4.9e-07
	213541_s_at	ERG	0.75	5.1e-07
	219058_x_at	TINAGL1	0.75	5.1e-07
	218087_s_at	SORBS1	0.75	6.2e-07
	206453_s_at	NDRG2	0.75	8.2e-07
	205611_at	TNFSF12	0.75	1e-06
	202724_s_at	FOXO1	0.75	1.1e-06
	204037_at	LPAR1	0.75	1.1e-06
	218589_at	LPAR6	0.75	1.1e-06
	204271_s_at	EDNRB	0.75	1.2e-06
	204482_at	CLDN5	0.75	1.3e-06
	220765_s_at	LIMS2	0.76	1.6e-06
	220736_at	SLC19A3	0.76	1.7e-06
	221814_at	ADGRA2	0.76	1.7e-06
	209612_s_at	ADH1B	0.76	2e-06
	219132_at	PELI2	0.76	2.5e-06
	218491_s_at	THYN1	0.76	2.7e-06
	212813_at	JAM3	0.76	2.8e-06
	209541_at	IGF1	0.76	3.4e-06
	209147_s_at	PLPP1	0.77	4.1e-06
	212423_at	ZCCHC24	0.77	4.7e-06
	215513_at	HYMAI	0.77	4.7e-06
	213800_at	CFH	0.77	6e-06
	221295_at	CIDEA	0.77	7.1e-06
	204442_x_at	LTBP4	0.77	8.1e-06
	214456_x_at	SAA2	0.77	1.1e-05
	214783_s_at	ANXA11	0.78	1.2e-05
	213071_at	DPT	0.78	1.3e-05
	205529_s_at	RUNX1T1	0.78	1.7e-05
	204363_at	F3	0.78	1.8e-05
	204677_at	CDH5	0.78	1.8e-05
	213661_at	PAMR1	0.78	2.2e-05
	203088_at	FBLN5	0.78	2.4e-05
	200911_s_at	TACC1	0.78	2.5e-05
	214823_at	ZNF204P	0.78	3.3e-05
	208944_at	TGFBR2	0.79	3.9e-05
	202177_at	GAS6	0.79	4e-05
	204963_at	SSPN	0.79	4.1e-05
	201539_s_at	FHL1	0.79	4.4e-05
	205913_at	PLIN1	0.79	4.4e-05
	204389_at	MAOA	0.79	4.7e-05
	201842_s_at	EFEMP1	0.79	5.4e-05
	213675_at	PARVA	0.79	5.5e-05
	204997_at	GPD1	0.79	5.6e-05
	206262_at	ADH1C	0.79	5.7e-05
	209550_at	NDN	0.79	5.7e-05
	213844_at	HOXA5	0.79	5.8e-05
	213924_at	GNAL	0.79	6.2e-05
