# Supplementary material for: Genome-wide screen identifies a novel prognostic signature for breast cancer survival
Source: Oncotarget. 2017 Jan 21;8(8):14003–16. doi: 10.18632/oncotarget.14776 (PMC5355157; doi:10.18632/oncotarget.14776)
Supplement: Supplementary file 5 [file oncotarget-08-14003-s005.xlsx]

## Sheet: GO_382 RFS genes
Table S4. Significant GO categories associated with 382 genes significantly associated with relapse-free survival in breast cancer.
The results for the enriched GO category are listed in this table. For each GO category, the first row lists its sub-root (biological process, molecular function, or cellular component), category name, and corresponding GO ID.
The second row lists the following statistics:
C: the number of reference genes in the category
O: the number of genes in the gene set and also in the category
E: the expected number in the category
R: ratio of enrichment
rawP: p value from hypergeometric test
adjP: p value adjusted by the multiple test adjustment
Finally, genes in the category are listed. For each gene, the table lists the user uploaded ID and value (optional), Entrez ID, Ensembl Gene Stable ID, Gene symbol, and description. Ensembl Gene Stable ID and Entrez Gene ID are linked to the Ensembl and Entrez Gene databases, respectively.
HR>1										HR<1
Database:biological process Name:cell cycle phase ID:GO:0022403										Database:biological process Name:cell migration ID:GO:0016477
C=860; O=75; E=7.35; R=10.21; rawP=3.47e-60; adjP=3.16e-57										C=841; O=31; E=10.06; R=3.08; rawP=1.79e-08; adjP=2.74e-05
Index	UserID	Value	Gene Symbol	Gene Name	EntrezGene	Ensembl				Index	UserID	Value	Gene Symbol	Gene Name	EntrezGene	Ensembl
1	205034_at	NA	CCNE2	cyclin E2	9134	ENSG00000175305				1	235753_at	NA	HOXA7	homeobox A7	3204	ENSG00000122592
2	203764_at	NA	DLGAP5	discs, large (Drosophila) homolog-associated protein 5	9787	ENSG00000126787				2	204422_s_at	NA	FGF2	fibroblast growth factor 2 (basic)	2247	ENSG00000138685
3	202580_x_at	NA	FOXM1	forkhead box M1	2305	ENSG00000111206				3	236262_at	NA	MMRN2	multimerin 2	79812	ENSG00000173269
4	203554_x_at	NA	PTTG1	pituitary tumor-transforming 1	9232	ENSG00000164611				4	219091_s_at	NA	MMRN2	multimerin 2	79812	ENSG00000173269
5	210052_s_at	NA	TPX2	TPX2, microtubule-associated, homolog (Xenopus laevis)	22974	ENSG00000088325				5	212239_at	NA	PIK3R1	phosphoinositide-3-kinase, regulatory subunit 1 (alpha)	5295	ENSG00000145675
6	204162_at	NA	NDC80	NDC80 kinetochore complex component homolog (S. cerevisiae)	10403	ENSG00000080986				6	212614_at	NA	ARID5B	AT rich interactive domain 5B (MRF1-like)	84159	ENSG00000150347
7	223381_at	NA	NUF2	NUF2, NDC80 kinetochore complex component, homolog (S. cerevisiae)	83540	ENSG00000143228				7	203812_at	NA	SLIT3	slit homolog 3 (Drosophila)	6586	ENSG00000184347
8	209408_at	NA	KIF2C	kinesin family member 2C	11004	ENSG00000142945				8	224822_at	NA	DLC1	deleted in liver cancer 1	10395	ENSG00000164741
9	214710_s_at	NA	CCNB1	cyclin B1	891	ENSG00000134057				9	206742_at	NA	FIGF	c-fos induced growth factor (vascular endothelial growth factor D)	2277	ENSG00000165197
10	228729_at	NA	CCNB1	cyclin B1	891	ENSG00000134057				10	221747_at	NA	TNS1	tensin 1	7145	ENSG00000079308
11	200783_s_at	NA	STMN1	stathmin 1	3925	ENSG00000117632				11	202177_at	NA	GAS6	growth arrest-specific 6	2621	ENSG00000183087
12	219555_s_at	NA	CENPN	centromere protein N	55839	ENSG00000166451				12	203065_s_at	NA	CAV1	caveolin 1, caveolae protein, 22kDa	857	ENSG00000105974
13	213599_at	NA	OIP5	Opa interacting protein 5	11339	ENSG00000104147				13	208944_at	NA	TGFBR2	transforming growth factor, beta receptor II (70/80kDa)	7048	ENSG00000163513
14	201202_at	NA	PCNA	proliferating cell nuclear antigen	5111	ENSG00000132646				14	212813_at	NA	JAM3	junctional adhesion molecule 3	83700	ENSG00000166086
15	213226_at	NA	CCNA2	cyclin A2	890	ENSG00000145386				15	204363_at	NA	F3	coagulation factor III (thromboplastin, tissue factor)	2152	ENSG00000117525
16	203418_at	NA	CCNA2	cyclin A2	890	ENSG00000145386				16	209147_s_at	NA	PPAP2A	phosphatidic acid phosphatase type 2A	8611	ENSG00000067113
17	204768_s_at	NA	FEN1	flap structure-specific endonuclease 1	2237	ENSG00000168496				17	204037_at	NA	LPAR1	lysophosphatidic acid receptor 1	1902	ENSG00000198121
18	204767_s_at	NA	FEN1	flap structure-specific endonuclease 1	2237	ENSG00000168496				18	209821_at	NA	IL33	interleukin 33	90865	ENSG00000137033
19	204033_at	NA	TRIP13	thyroid hormone receptor interactor 13	9319	ENSG00000071539				19	226625_at	NA	TGFBR3	transforming growth factor, beta receptor III	7049	ENSG00000069702
20	218308_at	NA	TACC3	transforming, acidic coiled-coil containing protein 3	10460	ENSG00000013810				20	221814_at	NA	GPR124	G protein-coupled receptor 124	25960	ENSG00000020181
21	204170_s_at	NA	CKS2	CDC28 protein kinase regulatory subunit 2	1164	ENSG00000123975				21	205611_at	NA	TNFSF12	tumor necrosis factor (ligand) superfamily, member 12	8742	ENSG00000239697
22	223700_at	NA	MND1	meiotic nuclear divisions 1 homolog (S. cerevisiae)	84057	ENSG00000121211				22	212230_at	NA	PPAP2B	phosphatidic acid phosphatase type 2B	8613	ENSG00000162407
23	204962_s_at	NA	CENPA	centromere protein A	1058	ENSG00000115163				23	213844_at	NA	HOXA5	homeobox A5	3202	ENSG00000106004
24	219148_at	NA	PBK	PDZ binding kinase	55872	ENSG00000168078				24	209550_at	NA	NDN	necdin homolog (mouse)	4692	ENSG00000182636
25	202870_s_at	NA	CDC20	cell division cycle 20 homolog (S. cerevisiae)	991	ENSG00000117399				25	209542_x_at	NA	IGF1	insulin-like growth factor 1 (somatomedin C)	3479	ENSG00000017427
26	212022_s_at	NA	MKI67	antigen identified by monoclonal antibody Ki-67	4288	ENSG00000148773				26	211577_s_at	NA	IGF1	insulin-like growth factor 1 (somatomedin C)	3479	ENSG00000017427
27	212021_s_at	NA	MKI67	antigen identified by monoclonal antibody Ki-67	4288	ENSG00000148773				27	209541_at	NA	IGF1	insulin-like growth factor 1 (somatomedin C)	3479	ENSG00000017427
28	201890_at	NA	RRM2	ribonucleotide reductase M2	6241	ENSG00000171848				28	209540_at	NA	IGF1	insulin-like growth factor 1 (somatomedin C)	3479	ENSG00000017427
29	209773_s_at	NA	RRM2	ribonucleotide reductase M2	6241	ENSG00000171848				29	214724_at	NA	DIXDC1	DIX domain containing 1	85458	ENSG00000150764
30	203755_at	NA	BUB1B	budding uninhibited by benzimidazoles 1 homolog beta (yeast)	701	ENSG00000156970				30	206701_x_at	NA	EDNRB	endothelin receptor type B	1910	ENSG00000136160
31	219978_s_at	NA	NUSAP1	nucleolar and spindle associated protein 1	51203	ENSG00000137804				31	204271_s_at	NA	EDNRB	endothelin receptor type B	1910	ENSG00000136160
32	218039_at	NA	NUSAP1	nucleolar and spindle associated protein 1	51203	ENSG00000137804				32	209687_at	NA	CXCL12	chemokine (C-X-C motif) ligand 12	6387	ENSG00000107562
33	209464_at	NA	AURKB	aurora kinase B	9212	ENSG00000178999				33	204591_at	NA	CHL1	cell adhesion molecule with homology to L1CAM (close homolog of L1)	10752	ENSG00000134121
34	222608_s_at	NA	ANLN	anillin, actin binding protein	54443	ENSG00000011426				34	209392_at	NA	ENPP2	ectonucleotide pyrophosphatase/phosphodiesterase 2	5168	ENSG00000136960
35	202107_s_at	NA	MCM2	minichromosome maintenance complex component 2	4171	ENSG00000073111				35	210839_s_at	NA	ENPP2	ectonucleotide pyrophosphatase/phosphodiesterase 2	5168	ENSG00000136960
36	203214_x_at	NA	CDK1	cyclin-dependent kinase 1	983	ENSG00000170312				36	221796_at	NA	NTRK2	neurotrophic tyrosine kinase, receptor, type 2	4915	ENSG00000148053
37	210559_s_at	NA	CDK1	cyclin-dependent kinase 1	983	ENSG00000170312				37	221795_at	NA	NTRK2	neurotrophic tyrosine kinase, receptor, type 2	4915	ENSG00000148053
38	203213_at	NA	CDK1	cyclin-dependent kinase 1	983	ENSG00000170312				38	219213_at	NA	JAM2	junctional adhesion molecule 2	58494	ENSG00000154721
39	218883_s_at	NA	MLF1IP	MLF1 interacting protein	79682	ENSG00000151725				39	229127_at	NA	JAM2	junctional adhesion molecule 2	58494	ENSG00000154721
40	204126_s_at	NA	CDC45	cell division cycle 45 homolog (S. cerevisiae)	8318	ENSG00000093009
41	1554768_a_at	NA	MAD2L1	MAD2 mitotic arrest deficient-like 1 (yeast)	4085	ENSG00000164109
42	203362_s_at	NA	MAD2L1	MAD2 mitotic arrest deficient-like 1 (yeast)	4085	ENSG00000164109				Database:biological process Name:localization of cell ID:GO:0051674
43	218542_at	NA	CEP55	centrosomal protein 55kDa	55165	ENSG00000138180				C=910; O=31; E=10.89; R=2.85; rawP=1.08e-07; adjP=4.13e-05
44	201088_at	NA	KPNA2	karyopherin alpha 2 (RAG cohort 1, importin alpha 1)	3838	ENSG00000182481				Index	UserID	Value	Gene Symbol	Gene Name	EntrezGene	Ensembl
45	211762_s_at	NA	KPNA2	karyopherin alpha 2 (RAG cohort 1, importin alpha 1)	3838	ENSG00000182481				1	235753_at	NA	HOXA7	homeobox A7	3204	ENSG00000122592
46	207828_s_at	NA	CENPF	centromere protein F, 350/400kDa (mitosin)	1063	ENSG00000117724				2	204422_s_at	NA	FGF2	fibroblast growth factor 2 (basic)	2247	ENSG00000138685
47	228868_x_at	NA	CDT1	chromatin licensing and DNA replication factor 1	81620	ENSG00000167513				3	236262_at	NA	MMRN2	multimerin 2	79812	ENSG00000173269
48	221520_s_at	NA	CDCA8	cell division cycle associated 8	55143	ENSG00000134690				4	219091_s_at	NA	MMRN2	multimerin 2	79812	ENSG00000173269
49	204244_s_at	NA	DBF4	DBF4 homolog (S. cerevisiae)	10926	ENSG00000006634				5	212239_at	NA	PIK3R1	phosphoinositide-3-kinase, regulatory subunit 1 (alpha)	5295	ENSG00000145675
50	223307_at	NA	CDCA3	cell division cycle associated 3	83461	ENSG00000111665				6	212614_at	NA	ARID5B	AT rich interactive domain 5B (MRF1-like)	84159	ENSG00000150347
51	221436_s_at	NA	CDCA3	cell division cycle associated 3	83461	ENSG00000111665				7	203812_at	NA	SLIT3	slit homolog 3 (Drosophila)	6586	ENSG00000184347
52	204709_s_at	NA	KIF23	kinesin family member 23	9493	ENSG00000137807				8	224822_at	NA	DLC1	deleted in liver cancer 1	10395	ENSG00000164741
53	222077_s_at	NA	RACGAP1	Rac GTPase activating protein 1	29127	ENSG00000161800				9	206742_at	NA	FIGF	c-fos induced growth factor (vascular endothelial growth factor D)	2277	ENSG00000165197
54	222606_at	NA	ZWILCH	Zwilch, kinetochore associated, homolog (Drosophila)	55055	ENSG00000174442				10	221747_at	NA	TNS1	tensin 1	7145	ENSG00000079308
55	218349_s_at	NA	ZWILCH	Zwilch, kinetochore associated, homolog (Drosophila)	55055	ENSG00000174442				11	202177_at	NA	GAS6	growth arrest-specific 6	2621	ENSG00000183087
56	203145_at	NA	SPAG5	sperm associated antigen 5	10615	ENSG00000076382				12	203065_s_at	NA	CAV1	caveolin 1, caveolae protein, 22kDa	857	ENSG00000105974
57	203358_s_at	NA	EZH2	enhancer of zeste homolog 2 (Drosophila)	2146	ENSG00000106462				13	208944_at	NA	TGFBR2	transforming growth factor, beta receptor II (70/80kDa)	7048	ENSG00000163513
58	201291_s_at	NA	TOP2A	topoisomerase (DNA) II alpha 170kDa	7153	ENSG00000131747				14	212813_at	NA	JAM3	junctional adhesion molecule 3	83700	ENSG00000166086
59	201292_at	NA	TOP2A	topoisomerase (DNA) II alpha 170kDa	7153	ENSG00000131747				15	204363_at	NA	F3	coagulation factor III (thromboplastin, tissue factor)	2152	ENSG00000117525
60	230165_at	NA	SGOL2	shugoshin-like 2 (S. pombe)	151246	ENSG00000163535				16	209147_s_at	NA	PPAP2A	phosphatidic acid phosphatase type 2A	8611	ENSG00000067113
61	204822_at	NA	TTK	TTK protein kinase	7272	ENSG00000112742				17	204037_at	NA	LPAR1	lysophosphatidic acid receptor 1	1902	ENSG00000198121
62	218009_s_at	NA	PRC1	protein regulator of cytokinesis 1	9055	ENSG00000198901				18	209821_at	NA	IL33	interleukin 33	90865	ENSG00000137033
63	204641_at	NA	NEK2	NIMA (never in mitosis gene a)-related kinase 2	4751	ENSG00000117650				19	226625_at	NA	TGFBR3	transforming growth factor, beta receptor III	7049	ENSG00000069702
64	203046_s_at	NA	TIMELESS	timeless homolog (Drosophila)	8914	ENSG00000111602				20	221814_at	NA	GPR124	G protein-coupled receptor 124	25960	ENSG00000020181
65	204318_s_at	NA	GTSE1	G-2 and S-phase expressed 1	51512	ENSG00000075218				21	205611_at	NA	TNFSF12	tumor necrosis factor (ligand) superfamily, member 12	8742	ENSG00000239697
66	209642_at	NA	BUB1	budding uninhibited by benzimidazoles 1 homolog (yeast)	699	ENSG00000169679				22	212230_at	NA	PPAP2B	phosphatidic acid phosphatase type 2B	8613	ENSG00000162407
67	218741_at	NA	CENPM	centromere protein M	79019	ENSG00000100162				23	213844_at	NA	HOXA5	homeobox A5	3202	ENSG00000106004
68	229538_s_at	NA	IQGAP3	IQ motif containing GTPase activating protein 3	128239	ENSG00000183856				24	209550_at	NA	NDN	necdin homolog (mouse)	4692	ENSG00000182636
69	206102_at	NA	GINS1	GINS complex subunit 1 (Psf1 homolog)	9837	ENSG00000101003				25	209542_x_at	NA	IGF1	insulin-like growth factor 1 (somatomedin C)	3479	ENSG00000017427
70	204026_s_at	NA	ZWINT	ZW10 interactor	11130	ENSG00000122952				26	211577_s_at	NA	IGF1	insulin-like growth factor 1 (somatomedin C)	3479	ENSG00000017427
71	218755_at	NA	KIF20A	kinesin family member 20A	10112	ENSG00000112984				27	209541_at	NA	IGF1	insulin-like growth factor 1 (somatomedin C)	3479	ENSG00000017427
72	219918_s_at	NA	ASPM	asp (abnormal spindle) homolog, microcephaly associated (Drosophila)	259266	ENSG00000066279				28	209540_at	NA	IGF1	insulin-like growth factor 1 (somatomedin C)	3479	ENSG00000017427
73	204444_at	NA	KIF11	kinesin family member 11	3832	ENSG00000138160				29	214724_at	NA	DIXDC1	DIX domain containing 1	85458	ENSG00000150764
74	219544_at	NA	BORA	bora, aurora kinase A activator	79866	ENSG00000136122				30	206701_x_at	NA	EDNRB	endothelin receptor type B	1910	ENSG00000136160
75	202095_s_at	NA	BIRC5	baculoviral IAP repeat containing 5	332	ENSG00000089685				31	204271_s_at	NA	EDNRB	endothelin receptor type B	1910	ENSG00000136160
76	205024_s_at	NA	RAD51	RAD51 homolog (S. cerevisiae)	5888	ENSG00000051180				32	209687_at	NA	CXCL12	chemokine (C-X-C motif) ligand 12	6387	ENSG00000107562
77	224753_at	NA	CDCA5	cell division cycle associated 5	113130	ENSG00000146670				33	204591_at	NA	CHL1	cell adhesion molecule with homology to L1CAM (close homolog of L1)	10752	ENSG00000134121
78	225687_at	NA	FAM83D	family with sequence similarity 83, member D	81610	ENSG00000101447				34	209392_at	NA	ENPP2	ectonucleotide pyrophosphatase/phosphodiesterase 2	5168	ENSG00000136960
79	208079_s_at	NA	AURKA	aurora kinase A	6790	ENSG00000087586				35	210839_s_at	NA	ENPP2	ectonucleotide pyrophosphatase/phosphodiesterase 2	5168	ENSG00000136960
80	204092_s_at	NA	AURKA	aurora kinase A	6790	ENSG00000087586				36	221796_at	NA	NTRK2	neurotrophic tyrosine kinase, receptor, type 2	4915	ENSG00000148053
81	215438_x_at	NA	GSPT1	G1 to S phase transition 1	2935	ENSG00000103342				37	221795_at	NA	NTRK2	neurotrophic tyrosine kinase, receptor, type 2	4915	ENSG00000148053
82	205046_at	NA	CENPE	centromere protein E, 312kDa	1062	ENSG00000138778				38	219213_at	NA	JAM2	junctional adhesion molecule 2	58494	ENSG00000154721
83	202779_s_at	NA	UBE2S	ubiquitin-conjugating enzyme E2S	27338	ENSG00000108106				39	229127_at	NA	JAM2	junctional adhesion molecule 2	58494	ENSG00000154721
84	228323_at	NA	CASC5	cancer susceptibility candidate 5	57082	ENSG00000137812
85	202954_at	NA	UBE2C	ubiquitin-conjugating enzyme E2C	11065	ENSG00000175063
86	202705_at	NA	CCNB2	cyclin B2	9133	ENSG00000157456				Database:biological process Name:vasculature development ID:GO:0001944
87	219105_x_at	NA	ORC6	origin recognition complex, subunit 6	23594	ENSG00000091651				C=517; O=23; E=6.18; R=3.72; rawP=5.59e-08; adjP=4.13e-05
88	204825_at	NA	MELK	maternal embryonic leucine zipper kinase	9833	ENSG00000165304				Index	UserID	Value	Gene Symbol	Gene Name	EntrezGene	Ensembl
89	1555758_a_at	NA	CDKN3	cyclin-dependent kinase inhibitor 3	1033	ENSG00000100526				1	235753_at	NA	HOXA7	homeobox A7	3204	ENSG00000122592
90	209714_s_at	NA	CDKN3	cyclin-dependent kinase inhibitor 3	1033	ENSG00000100526				2	217707_x_at	NA	SMARCA2	SWI/SNF related, matrix associated, actin dependent regulator of chromatin, subfamily a, member 2	6595	ENSG00000080503
										3	227780_s_at	NA	ECSCR	endothelial cell surface expressed chemotaxis and apoptosis regulator	641700	ENSG00000249751
										4	228339_at	NA	ECSCR	endothelial cell surface expressed chemotaxis and apoptosis regulator	641700	ENSG00000249751
Database:biological process Name:cell cycle process ID:GO:0022402										5	227779_at	NA	ECSCR	endothelial cell surface expressed chemotaxis and apoptosis regulator	641700	ENSG00000249751
C=1062; O=78; E=9.07; R=8.60; rawP=2.37e-57; adjP=1.08e-54										6	202724_s_at	NA	FOXO1	forkhead box O1	2308	ENSG00000150907
Index	UserID	Value	Gene Symbol	Gene Name	EntrezGene	Ensembl				7	202723_s_at	NA	FOXO1	forkhead box O1	2308	ENSG00000150907
1	205034_at	NA	CCNE2	cyclin E2	9134	ENSG00000175305				8	204422_s_at	NA	FGF2	fibroblast growth factor 2 (basic)	2247	ENSG00000138685
2	203764_at	NA	DLGAP5	discs, large (Drosophila) homolog-associated protein 5	9787	ENSG00000126787				9	236262_at	NA	MMRN2	multimerin 2	79812	ENSG00000173269
3	202580_x_at	NA	FOXM1	forkhead box M1	2305	ENSG00000111206				10	219091_s_at	NA	MMRN2	multimerin 2	79812	ENSG00000173269
4	203554_x_at	NA	PTTG1	pituitary tumor-transforming 1	9232	ENSG00000164611				11	209047_at	NA	AQP1	aquaporin 1 (Colton blood group)	358	ENSG00000240583
5	210052_s_at	NA	TPX2	TPX2, microtubule-associated, homolog (Xenopus laevis)	22974	ENSG00000088325				12	207542_s_at	NA	AQP1	aquaporin 1 (Colton blood group)	358	ENSG00000240583
6	204162_at	NA	NDC80	NDC80 kinetochore complex component homolog (S. cerevisiae)	10403	ENSG00000080986				13	206742_at	NA	FIGF	c-fos induced growth factor (vascular endothelial growth factor D)	2277	ENSG00000165197
7	223381_at	NA	NUF2	NUF2, NDC80 kinetochore complex component, homolog (S. cerevisiae)	83540	ENSG00000143228				14	203065_s_at	NA	CAV1	caveolin 1, caveolae protein, 22kDa	857	ENSG00000105974
8	209408_at	NA	KIF2C	kinesin family member 2C	11004	ENSG00000142945				15	208944_at	NA	TGFBR2	transforming growth factor, beta receptor II (70/80kDa)	7048	ENSG00000163513
9	214710_s_at	NA	CCNB1	cyclin B1	891	ENSG00000134057				16	212813_at	NA	JAM3	junctional adhesion molecule 3	83700	ENSG00000166086
10	228729_at	NA	CCNB1	cyclin B1	891	ENSG00000134057				17	204363_at	NA	F3	coagulation factor III (thromboplastin, tissue factor)	2152	ENSG00000117525
11	200783_s_at	NA	STMN1	stathmin 1	3925	ENSG00000117632				18	226625_at	NA	TGFBR3	transforming growth factor, beta receptor III	7049	ENSG00000069702
12	219555_s_at	NA	CENPN	centromere protein N	55839	ENSG00000166451				19	230250_at	NA	PTPRB	protein tyrosine phosphatase, receptor type, B	5787	ENSG00000127329
13	213599_at	NA	OIP5	Opa interacting protein 5	11339	ENSG00000104147				20	221814_at	NA	GPR124	G protein-coupled receptor 124	25960	ENSG00000020181
14	201202_at	NA	PCNA	proliferating cell nuclear antigen	5111	ENSG00000132646				21	205611_at	NA	TNFSF12	tumor necrosis factor (ligand) superfamily, member 12	8742	ENSG00000239697
15	213226_at	NA	CCNA2	cyclin A2	890	ENSG00000145386				22	204677_at	NA	CDH5	cadherin 5, type 2 (vascular endothelium)	1003	ENSG00000179776
16	203418_at	NA	CCNA2	cyclin A2	890	ENSG00000145386				23	212230_at	NA	PPAP2B	phosphatidic acid phosphatase type 2B	8613	ENSG00000162407
17	204768_s_at	NA	FEN1	flap structure-specific endonuclease 1	2237	ENSG00000168496				24	207016_s_at	NA	ALDH1A2	aldehyde dehydrogenase 1 family, member A2	8854	ENSG00000128918
18	204767_s_at	NA	FEN1	flap structure-specific endonuclease 1	2237	ENSG00000168496				25	213844_at	NA	HOXA5	homeobox A5	3202	ENSG00000106004
19	204033_at	NA	TRIP13	thyroid hormone receptor interactor 13	9319	ENSG00000071539				26	209542_x_at	NA	IGF1	insulin-like growth factor 1 (somatomedin C)	3479	ENSG00000017427
20	218308_at	NA	TACC3	transforming, acidic coiled-coil containing protein 3	10460	ENSG00000013810				27	211577_s_at	NA	IGF1	insulin-like growth factor 1 (somatomedin C)	3479	ENSG00000017427
21	204170_s_at	NA	CKS2	CDC28 protein kinase regulatory subunit 2	1164	ENSG00000123975				28	209541_at	NA	IGF1	insulin-like growth factor 1 (somatomedin C)	3479	ENSG00000017427
22	223700_at	NA	MND1	meiotic nuclear divisions 1 homolog (S. cerevisiae)	84057	ENSG00000121211				29	209540_at	NA	IGF1	insulin-like growth factor 1 (somatomedin C)	3479	ENSG00000017427
23	204962_s_at	NA	CENPA	centromere protein A	1058	ENSG00000115163				30	209687_at	NA	CXCL12	chemokine (C-X-C motif) ligand 12	6387	ENSG00000107562
24	219148_at	NA	PBK	PDZ binding kinase	55872	ENSG00000168078				31	221796_at	NA	NTRK2	neurotrophic tyrosine kinase, receptor, type 2	4915	ENSG00000148053
25	202870_s_at	NA	CDC20	cell division cycle 20 homolog (S. cerevisiae)	991	ENSG00000117399				32	221795_at	NA	NTRK2	neurotrophic tyrosine kinase, receptor, type 2	4915	ENSG00000148053
26	219787_s_at	NA	ECT2	epithelial cell transforming sequence 2 oncogene	1894	ENSG00000114346
27	212022_s_at	NA	MKI67	antigen identified by monoclonal antibody Ki-67	4288	ENSG00000148773
28	212021_s_at	NA	MKI67	antigen identified by monoclonal antibody Ki-67	4288	ENSG00000148773				Database:biological process Name:cell motility ID:GO:0048870
29	201890_at	NA	RRM2	ribonucleotide reductase M2	6241	ENSG00000171848				C=910; O=31; E=10.89; R=2.85; rawP=1.08e-07; adjP=4.13e-05
30	209773_s_at	NA	RRM2	ribonucleotide reductase M2	6241	ENSG00000171848				Index	UserID	Value	Gene Symbol	Gene Name	EntrezGene	Ensembl
31	203755_at	NA	BUB1B	budding uninhibited by benzimidazoles 1 homolog beta (yeast)	701	ENSG00000156970				1	235753_at	NA	HOXA7	homeobox A7	3204	ENSG00000122592
32	219978_s_at	NA	NUSAP1	nucleolar and spindle associated protein 1	51203	ENSG00000137804				2	204422_s_at	NA	FGF2	fibroblast growth factor 2 (basic)	2247	ENSG00000138685
33	218039_at	NA	NUSAP1	nucleolar and spindle associated protein 1	51203	ENSG00000137804				3	236262_at	NA	MMRN2	multimerin 2	79812	ENSG00000173269
34	209464_at	NA	AURKB	aurora kinase B	9212	ENSG00000178999				4	219091_s_at	NA	MMRN2	multimerin 2	79812	ENSG00000173269
35	222608_s_at	NA	ANLN	anillin, actin binding protein	54443	ENSG00000011426				5	212239_at	NA	PIK3R1	phosphoinositide-3-kinase, regulatory subunit 1 (alpha)	5295	ENSG00000145675
36	202107_s_at	NA	MCM2	minichromosome maintenance complex component 2	4171	ENSG00000073111				6	212614_at	NA	ARID5B	AT rich interactive domain 5B (MRF1-like)	84159	ENSG00000150347
37	203214_x_at	NA	CDK1	cyclin-dependent kinase 1	983	ENSG00000170312				7	203812_at	NA	SLIT3	slit homolog 3 (Drosophila)	6586	ENSG00000184347
38	210559_s_at	NA	CDK1	cyclin-dependent kinase 1	983	ENSG00000170312				8	224822_at	NA	DLC1	deleted in liver cancer 1	10395	ENSG00000164741
39	203213_at	NA	CDK1	cyclin-dependent kinase 1	983	ENSG00000170312				9	206742_at	NA	FIGF	c-fos induced growth factor (vascular endothelial growth factor D)	2277	ENSG00000165197
40	218883_s_at	NA	MLF1IP	MLF1 interacting protein	79682	ENSG00000151725				10	221747_at	NA	TNS1	tensin 1	7145	ENSG00000079308
41	204126_s_at	NA	CDC45	cell division cycle 45 homolog (S. cerevisiae)	8318	ENSG00000093009				11	202177_at	NA	GAS6	growth arrest-specific 6	2621	ENSG00000183087
42	1554768_a_at	NA	MAD2L1	MAD2 mitotic arrest deficient-like 1 (yeast)	4085	ENSG00000164109				12	203065_s_at	NA	CAV1	caveolin 1, caveolae protein, 22kDa	857	ENSG00000105974
43	203362_s_at	NA	MAD2L1	MAD2 mitotic arrest deficient-like 1 (yeast)	4085	ENSG00000164109				13	208944_at	NA	TGFBR2	transforming growth factor, beta receptor II (70/80kDa)	7048	ENSG00000163513
44	218542_at	NA	CEP55	centrosomal protein 55kDa	55165	ENSG00000138180				14	212813_at	NA	JAM3	junctional adhesion molecule 3	83700	ENSG00000166086
45	201088_at	NA	KPNA2	karyopherin alpha 2 (RAG cohort 1, importin alpha 1)	3838	ENSG00000182481				15	204363_at	NA	F3	coagulation factor III (thromboplastin, tissue factor)	2152	ENSG00000117525
46	211762_s_at	NA	KPNA2	karyopherin alpha 2 (RAG cohort 1, importin alpha 1)	3838	ENSG00000182481				16	209147_s_at	NA	PPAP2A	phosphatidic acid phosphatase type 2A	8611	ENSG00000067113
47	207828_s_at	NA	CENPF	centromere protein F, 350/400kDa (mitosin)	1063	ENSG00000117724				17	204037_at	NA	LPAR1	lysophosphatidic acid receptor 1	1902	ENSG00000198121
48	228868_x_at	NA	CDT1	chromatin licensing and DNA replication factor 1	81620	ENSG00000167513				18	209821_at	NA	IL33	interleukin 33	90865	ENSG00000137033
49	221520_s_at	NA	CDCA8	cell division cycle associated 8	55143	ENSG00000134690				19	226625_at	NA	TGFBR3	transforming growth factor, beta receptor III	7049	ENSG00000069702
50	204244_s_at	NA	DBF4	DBF4 homolog (S. cerevisiae)	10926	ENSG00000006634				20	221814_at	NA	GPR124	G protein-coupled receptor 124	25960	ENSG00000020181
51	223307_at	NA	CDCA3	cell division cycle associated 3	83461	ENSG00000111665				21	205611_at	NA	TNFSF12	tumor necrosis factor (ligand) superfamily, member 12	8742	ENSG00000239697
52	221436_s_at	NA	CDCA3	cell division cycle associated 3	83461	ENSG00000111665				22	212230_at	NA	PPAP2B	phosphatidic acid phosphatase type 2B	8613	ENSG00000162407
53	204709_s_at	NA	KIF23	kinesin family member 23	9493	ENSG00000137807				23	213844_at	NA	HOXA5	homeobox A5	3202	ENSG00000106004
54	222077_s_at	NA	RACGAP1	Rac GTPase activating protein 1	29127	ENSG00000161800				24	209550_at	NA	NDN	necdin homolog (mouse)	4692	ENSG00000182636
55	222606_at	NA	ZWILCH	Zwilch, kinetochore associated, homolog (Drosophila)	55055	ENSG00000174442				25	209542_x_at	NA	IGF1	insulin-like growth factor 1 (somatomedin C)	3479	ENSG00000017427
56	218349_s_at	NA	ZWILCH	Zwilch, kinetochore associated, homolog (Drosophila)	55055	ENSG00000174442				26	211577_s_at	NA	IGF1	insulin-like growth factor 1 (somatomedin C)	3479	ENSG00000017427
57	203145_at	NA	SPAG5	sperm associated antigen 5	10615	ENSG00000076382				27	209541_at	NA	IGF1	insulin-like growth factor 1 (somatomedin C)	3479	ENSG00000017427
58	203358_s_at	NA	EZH2	enhancer of zeste homolog 2 (Drosophila)	2146	ENSG00000106462				28	209540_at	NA	IGF1	insulin-like growth factor 1 (somatomedin C)	3479	ENSG00000017427
59	201291_s_at	NA	TOP2A	topoisomerase (DNA) II alpha 170kDa	7153	ENSG00000131747				29	214724_at	NA	DIXDC1	DIX domain containing 1	85458	ENSG00000150764
60	201292_at	NA	TOP2A	topoisomerase (DNA) II alpha 170kDa	7153	ENSG00000131747				30	206701_x_at	NA	EDNRB	endothelin receptor type B	1910	ENSG00000136160
61	218585_s_at	NA	DTL	denticleless E3 ubiquitin protein ligase homolog (Drosophila)	51514	ENSG00000143476				31	204271_s_at	NA	EDNRB	endothelin receptor type B	1910	ENSG00000136160
62	222680_s_at	NA	DTL	denticleless E3 ubiquitin protein ligase homolog (Drosophila)	51514	ENSG00000143476				32	209687_at	NA	CXCL12	chemokine (C-X-C motif) ligand 12	6387	ENSG00000107562
63	230165_at	NA	SGOL2	shugoshin-like 2 (S. pombe)	151246	ENSG00000163535				33	204591_at	NA	CHL1	cell adhesion molecule with homology to L1CAM (close homolog of L1)	10752	ENSG00000134121
64	204822_at	NA	TTK	TTK protein kinase	7272	ENSG00000112742				34	209392_at	NA	ENPP2	ectonucleotide pyrophosphatase/phosphodiesterase 2	5168	ENSG00000136960
65	218009_s_at	NA	PRC1	protein regulator of cytokinesis 1	9055	ENSG00000198901				35	210839_s_at	NA	ENPP2	ectonucleotide pyrophosphatase/phosphodiesterase 2	5168	ENSG00000136960
66	204641_at	NA	NEK2	NIMA (never in mitosis gene a)-related kinase 2	4751	ENSG00000117650				36	221796_at	NA	NTRK2	neurotrophic tyrosine kinase, receptor, type 2	4915	ENSG00000148053
67	203046_s_at	NA	TIMELESS	timeless homolog (Drosophila)	8914	ENSG00000111602				37	221795_at	NA	NTRK2	neurotrophic tyrosine kinase, receptor, type 2	4915	ENSG00000148053
68	204318_s_at	NA	GTSE1	G-2 and S-phase expressed 1	51512	ENSG00000075218				38	219213_at	NA	JAM2	junctional adhesion molecule 2	58494	ENSG00000154721
69	209642_at	NA	BUB1	budding uninhibited by benzimidazoles 1 homolog (yeast)	699	ENSG00000169679				39	229127_at	NA	JAM2	junctional adhesion molecule 2	58494	ENSG00000154721
70	218741_at	NA	CENPM	centromere protein M	79019	ENSG00000100162
71	229538_s_at	NA	IQGAP3	IQ motif containing GTPase activating protein 3	128239	ENSG00000183856
72	206102_at	NA	GINS1	GINS complex subunit 1 (Psf1 homolog)	9837	ENSG00000101003				Database:biological process Name:cell-substrate adhesion ID:GO:0031589
73	228281_at	NA	C11orf82	chromosome 11 open reading frame 82	220042	ENSG00000165490				C=217; O=14; E=2.60; R=5.39; rawP=3.40e-07; adjP=6.49e-05
74	204026_s_at	NA	ZWINT	ZW10 interactor	11130	ENSG00000122952				Index	UserID	Value	Gene Symbol	Gene Name	EntrezGene	Ensembl
75	218755_at	NA	KIF20A	kinesin family member 20A	10112	ENSG00000112984				1	235753_at	NA	HOXA7	homeobox A7	3204	ENSG00000122592
76	219918_s_at	NA	ASPM	asp (abnormal spindle) homolog, microcephaly associated (Drosophila)	259266	ENSG00000066279				2	209390_at	NA	TSC1	tuberous sclerosis 1	7248	ENSG00000165699
77	204444_at	NA	KIF11	kinesin family member 11	3832	ENSG00000138160				3	203088_at	NA	FBLN5	fibulin 5	10516	ENSG00000140092
78	219544_at	NA	BORA	bora, aurora kinase A activator	79866	ENSG00000136122				4	218087_s_at	NA	SORBS1	sorbin and SH3 domain containing 1	10580	ENSG00000095637
79	205024_s_at	NA	RAD51	RAD51 homolog (S. cerevisiae)	5888	ENSG00000051180				5	212239_at	NA	PIK3R1	phosphoinositide-3-kinase, regulatory subunit 1 (alpha)	5295	ENSG00000145675
80	202095_s_at	NA	BIRC5	baculoviral IAP repeat containing 5	332	ENSG00000089685				6	225093_at	NA	UTRN	utrophin	7402	ENSG00000152818
81	224753_at	NA	CDCA5	cell division cycle associated 5	113130	ENSG00000146670				7	208609_s_at	NA	TNXB	tenascin XB	7148	ENSG00000168477
82	225687_at	NA	FAM83D	family with sequence similarity 83, member D	81610	ENSG00000101447				8	224822_at	NA	DLC1	deleted in liver cancer 1	10395	ENSG00000164741
83	208079_s_at	NA	AURKA	aurora kinase A	6790	ENSG00000087586				9	202112_at	NA	VWF	von Willebrand factor	7450	ENSG00000110799
84	204092_s_at	NA	AURKA	aurora kinase A	6790	ENSG00000087586				10	202177_at	NA	GAS6	growth arrest-specific 6	2621	ENSG00000183087
85	215438_x_at	NA	GSPT1	G1 to S phase transition 1	2935	ENSG00000103342				11	223235_s_at	NA	SMOC2	SPARC related modular calcium binding 2	64094	ENSG00000112562
86	205046_at	NA	CENPE	centromere protein E, 312kDa	1062	ENSG00000138778				12	228233_at	NA	FREM1	FRAS1 related extracellular matrix 1	158326	ENSG00000164946
87	202779_s_at	NA	UBE2S	ubiquitin-conjugating enzyme E2S	27338	ENSG00000108106				13	212813_at	NA	JAM3	junctional adhesion molecule 3	83700	ENSG00000166086
88	228323_at	NA	CASC5	cancer susceptibility candidate 5	57082	ENSG00000137812				14	226911_at	NA	EGFLAM	EGF-like, fibronectin type III and laminin G domains	133584	ENSG00000164318
89	202954_at	NA	UBE2C	ubiquitin-conjugating enzyme E2C	11065	ENSG00000175063
90	202705_at	NA	CCNB2	cyclin B2	9133	ENSG00000157456
91	219105_x_at	NA	ORC6	origin recognition complex, subunit 6	23594	ENSG00000091651				Database:biological process Name:circulatory system development ID:GO:0072359
92	204825_at	NA	MELK	maternal embryonic leucine zipper kinase	9833	ENSG00000165304				C=754; O=27; E=9.02; R=2.99; rawP=3.02e-07; adjP=6.49e-05
93	1555758_a_at	NA	CDKN3	cyclin-dependent kinase inhibitor 3	1033	ENSG00000100526				Index	UserID	Value	Gene Symbol	Gene Name	EntrezGene	Ensembl
94	209714_s_at	NA	CDKN3	cyclin-dependent kinase inhibitor 3	1033	ENSG00000100526				1	205878_at	NA	POU6F1	POU class 6 homeobox 1	5463	ENSG00000184271
										2	235753_at	NA	HOXA7	homeobox A7	3204	ENSG00000122592
										3	217707_x_at	NA	SMARCA2	SWI/SNF related, matrix associated, actin dependent regulator of chromatin, subfamily a, member 2	6595	ENSG00000080503
Database:biological process Name:mitotic cell cycle ID:GO:0000278										4	227780_s_at	NA	ECSCR	endothelial cell surface expressed chemotaxis and apoptosis regulator	641700	ENSG00000249751
C=780; O=69; E=6.66; R=10.35; rawP=7.31e-55; adjP=2.22e-52										5	228339_at	NA	ECSCR	endothelial cell surface expressed chemotaxis and apoptosis regulator	641700	ENSG00000249751
Index	UserID	Value	Gene Symbol	Gene Name	EntrezGene	Ensembl				6	227779_at	NA	ECSCR	endothelial cell surface expressed chemotaxis and apoptosis regulator	641700	ENSG00000249751
1	205034_at	NA	CCNE2	cyclin E2	9134	ENSG00000175305				7	202724_s_at	NA	FOXO1	forkhead box O1	2308	ENSG00000150907
2	203764_at	NA	DLGAP5	discs, large (Drosophila) homolog-associated protein 5	9787	ENSG00000126787				8	202723_s_at	NA	FOXO1	forkhead box O1	2308	ENSG00000150907
3	202580_x_at	NA	FOXM1	forkhead box M1	2305	ENSG00000111206				9	204422_s_at	NA	FGF2	fibroblast growth factor 2 (basic)	2247	ENSG00000138685
4	203554_x_at	NA	PTTG1	pituitary tumor-transforming 1	9232	ENSG00000164611				10	236262_at	NA	MMRN2	multimerin 2	79812	ENSG00000173269
5	210052_s_at	NA	TPX2	TPX2, microtubule-associated, homolog (Xenopus laevis)	22974	ENSG00000088325				11	219091_s_at	NA	MMRN2	multimerin 2	79812	ENSG00000173269
6	204162_at	NA	NDC80	NDC80 kinetochore complex component homolog (S. cerevisiae)	10403	ENSG00000080986				12	209047_at	NA	AQP1	aquaporin 1 (Colton blood group)	358	ENSG00000240583
7	223381_at	NA	NUF2	NUF2, NDC80 kinetochore complex component, homolog (S. cerevisiae)	83540	ENSG00000143228				13	207542_s_at	NA	AQP1	aquaporin 1 (Colton blood group)	358	ENSG00000240583
8	209408_at	NA	KIF2C	kinesin family member 2C	11004	ENSG00000142945				14	224822_at	NA	DLC1	deleted in liver cancer 1	10395	ENSG00000164741
9	214710_s_at	NA	CCNB1	cyclin B1	891	ENSG00000134057				15	206742_at	NA	FIGF	c-fos induced growth factor (vascular endothelial growth factor D)	2277	ENSG00000165197
10	228729_at	NA	CCNB1	cyclin B1	891	ENSG00000134057				16	203065_s_at	NA	CAV1	caveolin 1, caveolae protein, 22kDa	857	ENSG00000105974
11	200783_s_at	NA	STMN1	stathmin 1	3925	ENSG00000117632				17	208944_at	NA	TGFBR2	transforming growth factor, beta receptor II (70/80kDa)	7048	ENSG00000163513
12	219555_s_at	NA	CENPN	centromere protein N	55839	ENSG00000166451				18	212813_at	NA	JAM3	junctional adhesion molecule 3	83700	ENSG00000166086
13	213599_at	NA	OIP5	Opa interacting protein 5	11339	ENSG00000104147				19	204363_at	NA	F3	coagulation factor III (thromboplastin, tissue factor)	2152	ENSG00000117525
14	201202_at	NA	PCNA	proliferating cell nuclear antigen	5111	ENSG00000132646				20	209390_at	NA	TSC1	tuberous sclerosis 1	7248	ENSG00000165699
15	213226_at	NA	CCNA2	cyclin A2	890	ENSG00000145386				21	226625_at	NA	TGFBR3	transforming growth factor, beta receptor III	7049	ENSG00000069702
16	203418_at	NA	CCNA2	cyclin A2	890	ENSG00000145386				22	230250_at	NA	PTPRB	protein tyrosine phosphatase, receptor type, B	5787	ENSG00000127329
17	204768_s_at	NA	FEN1	flap structure-specific endonuclease 1	2237	ENSG00000168496				23	221814_at	NA	GPR124	G protein-coupled receptor 124	25960	ENSG00000020181
18	204767_s_at	NA	FEN1	flap structure-specific endonuclease 1	2237	ENSG00000168496				24	205611_at	NA	TNFSF12	tumor necrosis factor (ligand) superfamily, member 12	8742	ENSG00000239697
19	204962_s_at	NA	CENPA	centromere protein A	1058	ENSG00000115163				25	207016_s_at	NA	ALDH1A2	aldehyde dehydrogenase 1 family, member A2	8854	ENSG00000128918
20	219148_at	NA	PBK	PDZ binding kinase	55872	ENSG00000168078				26	204677_at	NA	CDH5	cadherin 5, type 2 (vascular endothelium)	1003	ENSG00000179776
21	202870_s_at	NA	CDC20	cell division cycle 20 homolog (S. cerevisiae)	991	ENSG00000117399				27	212230_at	NA	PPAP2B	phosphatidic acid phosphatase type 2B	8613	ENSG00000162407
22	201890_at	NA	RRM2	ribonucleotide reductase M2	6241	ENSG00000171848				28	213844_at	NA	HOXA5	homeobox A5	3202	ENSG00000106004
23	209773_s_at	NA	RRM2	ribonucleotide reductase M2	6241	ENSG00000171848				29	209542_x_at	NA	IGF1	insulin-like growth factor 1 (somatomedin C)	3479	ENSG00000017427
24	203755_at	NA	BUB1B	budding uninhibited by benzimidazoles 1 homolog beta (yeast)	701	ENSG00000156970				30	211577_s_at	NA	IGF1	insulin-like growth factor 1 (somatomedin C)	3479	ENSG00000017427
25	219978_s_at	NA	NUSAP1	nucleolar and spindle associated protein 1	51203	ENSG00000137804				31	209541_at	NA	IGF1	insulin-like growth factor 1 (somatomedin C)	3479	ENSG00000017427
26	218039_at	NA	NUSAP1	nucleolar and spindle associated protein 1	51203	ENSG00000137804				32	209540_at	NA	IGF1	insulin-like growth factor 1 (somatomedin C)	3479	ENSG00000017427
27	209464_at	NA	AURKB	aurora kinase B	9212	ENSG00000178999				33	224861_at	NA	GNAQ	guanine nucleotide binding protein (G protein), q polypeptide	2776	ENSG00000156052
28	222608_s_at	NA	ANLN	anillin, actin binding protein	54443	ENSG00000011426				34	209687_at	NA	CXCL12	chemokine (C-X-C motif) ligand 12	6387	ENSG00000107562
29	202107_s_at	NA	MCM2	minichromosome maintenance complex component 2	4171	ENSG00000073111				35	221796_at	NA	NTRK2	neurotrophic tyrosine kinase, receptor, type 2	4915	ENSG00000148053
30	203214_x_at	NA	CDK1	cyclin-dependent kinase 1	983	ENSG00000170312				36	221795_at	NA	NTRK2	neurotrophic tyrosine kinase, receptor, type 2	4915	ENSG00000148053
31	210559_s_at	NA	CDK1	cyclin-dependent kinase 1	983	ENSG00000170312
32	203213_at	NA	CDK1	cyclin-dependent kinase 1	983	ENSG00000170312
33	218883_s_at	NA	MLF1IP	MLF1 interacting protein	79682	ENSG00000151725				Database:biological process Name:cardiovascular system development ID:GO:0072358
34	204126_s_at	NA	CDC45	cell division cycle 45 homolog (S. cerevisiae)	8318	ENSG00000093009				C=754; O=27; E=9.02; R=2.99; rawP=3.02e-07; adjP=6.49e-05
35	218542_at	NA	CEP55	centrosomal protein 55kDa	55165	ENSG00000138180				Index	UserID	Value	Gene Symbol	Gene Name	EntrezGene	Ensembl
36	1554768_a_at	NA	MAD2L1	MAD2 mitotic arrest deficient-like 1 (yeast)	4085	ENSG00000164109				1	205878_at	NA	POU6F1	POU class 6 homeobox 1	5463	ENSG00000184271
37	203362_s_at	NA	MAD2L1	MAD2 mitotic arrest deficient-like 1 (yeast)	4085	ENSG00000164109				2	235753_at	NA	HOXA7	homeobox A7	3204	ENSG00000122592
38	201088_at	NA	KPNA2	karyopherin alpha 2 (RAG cohort 1, importin alpha 1)	3838	ENSG00000182481				3	217707_x_at	NA	SMARCA2	SWI/SNF related, matrix associated, actin dependent regulator of chromatin, subfamily a, member 2	6595	ENSG00000080503
39	211762_s_at	NA	KPNA2	karyopherin alpha 2 (RAG cohort 1, importin alpha 1)	3838	ENSG00000182481				4	227780_s_at	NA	ECSCR	endothelial cell surface expressed chemotaxis and apoptosis regulator	641700	ENSG00000249751
40	207828_s_at	NA	CENPF	centromere protein F, 350/400kDa (mitosin)	1063	ENSG00000117724				5	228339_at	NA	ECSCR	endothelial cell surface expressed chemotaxis and apoptosis regulator	641700	ENSG00000249751
41	228868_x_at	NA	CDT1	chromatin licensing and DNA replication factor 1	81620	ENSG00000167513				6	227779_at	NA	ECSCR	endothelial cell surface expressed chemotaxis and apoptosis regulator	641700	ENSG00000249751
42	221520_s_at	NA	CDCA8	cell division cycle associated 8	55143	ENSG00000134690				7	202724_s_at	NA	FOXO1	forkhead box O1	2308	ENSG00000150907
43	204244_s_at	NA	DBF4	DBF4 homolog (S. cerevisiae)	10926	ENSG00000006634				8	202723_s_at	NA	FOXO1	forkhead box O1	2308	ENSG00000150907
44	223307_at	NA	CDCA3	cell division cycle associated 3	83461	ENSG00000111665				9	204422_s_at	NA	FGF2	fibroblast growth factor 2 (basic)	2247	ENSG00000138685
45	221436_s_at	NA	CDCA3	cell division cycle associated 3	83461	ENSG00000111665				10	236262_at	NA	MMRN2	multimerin 2	79812	ENSG00000173269
46	204709_s_at	NA	KIF23	kinesin family member 23	9493	ENSG00000137807				11	219091_s_at	NA	MMRN2	multimerin 2	79812	ENSG00000173269
47	222077_s_at	NA	RACGAP1	Rac GTPase activating protein 1	29127	ENSG00000161800				12	209047_at	NA	AQP1	aquaporin 1 (Colton blood group)	358	ENSG00000240583
48	222606_at	NA	ZWILCH	Zwilch, kinetochore associated, homolog (Drosophila)	55055	ENSG00000174442				13	207542_s_at	NA	AQP1	aquaporin 1 (Colton blood group)	358	ENSG00000240583
49	218349_s_at	NA	ZWILCH	Zwilch, kinetochore associated, homolog (Drosophila)	55055	ENSG00000174442				14	224822_at	NA	DLC1	deleted in liver cancer 1	10395	ENSG00000164741
50	203145_at	NA	SPAG5	sperm associated antigen 5	10615	ENSG00000076382				15	206742_at	NA	FIGF	c-fos induced growth factor (vascular endothelial growth factor D)	2277	ENSG00000165197
51	203358_s_at	NA	EZH2	enhancer of zeste homolog 2 (Drosophila)	2146	ENSG00000106462				16	203065_s_at	NA	CAV1	caveolin 1, caveolae protein, 22kDa	857	ENSG00000105974
52	201291_s_at	NA	TOP2A	topoisomerase (DNA) II alpha 170kDa	7153	ENSG00000131747				17	208944_at	NA	TGFBR2	transforming growth factor, beta receptor II (70/80kDa)	7048	ENSG00000163513
53	201292_at	NA	TOP2A	topoisomerase (DNA) II alpha 170kDa	7153	ENSG00000131747				18	212813_at	NA	JAM3	junctional adhesion molecule 3	83700	ENSG00000166086
54	230165_at	NA	SGOL2	shugoshin-like 2 (S. pombe)	151246	ENSG00000163535				19	204363_at	NA	F3	coagulation factor III (thromboplastin, tissue factor)	2152	ENSG00000117525
55	204822_at	NA	TTK	TTK protein kinase	7272	ENSG00000112742				20	209390_at	NA	TSC1	tuberous sclerosis 1	7248	ENSG00000165699
56	218009_s_at	NA	PRC1	protein regulator of cytokinesis 1	9055	ENSG00000198901				21	226625_at	NA	TGFBR3	transforming growth factor, beta receptor III	7049	ENSG00000069702
57	204641_at	NA	NEK2	NIMA (never in mitosis gene a)-related kinase 2	4751	ENSG00000117650				22	230250_at	NA	PTPRB	protein tyrosine phosphatase, receptor type, B	5787	ENSG00000127329
58	203046_s_at	NA	TIMELESS	timeless homolog (Drosophila)	8914	ENSG00000111602				23	221814_at	NA	GPR124	G protein-coupled receptor 124	25960	ENSG00000020181
59	204318_s_at	NA	GTSE1	G-2 and S-phase expressed 1	51512	ENSG00000075218				24	205611_at	NA	TNFSF12	tumor necrosis factor (ligand) superfamily, member 12	8742	ENSG00000239697
60	209642_at	NA	BUB1	budding uninhibited by benzimidazoles 1 homolog (yeast)	699	ENSG00000169679				25	207016_s_at	NA	ALDH1A2	aldehyde dehydrogenase 1 family, member A2	8854	ENSG00000128918
61	218741_at	NA	CENPM	centromere protein M	79019	ENSG00000100162				26	204677_at	NA	CDH5	cadherin 5, type 2 (vascular endothelium)	1003	ENSG00000179776
62	229538_s_at	NA	IQGAP3	IQ motif containing GTPase activating protein 3	128239	ENSG00000183856				27	212230_at	NA	PPAP2B	phosphatidic acid phosphatase type 2B	8613	ENSG00000162407
63	206102_at	NA	GINS1	GINS complex subunit 1 (Psf1 homolog)	9837	ENSG00000101003				28	213844_at	NA	HOXA5	homeobox A5	3202	ENSG00000106004
64	204026_s_at	NA	ZWINT	ZW10 interactor	11130	ENSG00000122952				29	209542_x_at	NA	IGF1	insulin-like growth factor 1 (somatomedin C)	3479	ENSG00000017427
65	218755_at	NA	KIF20A	kinesin family member 20A	10112	ENSG00000112984				30	211577_s_at	NA	IGF1	insulin-like growth factor 1 (somatomedin C)	3479	ENSG00000017427
66	219918_s_at	NA	ASPM	asp (abnormal spindle) homolog, microcephaly associated (Drosophila)	259266	ENSG00000066279				31	209541_at	NA	IGF1	insulin-like growth factor 1 (somatomedin C)	3479	ENSG00000017427
67	204444_at	NA	KIF11	kinesin family member 11	3832	ENSG00000138160				32	209540_at	NA	IGF1	insulin-like growth factor 1 (somatomedin C)	3479	ENSG00000017427
68	219544_at	NA	BORA	bora, aurora kinase A activator	79866	ENSG00000136122				33	224861_at	NA	GNAQ	guanine nucleotide binding protein (G protein), q polypeptide	2776	ENSG00000156052
69	202095_s_at	NA	BIRC5	baculoviral IAP repeat containing 5	332	ENSG00000089685				34	209687_at	NA	CXCL12	chemokine (C-X-C motif) ligand 12	6387	ENSG00000107562
70	224753_at	NA	CDCA5	cell division cycle associated 5	113130	ENSG00000146670				35	221796_at	NA	NTRK2	neurotrophic tyrosine kinase, receptor, type 2	4915	ENSG00000148053
71	225687_at	NA	FAM83D	family with sequence similarity 83, member D	81610	ENSG00000101447				36	221795_at	NA	NTRK2	neurotrophic tyrosine kinase, receptor, type 2	4915	ENSG00000148053
72	208079_s_at	NA	AURKA	aurora kinase A	6790	ENSG00000087586
73	204092_s_at	NA	AURKA	aurora kinase A	6790	ENSG00000087586
74	215438_x_at	NA	GSPT1	G1 to S phase transition 1	2935	ENSG00000103342				Database:biological process Name:cell proliferation ID:GO:0008283
75	202779_s_at	NA	UBE2S	ubiquitin-conjugating enzyme E2S	27338	ENSG00000108106				C=1548; O=42; E=18.52; R=2.27; rawP=2.56e-07; adjP=6.49e-05
76	205046_at	NA	CENPE	centromere protein E, 312kDa	1062	ENSG00000138778				Index	UserID	Value	Gene Symbol	Gene Name	EntrezGene	Ensembl
77	228323_at	NA	CASC5	cancer susceptibility candidate 5	57082	ENSG00000137812				1	202931_x_at	NA	BIN1	bridging integrator 1	274	ENSG00000136717
78	202705_at	NA	CCNB2	cyclin B2	9133	ENSG00000157456				2	214439_x_at	NA	BIN1	bridging integrator 1	274	ENSG00000136717
79	202954_at	NA	UBE2C	ubiquitin-conjugating enzyme E2C	11065	ENSG00000175063				3	210201_x_at	NA	BIN1	bridging integrator 1	274	ENSG00000136717
80	219105_x_at	NA	ORC6	origin recognition complex, subunit 6	23594	ENSG00000091651				4	203851_at	NA	IGFBP6	insulin-like growth factor binding protein 6	3489	ENSG00000167779
81	204825_at	NA	MELK	maternal embryonic leucine zipper kinase	9833	ENSG00000165304				5	202724_s_at	NA	FOXO1	forkhead box O1	2308	ENSG00000150907
82	1555758_a_at	NA	CDKN3	cyclin-dependent kinase inhibitor 3	1033	ENSG00000100526				6	202723_s_at	NA	FOXO1	forkhead box O1	2308	ENSG00000150907
83	209714_s_at	NA	CDKN3	cyclin-dependent kinase inhibitor 3	1033	ENSG00000100526				7	209047_at	NA	AQP1	aquaporin 1 (Colton blood group)	358	ENSG00000240583
										8	207542_s_at	NA	AQP1	aquaporin 1 (Colton blood group)	358	ENSG00000240583
										9	203812_at	NA	SLIT3	slit homolog 3 (Drosophila)	6586	ENSG00000184347
Database:biological process Name:cell cycle ID:GO:0007049										10	206453_s_at	NA	NDRG2	NDRG family member 2	57447	ENSG00000165795
C=1393; O=82; E=11.90; R=6.89; rawP=2.34e-53; adjP=5.33e-51										11	224822_at	NA	DLC1	deleted in liver cancer 1	10395	ENSG00000164741
Index	UserID	Value	Gene Symbol	Gene Name	EntrezGene	Ensembl				12	206163_at	NA	MAB21L1	mab-21-like 1 (C. elegans)	4081	ENSG00000180660
1	205034_at	NA	CCNE2	cyclin E2	9134	ENSG00000175305				13	212549_at	NA	STAT5B	signal transducer and activator of transcription 5B	6777	ENSG00000173757
2	203764_at	NA	DLGAP5	discs, large (Drosophila) homolog-associated protein 5	9787	ENSG00000126787				14	202177_at	NA	GAS6	growth arrest-specific 6	2621	ENSG00000183087
3	202580_x_at	NA	FOXM1	forkhead box M1	2305	ENSG00000111206				15	208944_at	NA	TGFBR2	transforming growth factor, beta receptor II (70/80kDa)	7048	ENSG00000163513
4	203554_x_at	NA	PTTG1	pituitary tumor-transforming 1	9232	ENSG00000164611				16	204363_at	NA	F3	coagulation factor III (thromboplastin, tissue factor)	2152	ENSG00000117525
5	210052_s_at	NA	TPX2	TPX2, microtubule-associated, homolog (Xenopus laevis)	22974	ENSG00000088325				17	209147_s_at	NA	PPAP2A	phosphatidic acid phosphatase type 2A	8611	ENSG00000067113
6	204162_at	NA	NDC80	NDC80 kinetochore complex component homolog (S. cerevisiae)	10403	ENSG00000080986				18	226625_at	NA	TGFBR3	transforming growth factor, beta receptor III	7049	ENSG00000069702
7	223381_at	NA	NUF2	NUF2, NDC80 kinetochore complex component, homolog (S. cerevisiae)	83540	ENSG00000143228				19	205611_at	NA	TNFSF12	tumor necrosis factor (ligand) superfamily, member 12	8742	ENSG00000239697
8	209408_at	NA	KIF2C	kinesin family member 2C	11004	ENSG00000142945				20	201010_s_at	NA	TXNIP	thioredoxin interacting protein	10628	ENSG00000117289
9	214710_s_at	NA	CCNB1	cyclin B1	891	ENSG00000134057				21	209542_x_at	NA	IGF1	insulin-like growth factor 1 (somatomedin C)	3479	ENSG00000017427
10	228729_at	NA	CCNB1	cyclin B1	891	ENSG00000134057				22	211577_s_at	NA	IGF1	insulin-like growth factor 1 (somatomedin C)	3479	ENSG00000017427
11	200783_s_at	NA	STMN1	stathmin 1	3925	ENSG00000117632				23	209541_at	NA	IGF1	insulin-like growth factor 1 (somatomedin C)	3479	ENSG00000017427
12	219555_s_at	NA	CENPN	centromere protein N	55839	ENSG00000166451				24	209540_at	NA	IGF1	insulin-like growth factor 1 (somatomedin C)	3479	ENSG00000017427
13	213007_at	NA	FANCI	Fanconi anemia, complementation group I	55215	ENSG00000140525				25	214724_at	NA	DIXDC1	DIX domain containing 1	85458	ENSG00000150764
14	213008_at	NA	FANCI	Fanconi anemia, complementation group I	55215	ENSG00000140525				26	209687_at	NA	CXCL12	chemokine (C-X-C motif) ligand 12	6387	ENSG00000107562
15	213599_at	NA	OIP5	Opa interacting protein 5	11339	ENSG00000104147				27	201368_at	NA	ZFP36L2	zinc finger protein 36, C3H type-like 2	678	ENSG00000152518
16	201202_at	NA	PCNA	proliferating cell nuclear antigen	5111	ENSG00000132646				28	201369_s_at	NA	ZFP36L2	zinc finger protein 36, C3H type-like 2	678	ENSG00000152518
17	213226_at	NA	CCNA2	cyclin A2	890	ENSG00000145386				29	225729_at	NA	C6orf89	chromosome 6 open reading frame 89	221477	ENSG00000198663
18	203418_at	NA	CCNA2	cyclin A2	890	ENSG00000145386				30	213071_at	NA	DPT	dermatopontin	1805	ENSG00000143196
19	204768_s_at	NA	FEN1	flap structure-specific endonuclease 1	2237	ENSG00000168496				31	217707_x_at	NA	SMARCA2	SWI/SNF related, matrix associated, actin dependent regulator of chromatin, subfamily a, member 2	6595	ENSG00000080503
20	204767_s_at	NA	FEN1	flap structure-specific endonuclease 1	2237	ENSG00000168496				32	213541_s_at	NA	ERG	v-ets erythroblastosis virus E26 oncogene homolog (avian)	2078	ENSG00000157554
21	218308_at	NA	TACC3	transforming, acidic coiled-coil containing protein 3	10460	ENSG00000013810				33	205883_at	NA	ZBTB16	zinc finger and BTB domain containing 16	7704	ENSG00000109906
22	204033_at	NA	TRIP13	thyroid hormone receptor interactor 13	9319	ENSG00000071539				34	204422_s_at	NA	FGF2	fibroblast growth factor 2 (basic)	2247	ENSG00000138685
23	204170_s_at	NA	CKS2	CDC28 protein kinase regulatory subunit 2	1164	ENSG00000123975				35	200911_s_at	NA	TACC1	transforming, acidic coiled-coil containing protein 1	6867	ENSG00000147526
24	223700_at	NA	MND1	meiotic nuclear divisions 1 homolog (S. cerevisiae)	84057	ENSG00000121211				36	217886_at	NA	EPS15	epidermal growth factor receptor pathway substrate 15	2060	ENSG00000085832
25	204962_s_at	NA	CENPA	centromere protein A	1058	ENSG00000115163				37	212239_at	NA	PIK3R1	phosphoinositide-3-kinase, regulatory subunit 1 (alpha)	5295	ENSG00000145675
26	219148_at	NA	PBK	PDZ binding kinase	55872	ENSG00000168078				38	206742_at	NA	FIGF	c-fos induced growth factor (vascular endothelial growth factor D)	2277	ENSG00000165197
27	202870_s_at	NA	CDC20	cell division cycle 20 homolog (S. cerevisiae)	991	ENSG00000117399				39	203065_s_at	NA	CAV1	caveolin 1, caveolae protein, 22kDa	857	ENSG00000105974
28	219787_s_at	NA	ECT2	epithelial cell transforming sequence 2 oncogene	1894	ENSG00000114346				40	212494_at	NA	TENC1	tensin like C1 domain containing phosphatase (tensin 2)	23371	ENSG00000111077
29	212022_s_at	NA	MKI67	antigen identified by monoclonal antibody Ki-67	4288	ENSG00000148773				41	209390_at	NA	TSC1	tuberous sclerosis 1	7248	ENSG00000165699
30	212021_s_at	NA	MKI67	antigen identified by monoclonal antibody Ki-67	4288	ENSG00000148773				42	204677_at	NA	CDH5	cadherin 5, type 2 (vascular endothelium)	1003	ENSG00000179776
31	201890_at	NA	RRM2	ribonucleotide reductase M2	6241	ENSG00000171848				43	207016_s_at	NA	ALDH1A2	aldehyde dehydrogenase 1 family, member A2	8854	ENSG00000128918
32	209773_s_at	NA	RRM2	ribonucleotide reductase M2	6241	ENSG00000171848				44	213844_at	NA	HOXA5	homeobox A5	3202	ENSG00000106004
33	203755_at	NA	BUB1B	budding uninhibited by benzimidazoles 1 homolog beta (yeast)	701	ENSG00000156970				45	218730_s_at	NA	OGN	osteoglycin	4969	ENSG00000106809
34	219978_s_at	NA	NUSAP1	nucleolar and spindle associated protein 1	51203	ENSG00000137804				46	222722_at	NA	OGN	osteoglycin	4969	ENSG00000106809
35	218039_at	NA	NUSAP1	nucleolar and spindle associated protein 1	51203	ENSG00000137804				47	209550_at	NA	NDN	necdin homolog (mouse)	4692	ENSG00000182636
36	209464_at	NA	AURKB	aurora kinase B	9212	ENSG00000178999				48	222043_at	NA	CLU	clusterin	1191	ENSG00000120885
37	222608_s_at	NA	ANLN	anillin, actin binding protein	54443	ENSG00000011426				49	221796_at	NA	NTRK2	neurotrophic tyrosine kinase, receptor, type 2	4915	ENSG00000148053
38	202107_s_at	NA	MCM2	minichromosome maintenance complex component 2	4171	ENSG00000073111				50	221795_at	NA	NTRK2	neurotrophic tyrosine kinase, receptor, type 2	4915	ENSG00000148053
39	203214_x_at	NA	CDK1	cyclin-dependent kinase 1	983	ENSG00000170312				51	204020_at	NA	PURA	purine-rich element binding protein A	5813	ENSG00000185129
40	210559_s_at	NA	CDK1	cyclin-dependent kinase 1	983	ENSG00000170312				52	227771_at	NA	LIFR	leukemia inhibitory factor receptor alpha	3977	ENSG00000113594
41	203213_at	NA	CDK1	cyclin-dependent kinase 1	983	ENSG00000170312				53	225575_at	NA	LIFR	leukemia inhibitory factor receptor alpha	3977	ENSG00000113594
42	218883_s_at	NA	MLF1IP	MLF1 interacting protein	79682	ENSG00000151725
43	204126_s_at	NA	CDC45	cell division cycle 45 homolog (S. cerevisiae)	8318	ENSG00000093009
44	202503_s_at	NA	KIAA0101	KIAA0101	9768	ENSG00000166803				Database:biological process Name:regulation of cell proliferation ID:GO:0042127
45	1554768_a_at	NA	MAD2L1	MAD2 mitotic arrest deficient-like 1 (yeast)	4085	ENSG00000164109				C=1177; O=35; E=14.08; R=2.49; rawP=3.90e-07; adjP=6.62e-05
46	203362_s_at	NA	MAD2L1	MAD2 mitotic arrest deficient-like 1 (yeast)	4085	ENSG00000164109				Index	UserID	Value	Gene Symbol	Gene Name	EntrezGene	Ensembl
47	218542_at	NA	CEP55	centrosomal protein 55kDa	55165	ENSG00000138180				1	203851_at	NA	IGFBP6	insulin-like growth factor binding protein 6	3489	ENSG00000167779
48	201088_at	NA	KPNA2	karyopherin alpha 2 (RAG cohort 1, importin alpha 1)	3838	ENSG00000182481				2	202724_s_at	NA	FOXO1	forkhead box O1	2308	ENSG00000150907
49	211762_s_at	NA	KPNA2	karyopherin alpha 2 (RAG cohort 1, importin alpha 1)	3838	ENSG00000182481				3	202723_s_at	NA	FOXO1	forkhead box O1	2308	ENSG00000150907
50	219990_at	NA	E2F8	E2F transcription factor 8	79733	ENSG00000129173				4	209047_at	NA	AQP1	aquaporin 1 (Colton blood group)	358	ENSG00000240583
51	207828_s_at	NA	CENPF	centromere protein F, 350/400kDa (mitosin)	1063	ENSG00000117724				5	207542_s_at	NA	AQP1	aquaporin 1 (Colton blood group)	358	ENSG00000240583
52	228868_x_at	NA	CDT1	chromatin licensing and DNA replication factor 1	81620	ENSG00000167513				6	203812_at	NA	SLIT3	slit homolog 3 (Drosophila)	6586	ENSG00000184347
53	221520_s_at	NA	CDCA8	cell division cycle associated 8	55143	ENSG00000134690				7	206453_s_at	NA	NDRG2	NDRG family member 2	57447	ENSG00000165795
54	204244_s_at	NA	DBF4	DBF4 homolog (S. cerevisiae)	10926	ENSG00000006634				8	224822_at	NA	DLC1	deleted in liver cancer 1	10395	ENSG00000164741
55	223307_at	NA	CDCA3	cell division cycle associated 3	83461	ENSG00000111665				9	206163_at	NA	MAB21L1	mab-21-like 1 (C. elegans)	4081	ENSG00000180660
56	221436_s_at	NA	CDCA3	cell division cycle associated 3	83461	ENSG00000111665				10	212549_at	NA	STAT5B	signal transducer and activator of transcription 5B	6777	ENSG00000173757
57	204709_s_at	NA	KIF23	kinesin family member 23	9493	ENSG00000137807				11	202177_at	NA	GAS6	growth arrest-specific 6	2621	ENSG00000183087
58	222077_s_at	NA	RACGAP1	Rac GTPase activating protein 1	29127	ENSG00000161800				12	208944_at	NA	TGFBR2	transforming growth factor, beta receptor II (70/80kDa)	7048	ENSG00000163513
59	222606_at	NA	ZWILCH	Zwilch, kinetochore associated, homolog (Drosophila)	55055	ENSG00000174442				13	204363_at	NA	F3	coagulation factor III (thromboplastin, tissue factor)	2152	ENSG00000117525
60	218349_s_at	NA	ZWILCH	Zwilch, kinetochore associated, homolog (Drosophila)	55055	ENSG00000174442				14	209147_s_at	NA	PPAP2A	phosphatidic acid phosphatase type 2A	8611	ENSG00000067113
61	203145_at	NA	SPAG5	sperm associated antigen 5	10615	ENSG00000076382				15	226625_at	NA	TGFBR3	transforming growth factor, beta receptor III	7049	ENSG00000069702
62	203358_s_at	NA	EZH2	enhancer of zeste homolog 2 (Drosophila)	2146	ENSG00000106462				16	205611_at	NA	TNFSF12	tumor necrosis factor (ligand) superfamily, member 12	8742	ENSG00000239697
63	201291_s_at	NA	TOP2A	topoisomerase (DNA) II alpha 170kDa	7153	ENSG00000131747				17	201010_s_at	NA	TXNIP	thioredoxin interacting protein	10628	ENSG00000117289
64	201292_at	NA	TOP2A	topoisomerase (DNA) II alpha 170kDa	7153	ENSG00000131747				18	209542_x_at	NA	IGF1	insulin-like growth factor 1 (somatomedin C)	3479	ENSG00000017427
65	218585_s_at	NA	DTL	denticleless E3 ubiquitin protein ligase homolog (Drosophila)	51514	ENSG00000143476				19	211577_s_at	NA	IGF1	insulin-like growth factor 1 (somatomedin C)	3479	ENSG00000017427
66	222680_s_at	NA	DTL	denticleless E3 ubiquitin protein ligase homolog (Drosophila)	51514	ENSG00000143476				20	209541_at	NA	IGF1	insulin-like growth factor 1 (somatomedin C)	3479	ENSG00000017427
67	230165_at	NA	SGOL2	shugoshin-like 2 (S. pombe)	151246	ENSG00000163535				21	209540_at	NA	IGF1	insulin-like growth factor 1 (somatomedin C)	3479	ENSG00000017427
68	204822_at	NA	TTK	TTK protein kinase	7272	ENSG00000112742				22	209687_at	NA	CXCL12	chemokine (C-X-C motif) ligand 12	6387	ENSG00000107562
69	218009_s_at	NA	PRC1	protein regulator of cytokinesis 1	9055	ENSG00000198901				23	213071_at	NA	DPT	dermatopontin	1805	ENSG00000143196
70	204641_at	NA	NEK2	NIMA (never in mitosis gene a)-related kinase 2	4751	ENSG00000117650				24	217707_x_at	NA	SMARCA2	SWI/SNF related, matrix associated, actin dependent regulator of chromatin, subfamily a, member 2	6595	ENSG00000080503
71	203046_s_at	NA	TIMELESS	timeless homolog (Drosophila)	8914	ENSG00000111602				25	205883_at	NA	ZBTB16	zinc finger and BTB domain containing 16	7704	ENSG00000109906
72	204318_s_at	NA	GTSE1	G-2 and S-phase expressed 1	51512	ENSG00000075218				26	204422_s_at	NA	FGF2	fibroblast growth factor 2 (basic)	2247	ENSG00000138685
73	209642_at	NA	BUB1	budding uninhibited by benzimidazoles 1 homolog (yeast)	699	ENSG00000169679				27	212239_at	NA	PIK3R1	phosphoinositide-3-kinase, regulatory subunit 1 (alpha)	5295	ENSG00000145675
74	218741_at	NA	CENPM	centromere protein M	79019	ENSG00000100162				28	206742_at	NA	FIGF	c-fos induced growth factor (vascular endothelial growth factor D)	2277	ENSG00000165197
75	229538_s_at	NA	IQGAP3	IQ motif containing GTPase activating protein 3	128239	ENSG00000183856				29	203065_s_at	NA	CAV1	caveolin 1, caveolae protein, 22kDa	857	ENSG00000105974
76	225655_at	NA	UHRF1	ubiquitin-like with PHD and ring finger domains 1	29128	ENSG00000034063				30	212494_at	NA	TENC1	tensin like C1 domain containing phosphatase (tensin 2)	23371	ENSG00000111077
77	206102_at	NA	GINS1	GINS complex subunit 1 (Psf1 homolog)	9837	ENSG00000101003				31	209390_at	NA	TSC1	tuberous sclerosis 1	7248	ENSG00000165699
78	228281_at	NA	C11orf82	chromosome 11 open reading frame 82	220042	ENSG00000165490				32	204677_at	NA	CDH5	cadherin 5, type 2 (vascular endothelium)	1003	ENSG00000179776
79	204026_s_at	NA	ZWINT	ZW10 interactor	11130	ENSG00000122952				33	207016_s_at	NA	ALDH1A2	aldehyde dehydrogenase 1 family, member A2	8854	ENSG00000128918
80	218755_at	NA	KIF20A	kinesin family member 20A	10112	ENSG00000112984				34	213844_at	NA	HOXA5	homeobox A5	3202	ENSG00000106004
81	219918_s_at	NA	ASPM	asp (abnormal spindle) homolog, microcephaly associated (Drosophila)	259266	ENSG00000066279				35	218730_s_at	NA	OGN	osteoglycin	4969	ENSG00000106809
82	219544_at	NA	BORA	bora, aurora kinase A activator	79866	ENSG00000136122				36	222722_at	NA	OGN	osteoglycin	4969	ENSG00000106809
83	204444_at	NA	KIF11	kinesin family member 11	3832	ENSG00000138160				37	209550_at	NA	NDN	necdin homolog (mouse)	4692	ENSG00000182636
84	205024_s_at	NA	RAD51	RAD51 homolog (S. cerevisiae)	5888	ENSG00000051180				38	222043_at	NA	CLU	clusterin	1191	ENSG00000120885
85	202095_s_at	NA	BIRC5	baculoviral IAP repeat containing 5	332	ENSG00000089685				39	221796_at	NA	NTRK2	neurotrophic tyrosine kinase, receptor, type 2	4915	ENSG00000148053
86	224753_at	NA	CDCA5	cell division cycle associated 5	113130	ENSG00000146670				40	221795_at	NA	NTRK2	neurotrophic tyrosine kinase, receptor, type 2	4915	ENSG00000148053
87	225687_at	NA	FAM83D	family with sequence similarity 83, member D	81610	ENSG00000101447				41	204020_at	NA	PURA	purine-rich element binding protein A	5813	ENSG00000185129
88	208079_s_at	NA	AURKA	aurora kinase A	6790	ENSG00000087586				42	227771_at	NA	LIFR	leukemia inhibitory factor receptor alpha	3977	ENSG00000113594
89	204092_s_at	NA	AURKA	aurora kinase A	6790	ENSG00000087586				43	225575_at	NA	LIFR	leukemia inhibitory factor receptor alpha	3977	ENSG00000113594
90	215438_x_at	NA	GSPT1	G1 to S phase transition 1	2935	ENSG00000103342
91	205046_at	NA	CENPE	centromere protein E, 312kDa	1062	ENSG00000138778
92	202779_s_at	NA	UBE2S	ubiquitin-conjugating enzyme E2S	27338	ENSG00000108106				Database:biological process Name:blood vessel development ID:GO:0001568
93	228323_at	NA	CASC5	cancer susceptibility candidate 5	57082	ENSG00000137812				C=492; O=21; E=5.89; R=3.57; rawP=4.40e-07; adjP=6.72e-05
94	202954_at	NA	UBE2C	ubiquitin-conjugating enzyme E2C	11065	ENSG00000175063				Index	UserID	Value	Gene Symbol	Gene Name	EntrezGene	Ensembl
95	202705_at	NA	CCNB2	cyclin B2	9133	ENSG00000157456				1	235753_at	NA	HOXA7	homeobox A7	3204	ENSG00000122592
96	219105_x_at	NA	ORC6	origin recognition complex, subunit 6	23594	ENSG00000091651				2	227780_s_at	NA	ECSCR	endothelial cell surface expressed chemotaxis and apoptosis regulator	641700	ENSG00000249751
97	204825_at	NA	MELK	maternal embryonic leucine zipper kinase	9833	ENSG00000165304				3	228339_at	NA	ECSCR	endothelial cell surface expressed chemotaxis and apoptosis regulator	641700	ENSG00000249751
98	1555758_a_at	NA	CDKN3	cyclin-dependent kinase inhibitor 3	1033	ENSG00000100526				4	227779_at	NA	ECSCR	endothelial cell surface expressed chemotaxis and apoptosis regulator	641700	ENSG00000249751
99	209714_s_at	NA	CDKN3	cyclin-dependent kinase inhibitor 3	1033	ENSG00000100526				5	202724_s_at	NA	FOXO1	forkhead box O1	2308	ENSG00000150907
										6	202723_s_at	NA	FOXO1	forkhead box O1	2308	ENSG00000150907
										7	204422_s_at	NA	FGF2	fibroblast growth factor 2 (basic)	2247	ENSG00000138685
Database:biological process Name:M phase ID:GO:0000279										8	236262_at	NA	MMRN2	multimerin 2	79812	ENSG00000173269
C=539; O=58; E=4.61; R=12.59; rawP=7.85e-50; adjP=1.43e-47										9	219091_s_at	NA	MMRN2	multimerin 2	79812	ENSG00000173269
Index	UserID	Value	Gene Symbol	Gene Name	EntrezGene	Ensembl				10	209047_at	NA	AQP1	aquaporin 1 (Colton blood group)	358	ENSG00000240583
1	203764_at	NA	DLGAP5	discs, large (Drosophila) homolog-associated protein 5	9787	ENSG00000126787				11	207542_s_at	NA	AQP1	aquaporin 1 (Colton blood group)	358	ENSG00000240583
2	207828_s_at	NA	CENPF	centromere protein F, 350/400kDa (mitosin)	1063	ENSG00000117724				12	206742_at	NA	FIGF	c-fos induced growth factor (vascular endothelial growth factor D)	2277	ENSG00000165197
3	203554_x_at	NA	PTTG1	pituitary tumor-transforming 1	9232	ENSG00000164611				13	203065_s_at	NA	CAV1	caveolin 1, caveolae protein, 22kDa	857	ENSG00000105974
4	223307_at	NA	CDCA3	cell division cycle associated 3	83461	ENSG00000111665				14	208944_at	NA	TGFBR2	transforming growth factor, beta receptor II (70/80kDa)	7048	ENSG00000163513
5	221436_s_at	NA	CDCA3	cell division cycle associated 3	83461	ENSG00000111665				15	212813_at	NA	JAM3	junctional adhesion molecule 3	83700	ENSG00000166086
6	221520_s_at	NA	CDCA8	cell division cycle associated 8	55143	ENSG00000134690				16	204363_at	NA	F3	coagulation factor III (thromboplastin, tissue factor)	2152	ENSG00000117525
7	210052_s_at	NA	TPX2	TPX2, microtubule-associated, homolog (Xenopus laevis)	22974	ENSG00000088325				17	226625_at	NA	TGFBR3	transforming growth factor, beta receptor III	7049	ENSG00000069702
8	204162_at	NA	NDC80	NDC80 kinetochore complex component homolog (S. cerevisiae)	10403	ENSG00000080986				18	230250_at	NA	PTPRB	protein tyrosine phosphatase, receptor type, B	5787	ENSG00000127329
9	204709_s_at	NA	KIF23	kinesin family member 23	9493	ENSG00000137807				19	221814_at	NA	GPR124	G protein-coupled receptor 124	25960	ENSG00000020181
10	222077_s_at	NA	RACGAP1	Rac GTPase activating protein 1	29127	ENSG00000161800				20	205611_at	NA	TNFSF12	tumor necrosis factor (ligand) superfamily, member 12	8742	ENSG00000239697
11	223381_at	NA	NUF2	NUF2, NDC80 kinetochore complex component, homolog (S. cerevisiae)	83540	ENSG00000143228				21	204677_at	NA	CDH5	cadherin 5, type 2 (vascular endothelium)	1003	ENSG00000179776
12	209408_at	NA	KIF2C	kinesin family member 2C	11004	ENSG00000142945				22	212230_at	NA	PPAP2B	phosphatidic acid phosphatase type 2B	8613	ENSG00000162407
13	214710_s_at	NA	CCNB1	cyclin B1	891	ENSG00000134057				23	207016_s_at	NA	ALDH1A2	aldehyde dehydrogenase 1 family, member A2	8854	ENSG00000128918
14	228729_at	NA	CCNB1	cyclin B1	891	ENSG00000134057				24	213844_at	NA	HOXA5	homeobox A5	3202	ENSG00000106004
15	222606_at	NA	ZWILCH	Zwilch, kinetochore associated, homolog (Drosophila)	55055	ENSG00000174442				25	209687_at	NA	CXCL12	chemokine (C-X-C motif) ligand 12	6387	ENSG00000107562
16	218349_s_at	NA	ZWILCH	Zwilch, kinetochore associated, homolog (Drosophila)	55055	ENSG00000174442				26	221796_at	NA	NTRK2	neurotrophic tyrosine kinase, receptor, type 2	4915	ENSG00000148053
17	200783_s_at	NA	STMN1	stathmin 1	3925	ENSG00000117632				27	221795_at	NA	NTRK2	neurotrophic tyrosine kinase, receptor, type 2	4915	ENSG00000148053
18	219555_s_at	NA	CENPN	centromere protein N	55839	ENSG00000166451
19	203145_at	NA	SPAG5	sperm associated antigen 5	10615	ENSG00000076382
20	201291_s_at	NA	TOP2A	topoisomerase (DNA) II alpha 170kDa	7153	ENSG00000131747				Database:biological process Name:negative regulation of cellular process ID:GO:0048523
21	201292_at	NA	TOP2A	topoisomerase (DNA) II alpha 170kDa	7153	ENSG00000131747				C=2840; O=60; E=33.97; R=1.77; rawP=2.30e-06; adjP=0.0003
22	213599_at	NA	OIP5	Opa interacting protein 5	11339	ENSG00000104147				Index	UserID	Value	Gene Symbol	Gene Name	EntrezGene	Ensembl
23	213226_at	NA	CCNA2	cyclin A2	890	ENSG00000145386				1	235753_at	NA	HOXA7	homeobox A7	3204	ENSG00000122592
24	203418_at	NA	CCNA2	cyclin A2	890	ENSG00000145386				2	203851_at	NA	IGFBP6	insulin-like growth factor binding protein 6	3489	ENSG00000167779
25	230165_at	NA	SGOL2	shugoshin-like 2 (S. pombe)	151246	ENSG00000163535				3	202724_s_at	NA	FOXO1	forkhead box O1	2308	ENSG00000150907
26	204822_at	NA	TTK	TTK protein kinase	7272	ENSG00000112742				4	202723_s_at	NA	FOXO1	forkhead box O1	2308	ENSG00000150907
27	204641_at	NA	NEK2	NIMA (never in mitosis gene a)-related kinase 2	4751	ENSG00000117650				5	202192_s_at	NA	GAS7	growth arrest-specific 7	8522	ENSG00000007237
28	218009_s_at	NA	PRC1	protein regulator of cytokinesis 1	9055	ENSG00000198901				6	223623_at	NA	C2orf40	chromosome 2 open reading frame 40	84417	ENSG00000119147
29	203046_s_at	NA	TIMELESS	timeless homolog (Drosophila)	8914	ENSG00000111602				7	236262_at	NA	MMRN2	multimerin 2	79812	ENSG00000173269
30	209642_at	NA	BUB1	budding uninhibited by benzimidazoles 1 homolog (yeast)	699	ENSG00000169679				8	219091_s_at	NA	MMRN2	multimerin 2	79812	ENSG00000173269
31	218741_at	NA	CENPM	centromere protein M	79019	ENSG00000100162				9	217367_s_at	NA	ZHX3	zinc fingers and homeoboxes 3	23051	ENSG00000174306
32	204033_at	NA	TRIP13	thyroid hormone receptor interactor 13	9319	ENSG00000071539				10	209047_at	NA	AQP1	aquaporin 1 (Colton blood group)	358	ENSG00000240583
33	218308_at	NA	TACC3	transforming, acidic coiled-coil containing protein 3	10460	ENSG00000013810				11	207542_s_at	NA	AQP1	aquaporin 1 (Colton blood group)	358	ENSG00000240583
34	204170_s_at	NA	CKS2	CDC28 protein kinase regulatory subunit 2	1164	ENSG00000123975				12	203812_at	NA	SLIT3	slit homolog 3 (Drosophila)	6586	ENSG00000184347
35	223700_at	NA	MND1	meiotic nuclear divisions 1 homolog (S. cerevisiae)	84057	ENSG00000121211				13	206453_s_at	NA	NDRG2	NDRG family member 2	57447	ENSG00000165795
36	204026_s_at	NA	ZWINT	ZW10 interactor	11130	ENSG00000122952				14	224822_at	NA	DLC1	deleted in liver cancer 1	10395	ENSG00000164741
37	204962_s_at	NA	CENPA	centromere protein A	1058	ENSG00000115163				15	212549_at	NA	STAT5B	signal transducer and activator of transcription 5B	6777	ENSG00000173757
38	218755_at	NA	KIF20A	kinesin family member 20A	10112	ENSG00000112984				16	202177_at	NA	GAS6	growth arrest-specific 6	2621	ENSG00000183087
39	219918_s_at	NA	ASPM	asp (abnormal spindle) homolog, microcephaly associated (Drosophila)	259266	ENSG00000066279				17	32259_at	NA	EZH1	enhancer of zeste homolog 1 (Drosophila)	2145	ENSG00000108799
40	219148_at	NA	PBK	PDZ binding kinase	55872	ENSG00000168078				18	203249_at	NA	EZH1	enhancer of zeste homolog 1 (Drosophila)	2145	ENSG00000108799
41	202870_s_at	NA	CDC20	cell division cycle 20 homolog (S. cerevisiae)	991	ENSG00000117399				19	208944_at	NA	TGFBR2	transforming growth factor, beta receptor II (70/80kDa)	7048	ENSG00000163513
42	212022_s_at	NA	MKI67	antigen identified by monoclonal antibody Ki-67	4288	ENSG00000148773				20	205251_at	NA	PER2	period homolog 2 (Drosophila)	8864	ENSG00000132326
43	212021_s_at	NA	MKI67	antigen identified by monoclonal antibody Ki-67	4288	ENSG00000148773				21	204363_at	NA	F3	coagulation factor III (thromboplastin, tissue factor)	2152	ENSG00000117525
44	203755_at	NA	BUB1B	budding uninhibited by benzimidazoles 1 homolog beta (yeast)	701	ENSG00000156970				22	201842_s_at	NA	EFEMP1	EGF containing fibulin-like extracellular matrix protein 1	2202	ENSG00000115380
45	219978_s_at	NA	NUSAP1	nucleolar and spindle associated protein 1	51203	ENSG00000137804				23	209147_s_at	NA	PPAP2A	phosphatidic acid phosphatase type 2A	8611	ENSG00000067113
46	218039_at	NA	NUSAP1	nucleolar and spindle associated protein 1	51203	ENSG00000137804				24	204037_at	NA	LPAR1	lysophosphatidic acid receptor 1	1902	ENSG00000198121
47	209464_at	NA	AURKB	aurora kinase B	9212	ENSG00000178999				25	209821_at	NA	IL33	interleukin 33	90865	ENSG00000137033
48	222608_s_at	NA	ANLN	anillin, actin binding protein	54443	ENSG00000011426				26	226625_at	NA	TGFBR3	transforming growth factor, beta receptor III	7049	ENSG00000069702
49	219544_at	NA	BORA	bora, aurora kinase A activator	79866	ENSG00000136122				27	221556_at	NA	CDC14B	CDC14 cell division cycle 14 homolog B (S. cerevisiae)	8555	ENSG00000081377
50	204444_at	NA	KIF11	kinesin family member 11	3832	ENSG00000138160				28	201010_s_at	NA	TXNIP	thioredoxin interacting protein	10628	ENSG00000117289
51	203214_x_at	NA	CDK1	cyclin-dependent kinase 1	983	ENSG00000170312				29	209542_x_at	NA	IGF1	insulin-like growth factor 1 (somatomedin C)	3479	ENSG00000017427
52	210559_s_at	NA	CDK1	cyclin-dependent kinase 1	983	ENSG00000170312				30	211577_s_at	NA	IGF1	insulin-like growth factor 1 (somatomedin C)	3479	ENSG00000017427
53	203213_at	NA	CDK1	cyclin-dependent kinase 1	983	ENSG00000170312				31	209541_at	NA	IGF1	insulin-like growth factor 1 (somatomedin C)	3479	ENSG00000017427
54	218883_s_at	NA	MLF1IP	MLF1 interacting protein	79682	ENSG00000151725				32	209540_at	NA	IGF1	insulin-like growth factor 1 (somatomedin C)	3479	ENSG00000017427
55	205024_s_at	NA	RAD51	RAD51 homolog (S. cerevisiae)	5888	ENSG00000051180				33	214724_at	NA	DIXDC1	DIX domain containing 1	85458	ENSG00000150764
56	202095_s_at	NA	BIRC5	baculoviral IAP repeat containing 5	332	ENSG00000089685				34	206701_x_at	NA	EDNRB	endothelin receptor type B	1910	ENSG00000136160
57	224753_at	NA	CDCA5	cell division cycle associated 5	113130	ENSG00000146670				35	204271_s_at	NA	EDNRB	endothelin receptor type B	1910	ENSG00000136160
58	218542_at	NA	CEP55	centrosomal protein 55kDa	55165	ENSG00000138180				36	209687_at	NA	CXCL12	chemokine (C-X-C motif) ligand 12	6387	ENSG00000107562
59	1554768_a_at	NA	MAD2L1	MAD2 mitotic arrest deficient-like 1 (yeast)	4085	ENSG00000164109				37	219213_at	NA	JAM2	junctional adhesion molecule 2	58494	ENSG00000154721
60	203362_s_at	NA	MAD2L1	MAD2 mitotic arrest deficient-like 1 (yeast)	4085	ENSG00000164109				38	229127_at	NA	JAM2	junctional adhesion molecule 2	58494	ENSG00000154721
61	225687_at	NA	FAM83D	family with sequence similarity 83, member D	81610	ENSG00000101447				39	213071_at	NA	DPT	dermatopontin	1805	ENSG00000143196
62	208079_s_at	NA	AURKA	aurora kinase A	6790	ENSG00000087586				40	209297_at	NA	ITSN1	intersectin 1 (SH3 domain protein)	6453	ENSG00000205726
63	204092_s_at	NA	AURKA	aurora kinase A	6790	ENSG00000087586				41	35776_at	NA	ITSN1	intersectin 1 (SH3 domain protein)	6453	ENSG00000205726
64	201088_at	NA	KPNA2	karyopherin alpha 2 (RAG cohort 1, importin alpha 1)	3838	ENSG00000182481				42	217707_x_at	NA	SMARCA2	SWI/SNF related, matrix associated, actin dependent regulator of chromatin, subfamily a, member 2	6595	ENSG00000080503
65	211762_s_at	NA	KPNA2	karyopherin alpha 2 (RAG cohort 1, importin alpha 1)	3838	ENSG00000182481				43	205883_at	NA	ZBTB16	zinc finger and BTB domain containing 16	7704	ENSG00000109906
66	205046_at	NA	CENPE	centromere protein E, 312kDa	1062	ENSG00000138778				44	204422_s_at	NA	FGF2	fibroblast growth factor 2 (basic)	2247	ENSG00000138685
67	202779_s_at	NA	UBE2S	ubiquitin-conjugating enzyme E2S	27338	ENSG00000108106				45	217886_at	NA	EPS15	epidermal growth factor receptor pathway substrate 15	2060	ENSG00000085832
68	228323_at	NA	CASC5	cancer susceptibility candidate 5	57082	ENSG00000137812				46	212239_at	NA	PIK3R1	phosphoinositide-3-kinase, regulatory subunit 1 (alpha)	5295	ENSG00000145675
69	202954_at	NA	UBE2C	ubiquitin-conjugating enzyme E2C	11065	ENSG00000175063				47	212614_at	NA	ARID5B	AT rich interactive domain 5B (MRF1-like)	84159	ENSG00000150347
70	202705_at	NA	CCNB2	cyclin B2	9133	ENSG00000157456				48	235556_at	NA	CREBRF	CREB3 regulatory factor	153222	ENSG00000164463
										49	204249_s_at	NA	LMO2	LIM domain only 2 (rhombotin-like 1)	4005	ENSG00000135363
										50	203065_s_at	NA	CAV1	caveolin 1, caveolae protein, 22kDa	857	ENSG00000105974
Database:biological process Name:M phase of mitotic cell cycle ID:GO:0000087										51	204134_at	NA	PDE2A	phosphodiesterase 2A, cGMP-stimulated	5138	ENSG00000186642
C=379; O=48; E=3.24; R=14.82; rawP=6.19e-44; adjP=9.40e-42										52	212494_at	NA	TENC1	tensin like C1 domain containing phosphatase (tensin 2)	23371	ENSG00000111077
Index	UserID	Value	Gene Symbol	Gene Name	EntrezGene	Ensembl				53	221295_at	NA	CIDEA	cell death-inducing DFFA-like effector a	1149	ENSG00000176194
1	203764_at	NA	DLGAP5	discs, large (Drosophila) homolog-associated protein 5	9787	ENSG00000126787				54	209390_at	NA	TSC1	tuberous sclerosis 1	7248	ENSG00000165699
2	207828_s_at	NA	CENPF	centromere protein F, 350/400kDa (mitosin)	1063	ENSG00000117724				55	207016_s_at	NA	ALDH1A2	aldehyde dehydrogenase 1 family, member A2	8854	ENSG00000128918
3	203554_x_at	NA	PTTG1	pituitary tumor-transforming 1	9232	ENSG00000164611				56	212230_at	NA	PPAP2B	phosphatidic acid phosphatase type 2B	8613	ENSG00000162407
4	223307_at	NA	CDCA3	cell division cycle associated 3	83461	ENSG00000111665				57	204677_at	NA	CDH5	cadherin 5, type 2 (vascular endothelium)	1003	ENSG00000179776
5	221436_s_at	NA	CDCA3	cell division cycle associated 3	83461	ENSG00000111665				58	36829_at	NA	PER1	period homolog 1 (Drosophila)	5187	ENSG00000179094
6	221520_s_at	NA	CDCA8	cell division cycle associated 8	55143	ENSG00000134690				59	228642_at	NA	HOXA2	homeobox A2	3199	ENSG00000105996
7	210052_s_at	NA	TPX2	TPX2, microtubule-associated, homolog (Xenopus laevis)	22974	ENSG00000088325				60	213844_at	NA	HOXA5	homeobox A5	3202	ENSG00000106004
8	204162_at	NA	NDC80	NDC80 kinetochore complex component homolog (S. cerevisiae)	10403	ENSG00000080986				61	209550_at	NA	NDN	necdin homolog (mouse)	4692	ENSG00000182636
9	204709_s_at	NA	KIF23	kinesin family member 23	9493	ENSG00000137807				62	218730_s_at	NA	OGN	osteoglycin	4969	ENSG00000106809
10	222077_s_at	NA	RACGAP1	Rac GTPase activating protein 1	29127	ENSG00000161800				63	222722_at	NA	OGN	osteoglycin	4969	ENSG00000106809
11	223381_at	NA	NUF2	NUF2, NDC80 kinetochore complex component, homolog (S. cerevisiae)	83540	ENSG00000143228				64	224861_at	NA	GNAQ	guanine nucleotide binding protein (G protein), q polypeptide	2776	ENSG00000156052
12	209408_at	NA	KIF2C	kinesin family member 2C	11004	ENSG00000142945				65	201539_s_at	NA	FHL1	four and a half LIM domains 1	2273	ENSG00000022267
13	214710_s_at	NA	CCNB1	cyclin B1	891	ENSG00000134057				66	222043_at	NA	CLU	clusterin	1191	ENSG00000120885
14	228729_at	NA	CCNB1	cyclin B1	891	ENSG00000134057				67	221045_s_at	NA	PER3	period homolog 3 (Drosophila)	8863	ENSG00000049246
15	222606_at	NA	ZWILCH	Zwilch, kinetochore associated, homolog (Drosophila)	55055	ENSG00000174442				68	221796_at	NA	NTRK2	neurotrophic tyrosine kinase, receptor, type 2	4915	ENSG00000148053
16	218349_s_at	NA	ZWILCH	Zwilch, kinetochore associated, homolog (Drosophila)	55055	ENSG00000174442				69	221795_at	NA	NTRK2	neurotrophic tyrosine kinase, receptor, type 2	4915	ENSG00000148053
17	219555_s_at	NA	CENPN	centromere protein N	55839	ENSG00000166451				70	204020_at	NA	PURA	purine-rich element binding protein A	5813	ENSG00000185129
18	203145_at	NA	SPAG5	sperm associated antigen 5	10615	ENSG00000076382				71	212914_at	NA	CBX7	chromobox homolog 7	23492	ENSG00000100307
19	213599_at	NA	OIP5	Opa interacting protein 5	11339	ENSG00000104147				72	223119_s_at	NA	USP47	ubiquitin specific peptidase 47	55031	ENSG00000170242
20	213226_at	NA	CCNA2	cyclin A2	890	ENSG00000145386
21	203418_at	NA	CCNA2	cyclin A2	890	ENSG00000145386
22	230165_at	NA	SGOL2	shugoshin-like 2 (S. pombe)	151246	ENSG00000163535				Database:biological process Name:regulation of cellular component movement ID:GO:0051270
23	204822_at	NA	TTK	TTK protein kinase	7272	ENSG00000112742				C=458; O=19; E=5.48; R=3.47; rawP=2.46e-06; adjP=0.0003
24	204641_at	NA	NEK2	NIMA (never in mitosis gene a)-related kinase 2	4751	ENSG00000117650				Index	UserID	Value	Gene Symbol	Gene Name	EntrezGene	Ensembl
25	203046_s_at	NA	TIMELESS	timeless homolog (Drosophila)	8914	ENSG00000111602				1	235753_at	NA	HOXA7	homeobox A7	3204	ENSG00000122592
26	209642_at	NA	BUB1	budding uninhibited by benzimidazoles 1 homolog (yeast)	699	ENSG00000169679				2	204422_s_at	NA	FGF2	fibroblast growth factor 2 (basic)	2247	ENSG00000138685
27	218741_at	NA	CENPM	centromere protein M	79019	ENSG00000100162				3	236262_at	NA	MMRN2	multimerin 2	79812	ENSG00000173269
28	204962_s_at	NA	CENPA	centromere protein A	1058	ENSG00000115163				4	219091_s_at	NA	MMRN2	multimerin 2	79812	ENSG00000173269
29	204026_s_at	NA	ZWINT	ZW10 interactor	11130	ENSG00000122952				5	212239_at	NA	PIK3R1	phosphoinositide-3-kinase, regulatory subunit 1 (alpha)	5295	ENSG00000145675
30	218755_at	NA	KIF20A	kinesin family member 20A	10112	ENSG00000112984				6	224822_at	NA	DLC1	deleted in liver cancer 1	10395	ENSG00000164741
31	219918_s_at	NA	ASPM	asp (abnormal spindle) homolog, microcephaly associated (Drosophila)	259266	ENSG00000066279				7	206742_at	NA	FIGF	c-fos induced growth factor (vascular endothelial growth factor D)	2277	ENSG00000165197
32	219148_at	NA	PBK	PDZ binding kinase	55872	ENSG00000168078				8	212549_at	NA	STAT5B	signal transducer and activator of transcription 5B	6777	ENSG00000173757
33	202870_s_at	NA	CDC20	cell division cycle 20 homolog (S. cerevisiae)	991	ENSG00000117399				9	202177_at	NA	GAS6	growth arrest-specific 6	2621	ENSG00000183087
34	203755_at	NA	BUB1B	budding uninhibited by benzimidazoles 1 homolog beta (yeast)	701	ENSG00000156970				10	208944_at	NA	TGFBR2	transforming growth factor, beta receptor II (70/80kDa)	7048	ENSG00000163513
35	219978_s_at	NA	NUSAP1	nucleolar and spindle associated protein 1	51203	ENSG00000137804				11	212813_at	NA	JAM3	junctional adhesion molecule 3	83700	ENSG00000166086
36	218039_at	NA	NUSAP1	nucleolar and spindle associated protein 1	51203	ENSG00000137804				12	204363_at	NA	F3	coagulation factor III (thromboplastin, tissue factor)	2152	ENSG00000117525
37	209464_at	NA	AURKB	aurora kinase B	9212	ENSG00000178999				13	204037_at	NA	LPAR1	lysophosphatidic acid receptor 1	1902	ENSG00000198121
38	222608_s_at	NA	ANLN	anillin, actin binding protein	54443	ENSG00000011426				14	209821_at	NA	IL33	interleukin 33	90865	ENSG00000137033
39	219544_at	NA	BORA	bora, aurora kinase A activator	79866	ENSG00000136122				15	226625_at	NA	TGFBR3	transforming growth factor, beta receptor III	7049	ENSG00000069702
40	204444_at	NA	KIF11	kinesin family member 11	3832	ENSG00000138160				16	236359_at	NA	SCN4B	sodium channel, voltage-gated, type IV, beta subunit	6330	ENSG00000177098
41	203214_x_at	NA	CDK1	cyclin-dependent kinase 1	983	ENSG00000170312				17	212230_at	NA	PPAP2B	phosphatidic acid phosphatase type 2B	8613	ENSG00000162407
42	210559_s_at	NA	CDK1	cyclin-dependent kinase 1	983	ENSG00000170312				18	209542_x_at	NA	IGF1	insulin-like growth factor 1 (somatomedin C)	3479	ENSG00000017427
43	203213_at	NA	CDK1	cyclin-dependent kinase 1	983	ENSG00000170312				19	211577_s_at	NA	IGF1	insulin-like growth factor 1 (somatomedin C)	3479	ENSG00000017427
44	218883_s_at	NA	MLF1IP	MLF1 interacting protein	79682	ENSG00000151725				20	209541_at	NA	IGF1	insulin-like growth factor 1 (somatomedin C)	3479	ENSG00000017427
45	202095_s_at	NA	BIRC5	baculoviral IAP repeat containing 5	332	ENSG00000089685				21	209540_at	NA	IGF1	insulin-like growth factor 1 (somatomedin C)	3479	ENSG00000017427
46	224753_at	NA	CDCA5	cell division cycle associated 5	113130	ENSG00000146670				22	209687_at	NA	CXCL12	chemokine (C-X-C motif) ligand 12	6387	ENSG00000107562
47	218542_at	NA	CEP55	centrosomal protein 55kDa	55165	ENSG00000138180				23	209392_at	NA	ENPP2	ectonucleotide pyrophosphatase/phosphodiesterase 2	5168	ENSG00000136960
48	1554768_a_at	NA	MAD2L1	MAD2 mitotic arrest deficient-like 1 (yeast)	4085	ENSG00000164109				24	210839_s_at	NA	ENPP2	ectonucleotide pyrophosphatase/phosphodiesterase 2	5168	ENSG00000136960
49	203362_s_at	NA	MAD2L1	MAD2 mitotic arrest deficient-like 1 (yeast)	4085	ENSG00000164109
50	225687_at	NA	FAM83D	family with sequence similarity 83, member D	81610	ENSG00000101447
51	208079_s_at	NA	AURKA	aurora kinase A	6790	ENSG00000087586				Database:biological process Name:cellular component movement ID:GO:0006928
52	204092_s_at	NA	AURKA	aurora kinase A	6790	ENSG00000087586				C=1189; O=33; E=14.22; R=2.32; rawP=4.05e-06; adjP=0.0004
53	205046_at	NA	CENPE	centromere protein E, 312kDa	1062	ENSG00000138778				Index	UserID	Value	Gene Symbol	Gene Name	EntrezGene	Ensembl
54	202779_s_at	NA	UBE2S	ubiquitin-conjugating enzyme E2S	27338	ENSG00000108106				1	235753_at	NA	HOXA7	homeobox A7	3204	ENSG00000122592
55	228323_at	NA	CASC5	cancer susceptibility candidate 5	57082	ENSG00000137812				2	236262_at	NA	MMRN2	multimerin 2	79812	ENSG00000173269
56	202954_at	NA	UBE2C	ubiquitin-conjugating enzyme E2C	11065	ENSG00000175063				3	219091_s_at	NA	MMRN2	multimerin 2	79812	ENSG00000173269
57	202705_at	NA	CCNB2	cyclin B2	9133	ENSG00000157456				4	203812_at	NA	SLIT3	slit homolog 3 (Drosophila)	6586	ENSG00000184347
										5	224822_at	NA	DLC1	deleted in liver cancer 1	10395	ENSG00000164741
										6	212549_at	NA	STAT5B	signal transducer and activator of transcription 5B	6777	ENSG00000173757
Database:biological process Name:organelle fission ID:GO:0048285										7	202177_at	NA	GAS6	growth arrest-specific 6	2621	ENSG00000183087
C=392; O=47; E=3.35; R=14.03; rawP=8.21e-42; adjP=1.04e-39										8	208944_at	NA	TGFBR2	transforming growth factor, beta receptor II (70/80kDa)	7048	ENSG00000163513
Index	UserID	Value	Gene Symbol	Gene Name	EntrezGene	Ensembl				9	204363_at	NA	F3	coagulation factor III (thromboplastin, tissue factor)	2152	ENSG00000117525
1	203764_at	NA	DLGAP5	discs, large (Drosophila) homolog-associated protein 5	9787	ENSG00000126787				10	209147_s_at	NA	PPAP2A	phosphatidic acid phosphatase type 2A	8611	ENSG00000067113
2	207828_s_at	NA	CENPF	centromere protein F, 350/400kDa (mitosin)	1063	ENSG00000117724				11	204037_at	NA	LPAR1	lysophosphatidic acid receptor 1	1902	ENSG00000198121
3	203554_x_at	NA	PTTG1	pituitary tumor-transforming 1	9232	ENSG00000164611				12	209821_at	NA	IL33	interleukin 33	90865	ENSG00000137033
4	223307_at	NA	CDCA3	cell division cycle associated 3	83461	ENSG00000111665				13	226625_at	NA	TGFBR3	transforming growth factor, beta receptor III	7049	ENSG00000069702
5	221436_s_at	NA	CDCA3	cell division cycle associated 3	83461	ENSG00000111665				14	236359_at	NA	SCN4B	sodium channel, voltage-gated, type IV, beta subunit	6330	ENSG00000177098
6	221520_s_at	NA	CDCA8	cell division cycle associated 8	55143	ENSG00000134690				15	205611_at	NA	TNFSF12	tumor necrosis factor (ligand) superfamily, member 12	8742	ENSG00000239697
7	210052_s_at	NA	TPX2	TPX2, microtubule-associated, homolog (Xenopus laevis)	22974	ENSG00000088325				16	209542_x_at	NA	IGF1	insulin-like growth factor 1 (somatomedin C)	3479	ENSG00000017427
8	204162_at	NA	NDC80	NDC80 kinetochore complex component homolog (S. cerevisiae)	10403	ENSG00000080986				17	211577_s_at	NA	IGF1	insulin-like growth factor 1 (somatomedin C)	3479	ENSG00000017427
9	204709_s_at	NA	KIF23	kinesin family member 23	9493	ENSG00000137807				18	209541_at	NA	IGF1	insulin-like growth factor 1 (somatomedin C)	3479	ENSG00000017427
10	222077_s_at	NA	RACGAP1	Rac GTPase activating protein 1	29127	ENSG00000161800				19	209540_at	NA	IGF1	insulin-like growth factor 1 (somatomedin C)	3479	ENSG00000017427
11	223381_at	NA	NUF2	NUF2, NDC80 kinetochore complex component, homolog (S. cerevisiae)	83540	ENSG00000143228				20	214724_at	NA	DIXDC1	DIX domain containing 1	85458	ENSG00000150764
12	209408_at	NA	KIF2C	kinesin family member 2C	11004	ENSG00000142945				21	206701_x_at	NA	EDNRB	endothelin receptor type B	1910	ENSG00000136160
13	214710_s_at	NA	CCNB1	cyclin B1	891	ENSG00000134057				22	204271_s_at	NA	EDNRB	endothelin receptor type B	1910	ENSG00000136160
14	228729_at	NA	CCNB1	cyclin B1	891	ENSG00000134057				23	209687_at	NA	CXCL12	chemokine (C-X-C motif) ligand 12	6387	ENSG00000107562
15	222606_at	NA	ZWILCH	Zwilch, kinetochore associated, homolog (Drosophila)	55055	ENSG00000174442				24	204591_at	NA	CHL1	cell adhesion molecule with homology to L1CAM (close homolog of L1)	10752	ENSG00000134121
16	218349_s_at	NA	ZWILCH	Zwilch, kinetochore associated, homolog (Drosophila)	55055	ENSG00000174442				25	209392_at	NA	ENPP2	ectonucleotide pyrophosphatase/phosphodiesterase 2	5168	ENSG00000136960
17	219555_s_at	NA	CENPN	centromere protein N	55839	ENSG00000166451				26	210839_s_at	NA	ENPP2	ectonucleotide pyrophosphatase/phosphodiesterase 2	5168	ENSG00000136960
18	203145_at	NA	SPAG5	sperm associated antigen 5	10615	ENSG00000076382				27	219213_at	NA	JAM2	junctional adhesion molecule 2	58494	ENSG00000154721
19	213599_at	NA	OIP5	Opa interacting protein 5	11339	ENSG00000104147				28	229127_at	NA	JAM2	junctional adhesion molecule 2	58494	ENSG00000154721
20	213226_at	NA	CCNA2	cyclin A2	890	ENSG00000145386				29	204422_s_at	NA	FGF2	fibroblast growth factor 2 (basic)	2247	ENSG00000138685
21	203418_at	NA	CCNA2	cyclin A2	890	ENSG00000145386				30	212614_at	NA	ARID5B	AT rich interactive domain 5B (MRF1-like)	84159	ENSG00000150347
22	230165_at	NA	SGOL2	shugoshin-like 2 (S. pombe)	151246	ENSG00000163535				31	212239_at	NA	PIK3R1	phosphoinositide-3-kinase, regulatory subunit 1 (alpha)	5295	ENSG00000145675
23	204822_at	NA	TTK	TTK protein kinase	7272	ENSG00000112742				32	221747_at	NA	TNS1	tensin 1	7145	ENSG00000079308
24	204641_at	NA	NEK2	NIMA (never in mitosis gene a)-related kinase 2	4751	ENSG00000117650				33	206742_at	NA	FIGF	c-fos induced growth factor (vascular endothelial growth factor D)	2277	ENSG00000165197
25	203046_s_at	NA	TIMELESS	timeless homolog (Drosophila)	8914	ENSG00000111602				34	203065_s_at	NA	CAV1	caveolin 1, caveolae protein, 22kDa	857	ENSG00000105974
26	209642_at	NA	BUB1	budding uninhibited by benzimidazoles 1 homolog (yeast)	699	ENSG00000169679				35	212813_at	NA	JAM3	junctional adhesion molecule 3	83700	ENSG00000166086
27	218741_at	NA	CENPM	centromere protein M	79019	ENSG00000100162				36	221814_at	NA	GPR124	G protein-coupled receptor 124	25960	ENSG00000020181
28	204962_s_at	NA	CENPA	centromere protein A	1058	ENSG00000115163				37	212230_at	NA	PPAP2B	phosphatidic acid phosphatase type 2B	8613	ENSG00000162407
29	204026_s_at	NA	ZWINT	ZW10 interactor	11130	ENSG00000122952				38	213844_at	NA	HOXA5	homeobox A5	3202	ENSG00000106004
30	219918_s_at	NA	ASPM	asp (abnormal spindle) homolog, microcephaly associated (Drosophila)	259266	ENSG00000066279				39	209550_at	NA	NDN	necdin homolog (mouse)	4692	ENSG00000182636
31	219148_at	NA	PBK	PDZ binding kinase	55872	ENSG00000168078				40	221796_at	NA	NTRK2	neurotrophic tyrosine kinase, receptor, type 2	4915	ENSG00000148053
32	228069_at	NA	FAM54A	family with sequence similarity 54, member A	113115	ENSG00000146410				41	221795_at	NA	NTRK2	neurotrophic tyrosine kinase, receptor, type 2	4915	ENSG00000148053
33	202870_s_at	NA	CDC20	cell division cycle 20 homolog (S. cerevisiae)	991	ENSG00000117399
34	203755_at	NA	BUB1B	budding uninhibited by benzimidazoles 1 homolog beta (yeast)	701	ENSG00000156970
35	219978_s_at	NA	NUSAP1	nucleolar and spindle associated protein 1	51203	ENSG00000137804				Database:biological process Name:multicellular organismal process ID:GO:0032501
36	218039_at	NA	NUSAP1	nucleolar and spindle associated protein 1	51203	ENSG00000137804				C=5644; O=97; E=67.51; R=1.44; rawP=4.12e-06; adjP=0.0004
37	209464_at	NA	AURKB	aurora kinase B	9212	ENSG00000178999				Index	UserID	Value	Gene Symbol	Gene Name	EntrezGene	Ensembl
38	222608_s_at	NA	ANLN	anillin, actin binding protein	54443	ENSG00000011426				1	235753_at	NA	HOXA7	homeobox A7	3204	ENSG00000122592
39	219544_at	NA	BORA	bora, aurora kinase A activator	79866	ENSG00000136122				2	218087_s_at	NA	SORBS1	sorbin and SH3 domain containing 1	10580	ENSG00000095637
40	204444_at	NA	KIF11	kinesin family member 11	3832	ENSG00000138160				3	230800_at	NA	ADCY4	adenylate cyclase 4	196883	ENSG00000129467
41	203214_x_at	NA	CDK1	cyclin-dependent kinase 1	983	ENSG00000170312				4	236262_at	NA	MMRN2	multimerin 2	79812	ENSG00000173269
42	210559_s_at	NA	CDK1	cyclin-dependent kinase 1	983	ENSG00000170312				5	219091_s_at	NA	MMRN2	multimerin 2	79812	ENSG00000173269
43	203213_at	NA	CDK1	cyclin-dependent kinase 1	983	ENSG00000170312				6	208609_s_at	NA	TNXB	tenascin XB	7148	ENSG00000168477
44	218883_s_at	NA	MLF1IP	MLF1 interacting protein	79682	ENSG00000151725				7	209047_at	NA	AQP1	aquaporin 1 (Colton blood group)	358	ENSG00000240583
45	202095_s_at	NA	BIRC5	baculoviral IAP repeat containing 5	332	ENSG00000089685				8	207542_s_at	NA	AQP1	aquaporin 1 (Colton blood group)	358	ENSG00000240583
46	224753_at	NA	CDCA5	cell division cycle associated 5	113130	ENSG00000146670				9	203812_at	NA	SLIT3	slit homolog 3 (Drosophila)	6586	ENSG00000184347
47	218542_at	NA	CEP55	centrosomal protein 55kDa	55165	ENSG00000138180				10	206453_s_at	NA	NDRG2	NDRG family member 2	57447	ENSG00000165795
48	1554768_a_at	NA	MAD2L1	MAD2 mitotic arrest deficient-like 1 (yeast)	4085	ENSG00000164109				11	224822_at	NA	DLC1	deleted in liver cancer 1	10395	ENSG00000164741
49	203362_s_at	NA	MAD2L1	MAD2 mitotic arrest deficient-like 1 (yeast)	4085	ENSG00000164109				12	206163_at	NA	MAB21L1	mab-21-like 1 (C. elegans)	4081	ENSG00000180660
50	225687_at	NA	FAM83D	family with sequence similarity 83, member D	81610	ENSG00000101447				13	212549_at	NA	STAT5B	signal transducer and activator of transcription 5B	6777	ENSG00000173757
51	208079_s_at	NA	AURKA	aurora kinase A	6790	ENSG00000087586				14	208335_s_at	NA	DARC	Duffy blood group, chemokine receptor	2532	ENSG00000213088
52	204092_s_at	NA	AURKA	aurora kinase A	6790	ENSG00000087586				15	204363_at	NA	F3	coagulation factor III (thromboplastin, tissue factor)	2152	ENSG00000117525
53	205046_at	NA	CENPE	centromere protein E, 312kDa	1062	ENSG00000138778				16	209147_s_at	NA	PPAP2A	phosphatidic acid phosphatase type 2A	8611	ENSG00000067113
54	228323_at	NA	CASC5	cancer susceptibility candidate 5	57082	ENSG00000137812				17	204037_at	NA	LPAR1	lysophosphatidic acid receptor 1	1902	ENSG00000198121
55	202954_at	NA	UBE2C	ubiquitin-conjugating enzyme E2C	11065	ENSG00000175063				18	209821_at	NA	IL33	interleukin 33	90865	ENSG00000137033
56	202705_at	NA	CCNB2	cyclin B2	9133	ENSG00000157456				19	226625_at	NA	TGFBR3	transforming growth factor, beta receptor III	7049	ENSG00000069702
										20	205611_at	NA	TNFSF12	tumor necrosis factor (ligand) superfamily, member 12	8742	ENSG00000239697
										21	210247_at	NA	SYN2	synapsin II	6854	ENSG00000157152
Database:biological process Name:mitosis ID:GO:0007067										22	201010_s_at	NA	TXNIP	thioredoxin interacting protein	10628	ENSG00000117289
C=368; O=46; E=3.14; R=14.63; rawP=1.03e-41; adjP=1.04e-39										23	209763_at	NA	CHRDL1	chordin-like 1	91851	ENSG00000101938
Index	UserID	Value	Gene Symbol	Gene Name	EntrezGene	Ensembl				24	209542_x_at	NA	IGF1	insulin-like growth factor 1 (somatomedin C)	3479	ENSG00000017427
1	203764_at	NA	DLGAP5	discs, large (Drosophila) homolog-associated protein 5	9787	ENSG00000126787				25	211577_s_at	NA	IGF1	insulin-like growth factor 1 (somatomedin C)	3479	ENSG00000017427
2	207828_s_at	NA	CENPF	centromere protein F, 350/400kDa (mitosin)	1063	ENSG00000117724				26	209541_at	NA	IGF1	insulin-like growth factor 1 (somatomedin C)	3479	ENSG00000017427
3	203554_x_at	NA	PTTG1	pituitary tumor-transforming 1	9232	ENSG00000164611				27	209540_at	NA	IGF1	insulin-like growth factor 1 (somatomedin C)	3479	ENSG00000017427
4	223307_at	NA	CDCA3	cell division cycle associated 3	83461	ENSG00000111665				28	214724_at	NA	DIXDC1	DIX domain containing 1	85458	ENSG00000150764
5	221436_s_at	NA	CDCA3	cell division cycle associated 3	83461	ENSG00000111665				29	204591_at	NA	CHL1	cell adhesion molecule with homology to L1CAM (close homolog of L1)	10752	ENSG00000134121
6	221520_s_at	NA	CDCA8	cell division cycle associated 8	55143	ENSG00000134690				30	219689_at	NA	SEMA3G	sema domain, immunoglobulin domain (Ig), short basic domain, secreted, (semaphorin) 3G	56920	ENSG00000010319
7	210052_s_at	NA	TPX2	TPX2, microtubule-associated, homolog (Xenopus laevis)	22974	ENSG00000088325				31	209297_at	NA	ITSN1	intersectin 1 (SH3 domain protein)	6453	ENSG00000205726
8	204162_at	NA	NDC80	NDC80 kinetochore complex component homolog (S. cerevisiae)	10403	ENSG00000080986				32	35776_at	NA	ITSN1	intersectin 1 (SH3 domain protein)	6453	ENSG00000205726
9	204709_s_at	NA	KIF23	kinesin family member 23	9493	ENSG00000137807				33	217707_x_at	NA	SMARCA2	SWI/SNF related, matrix associated, actin dependent regulator of chromatin, subfamily a, member 2	6595	ENSG00000080503
10	222077_s_at	NA	RACGAP1	Rac GTPase activating protein 1	29127	ENSG00000161800				34	205619_s_at	NA	MEOX1	mesenchyme homeobox 1	4222	ENSG00000005102
11	223381_at	NA	NUF2	NUF2, NDC80 kinetochore complex component, homolog (S. cerevisiae)	83540	ENSG00000143228				35	205883_at	NA	ZBTB16	zinc finger and BTB domain containing 16	7704	ENSG00000109906
12	209408_at	NA	KIF2C	kinesin family member 2C	11004	ENSG00000142945				36	230670_at	NA	IGSF10	immunoglobulin superfamily, member 10	285313	ENSG00000152580
13	214710_s_at	NA	CCNB1	cyclin B1	891	ENSG00000134057				37	1556579_s_at	NA	IGSF10	immunoglobulin superfamily, member 10	285313	ENSG00000152580
14	228729_at	NA	CCNB1	cyclin B1	891	ENSG00000134057				38	225093_at	NA	UTRN	utrophin	7402	ENSG00000152818
15	222606_at	NA	ZWILCH	Zwilch, kinetochore associated, homolog (Drosophila)	55055	ENSG00000174442				39	203065_s_at	NA	CAV1	caveolin 1, caveolae protein, 22kDa	857	ENSG00000105974
16	218349_s_at	NA	ZWILCH	Zwilch, kinetochore associated, homolog (Drosophila)	55055	ENSG00000174442				40	238577_s_at	NA	TSHZ2	teashirt zinc finger homeobox 2	128553	ENSG00000182463
17	219555_s_at	NA	CENPN	centromere protein N	55839	ENSG00000166451				41	235616_at	NA	TSHZ2	teashirt zinc finger homeobox 2	128553	ENSG00000182463
18	203145_at	NA	SPAG5	sperm associated antigen 5	10615	ENSG00000076382				42	244521_at	NA	TSHZ2	teashirt zinc finger homeobox 2	128553	ENSG00000182463
19	213599_at	NA	OIP5	Opa interacting protein 5	11339	ENSG00000104147				43	230109_at	NA	PDE7B	phosphodiesterase 7B	27115	ENSG00000171408
20	213226_at	NA	CCNA2	cyclin A2	890	ENSG00000145386				44	212813_at	NA	JAM3	junctional adhesion molecule 3	83700	ENSG00000166086
21	203418_at	NA	CCNA2	cyclin A2	890	ENSG00000145386				45	211986_at	NA	AHNAK	AHNAK nucleoprotein	79026	ENSG00000124942
22	230165_at	NA	SGOL2	shugoshin-like 2 (S. pombe)	151246	ENSG00000163535				46	204754_at	NA	HLF	hepatic leukemia factor	3131	ENSG00000108924
23	204822_at	NA	TTK	TTK protein kinase	7272	ENSG00000112742				47	204755_x_at	NA	HLF	hepatic leukemia factor	3131	ENSG00000108924
24	204641_at	NA	NEK2	NIMA (never in mitosis gene a)-related kinase 2	4751	ENSG00000117650				48	204753_s_at	NA	HLF	hepatic leukemia factor	3131	ENSG00000108924
25	203046_s_at	NA	TIMELESS	timeless homolog (Drosophila)	8914	ENSG00000111602				49	207016_s_at	NA	ALDH1A2	aldehyde dehydrogenase 1 family, member A2	8854	ENSG00000128918
26	209642_at	NA	BUB1	budding uninhibited by benzimidazoles 1 homolog (yeast)	699	ENSG00000169679				50	205384_at	NA	FXYD1	FXYD domain containing ion transport regulator 1	5348	ENSG00000221857
27	218741_at	NA	CENPM	centromere protein M	79019	ENSG00000100162				51	228642_at	NA	HOXA2	homeobox A2	3199	ENSG00000105996
28	204962_s_at	NA	CENPA	centromere protein A	1058	ENSG00000115163				52	205382_s_at	NA	CFD	complement factor D (adipsin)	1675	ENSG00000197766
29	204026_s_at	NA	ZWINT	ZW10 interactor	11130	ENSG00000122952				53	204389_at	NA	MAOA	monoamine oxidase A	4128	ENSG00000189221
30	219918_s_at	NA	ASPM	asp (abnormal spindle) homolog, microcephaly associated (Drosophila)	259266	ENSG00000066279				54	212741_at	NA	MAOA	monoamine oxidase A	4128	ENSG00000189221
31	219148_at	NA	PBK	PDZ binding kinase	55872	ENSG00000168078				55	222043_at	NA	CLU	clusterin	1191	ENSG00000120885
32	202870_s_at	NA	CDC20	cell division cycle 20 homolog (S. cerevisiae)	991	ENSG00000117399				56	227771_at	NA	LIFR	leukemia inhibitory factor receptor alpha	3977	ENSG00000113594
33	203755_at	NA	BUB1B	budding uninhibited by benzimidazoles 1 homolog beta (yeast)	701	ENSG00000156970				57	225575_at	NA	LIFR	leukemia inhibitory factor receptor alpha	3977	ENSG00000113594
34	219978_s_at	NA	NUSAP1	nucleolar and spindle associated protein 1	51203	ENSG00000137804				58	202931_x_at	NA	BIN1	bridging integrator 1	274	ENSG00000136717
35	218039_at	NA	NUSAP1	nucleolar and spindle associated protein 1	51203	ENSG00000137804				59	214439_x_at	NA	BIN1	bridging integrator 1	274	ENSG00000136717
36	209464_at	NA	AURKB	aurora kinase B	9212	ENSG00000178999				60	210201_x_at	NA	BIN1	bridging integrator 1	274	ENSG00000136717
37	222608_s_at	NA	ANLN	anillin, actin binding protein	54443	ENSG00000011426				61	218901_at	NA	PLSCR4	phospholipid scramblase 4	57088	ENSG00000114698
38	219544_at	NA	BORA	bora, aurora kinase A activator	79866	ENSG00000136122				62	213317_at	NA	CLIC5	chloride intracellular channel 5	53405	ENSG00000112782
39	204444_at	NA	KIF11	kinesin family member 11	3832	ENSG00000138160				63	227780_s_at	NA	ECSCR	endothelial cell surface expressed chemotaxis and apoptosis regulator	641700	ENSG00000249751
40	203214_x_at	NA	CDK1	cyclin-dependent kinase 1	983	ENSG00000170312				64	228339_at	NA	ECSCR	endothelial cell surface expressed chemotaxis and apoptosis regulator	641700	ENSG00000249751
41	210559_s_at	NA	CDK1	cyclin-dependent kinase 1	983	ENSG00000170312				65	227779_at	NA	ECSCR	endothelial cell surface expressed chemotaxis and apoptosis regulator	641700	ENSG00000249751
42	203213_at	NA	CDK1	cyclin-dependent kinase 1	983	ENSG00000170312				66	202192_s_at	NA	GAS7	growth arrest-specific 7	8522	ENSG00000007237
43	218883_s_at	NA	MLF1IP	MLF1 interacting protein	79682	ENSG00000151725				67	202724_s_at	NA	FOXO1	forkhead box O1	2308	ENSG00000150907
44	202095_s_at	NA	BIRC5	baculoviral IAP repeat containing 5	332	ENSG00000089685				68	202723_s_at	NA	FOXO1	forkhead box O1	2308	ENSG00000150907
45	224753_at	NA	CDCA5	cell division cycle associated 5	113130	ENSG00000146670				69	217367_s_at	NA	ZHX3	zinc fingers and homeoboxes 3	23051	ENSG00000174306
46	218542_at	NA	CEP55	centrosomal protein 55kDa	55165	ENSG00000138180				70	206209_s_at	NA	CA4	carbonic anhydrase IV	762	ENSG00000167434
47	1554768_a_at	NA	MAD2L1	MAD2 mitotic arrest deficient-like 1 (yeast)	4085	ENSG00000164109				71	206243_at	NA	TIMP4	TIMP metallopeptidase inhibitor 4	7079	ENSG00000157150
48	203362_s_at	NA	MAD2L1	MAD2 mitotic arrest deficient-like 1 (yeast)	4085	ENSG00000164109				72	204963_at	NA	SSPN	sarcospan	8082	ENSG00000123096
49	225687_at	NA	FAM83D	family with sequence similarity 83, member D	81610	ENSG00000101447				73	202177_at	NA	GAS6	growth arrest-specific 6	2621	ENSG00000183087
50	208079_s_at	NA	AURKA	aurora kinase A	6790	ENSG00000087586				74	208944_at	NA	TGFBR2	transforming growth factor, beta receptor II (70/80kDa)	7048	ENSG00000163513
51	204092_s_at	NA	AURKA	aurora kinase A	6790	ENSG00000087586				75	201842_s_at	NA	EFEMP1	EGF containing fibulin-like extracellular matrix protein 1	2202	ENSG00000115380
52	205046_at	NA	CENPE	centromere protein E, 312kDa	1062	ENSG00000138778				76	230250_at	NA	PTPRB	protein tyrosine phosphatase, receptor type, B	5787	ENSG00000127329
53	228323_at	NA	CASC5	cancer susceptibility candidate 5	57082	ENSG00000137812				77	200986_at	NA	SERPING1	serpin peptidase inhibitor, clade G (C1 inhibitor), member 1	710	ENSG00000149131
54	202954_at	NA	UBE2C	ubiquitin-conjugating enzyme E2C	11065	ENSG00000175063				78	236359_at	NA	SCN4B	sodium channel, voltage-gated, type IV, beta subunit	6330	ENSG00000177098
55	202705_at	NA	CCNB2	cyclin B2	9133	ENSG00000157456				79	204154_at	NA	CDO1	cysteine dioxygenase, type I	1036	ENSG00000129596
										80	235885_at	NA	P2RY12	purinergic receptor P2Y, G-protein coupled, 12	64805	ENSG00000169313
										81	206701_x_at	NA	EDNRB	endothelin receptor type B	1910	ENSG00000136160
Database:biological process Name:nuclear division ID:GO:0000280										82	204271_s_at	NA	EDNRB	endothelin receptor type B	1910	ENSG00000136160
C=368; O=46; E=3.14; R=14.63; rawP=1.03e-41; adjP=1.04e-39										83	209687_at	NA	CXCL12	chemokine (C-X-C motif) ligand 12	6387	ENSG00000107562
Index	UserID	Value	Gene Symbol	Gene Name	EntrezGene	Ensembl				84	205730_s_at	NA	ABLIM3	actin binding LIM protein family, member 3	22885	ENSG00000173210
1	203764_at	NA	DLGAP5	discs, large (Drosophila) homolog-associated protein 5	9787	ENSG00000126787				85	219213_at	NA	JAM2	junctional adhesion molecule 2	58494	ENSG00000154721
2	207828_s_at	NA	CENPF	centromere protein F, 350/400kDa (mitosin)	1063	ENSG00000117724				86	229127_at	NA	JAM2	junctional adhesion molecule 2	58494	ENSG00000154721
3	203554_x_at	NA	PTTG1	pituitary tumor-transforming 1	9232	ENSG00000164611				87	205878_at	NA	POU6F1	POU class 6 homeobox 1	5463	ENSG00000184271
4	223307_at	NA	CDCA3	cell division cycle associated 3	83461	ENSG00000111665				88	213541_s_at	NA	ERG	v-ets erythroblastosis virus E26 oncogene homolog (avian)	2078	ENSG00000157554
5	221436_s_at	NA	CDCA3	cell division cycle associated 3	83461	ENSG00000111665				89	204422_s_at	NA	FGF2	fibroblast growth factor 2 (basic)	2247	ENSG00000138685
6	221520_s_at	NA	CDCA8	cell division cycle associated 8	55143	ENSG00000134690				90	202552_s_at	NA	CRIM1	cysteine rich transmembrane BMP regulator 1 (chordin-like)	51232	ENSG00000150938
7	210052_s_at	NA	TPX2	TPX2, microtubule-associated, homolog (Xenopus laevis)	22974	ENSG00000088325				91	200911_s_at	NA	TACC1	transforming, acidic coiled-coil containing protein 1	6867	ENSG00000147526
8	204162_at	NA	NDC80	NDC80 kinetochore complex component homolog (S. cerevisiae)	10403	ENSG00000080986				92	212239_at	NA	PIK3R1	phosphoinositide-3-kinase, regulatory subunit 1 (alpha)	5295	ENSG00000145675
9	204709_s_at	NA	KIF23	kinesin family member 23	9493	ENSG00000137807				93	212614_at	NA	ARID5B	AT rich interactive domain 5B (MRF1-like)	84159	ENSG00000150347
10	222077_s_at	NA	RACGAP1	Rac GTPase activating protein 1	29127	ENSG00000161800				94	228618_at	NA	PEAR1	platelet endothelial aggregation receptor 1	375033	ENSG00000187800
11	223381_at	NA	NUF2	NUF2, NDC80 kinetochore complex component, homolog (S. cerevisiae)	83540	ENSG00000143228				95	206742_at	NA	FIGF	c-fos induced growth factor (vascular endothelial growth factor D)	2277	ENSG00000165197
12	209408_at	NA	KIF2C	kinesin family member 2C	11004	ENSG00000142945				96	204249_s_at	NA	LMO2	LIM domain only 2 (rhombotin-like 1)	4005	ENSG00000135363
13	214710_s_at	NA	CCNB1	cyclin B1	891	ENSG00000134057				97	204134_at	NA	PDE2A	phosphodiesterase 2A, cGMP-stimulated	5138	ENSG00000186642
14	228729_at	NA	CCNB1	cyclin B1	891	ENSG00000134057				98	212494_at	NA	TENC1	tensin like C1 domain containing phosphatase (tensin 2)	23371	ENSG00000111077
15	222606_at	NA	ZWILCH	Zwilch, kinetochore associated, homolog (Drosophila)	55055	ENSG00000174442				99	228233_at	NA	FREM1	FRAS1 related extracellular matrix 1	158326	ENSG00000164946
16	218349_s_at	NA	ZWILCH	Zwilch, kinetochore associated, homolog (Drosophila)	55055	ENSG00000174442				100	227646_at	NA	EBF1	early B-cell factor 1	1879	ENSG00000164330
17	219555_s_at	NA	CENPN	centromere protein N	55839	ENSG00000166451				101	232204_at	NA	EBF1	early B-cell factor 1	1879	ENSG00000164330
18	203145_at	NA	SPAG5	sperm associated antigen 5	10615	ENSG00000076382				102	221295_at	NA	CIDEA	cell death-inducing DFFA-like effector a	1149	ENSG00000176194
19	213599_at	NA	OIP5	Opa interacting protein 5	11339	ENSG00000104147				103	209390_at	NA	TSC1	tuberous sclerosis 1	7248	ENSG00000165699
20	213226_at	NA	CCNA2	cyclin A2	890	ENSG00000145386				104	204442_x_at	NA	LTBP4	latent transforming growth factor beta binding protein 4	8425	ENSG00000090006
21	203418_at	NA	CCNA2	cyclin A2	890	ENSG00000145386				105	221814_at	NA	GPR124	G protein-coupled receptor 124	25960	ENSG00000020181
22	230165_at	NA	SGOL2	shugoshin-like 2 (S. pombe)	151246	ENSG00000163535				106	204677_at	NA	CDH5	cadherin 5, type 2 (vascular endothelium)	1003	ENSG00000179776
23	204822_at	NA	TTK	TTK protein kinase	7272	ENSG00000112742				107	212230_at	NA	PPAP2B	phosphatidic acid phosphatase type 2B	8613	ENSG00000162407
24	204641_at	NA	NEK2	NIMA (never in mitosis gene a)-related kinase 2	4751	ENSG00000117650				108	213844_at	NA	HOXA5	homeobox A5	3202	ENSG00000106004
25	203046_s_at	NA	TIMELESS	timeless homolog (Drosophila)	8914	ENSG00000111602				109	209550_at	NA	NDN	necdin homolog (mouse)	4692	ENSG00000182636
26	209642_at	NA	BUB1	budding uninhibited by benzimidazoles 1 homolog (yeast)	699	ENSG00000169679				110	219304_s_at	NA	PDGFD	platelet derived growth factor D	80310	ENSG00000170962
27	218741_at	NA	CENPM	centromere protein M	79019	ENSG00000100162				111	228480_at	NA	VAPA	VAMP (vesicle-associated membrane protein)-associated protein A, 33kDa	9218	ENSG00000101558
28	204962_s_at	NA	CENPA	centromere protein A	1058	ENSG00000115163				112	202112_at	NA	VWF	von Willebrand factor	7450	ENSG00000110799
29	204026_s_at	NA	ZWINT	ZW10 interactor	11130	ENSG00000122952				113	201957_at	NA	PPP1R12B	protein phosphatase 1, regulatory subunit 12B	4660	ENSG00000077157
30	219918_s_at	NA	ASPM	asp (abnormal spindle) homolog, microcephaly associated (Drosophila)	259266	ENSG00000066279				114	224861_at	NA	GNAQ	guanine nucleotide binding protein (G protein), q polypeptide	2776	ENSG00000156052
31	219148_at	NA	PBK	PDZ binding kinase	55872	ENSG00000168078				115	201539_s_at	NA	FHL1	four and a half LIM domains 1	2273	ENSG00000022267
32	202870_s_at	NA	CDC20	cell division cycle 20 homolog (S. cerevisiae)	991	ENSG00000117399				116	221796_at	NA	NTRK2	neurotrophic tyrosine kinase, receptor, type 2	4915	ENSG00000148053
33	203755_at	NA	BUB1B	budding uninhibited by benzimidazoles 1 homolog beta (yeast)	701	ENSG00000156970				117	221795_at	NA	NTRK2	neurotrophic tyrosine kinase, receptor, type 2	4915	ENSG00000148053
34	219978_s_at	NA	NUSAP1	nucleolar and spindle associated protein 1	51203	ENSG00000137804				118	204020_at	NA	PURA	purine-rich element binding protein A	5813	ENSG00000185129
35	218039_at	NA	NUSAP1	nucleolar and spindle associated protein 1	51203	ENSG00000137804				119	238062_at	NA	GPIHBP1	glycosylphosphatidylinositol anchored high density lipoprotein binding protein 1	338328	ENSG00000182851
36	209464_at	NA	AURKB	aurora kinase B	9212	ENSG00000178999
37	222608_s_at	NA	ANLN	anillin, actin binding protein	54443	ENSG00000011426
38	219544_at	NA	BORA	bora, aurora kinase A activator	79866	ENSG00000136122				Database:biological process Name:single-multicellular organism process ID:GO:0044707
39	204444_at	NA	KIF11	kinesin family member 11	3832	ENSG00000138160				C=5612; O=97; E=67.13; R=1.44; rawP=3.09e-06; adjP=0.0004
40	203214_x_at	NA	CDK1	cyclin-dependent kinase 1	983	ENSG00000170312				Index	UserID	Value	Gene Symbol	Gene Name	EntrezGene	Ensembl
41	210559_s_at	NA	CDK1	cyclin-dependent kinase 1	983	ENSG00000170312				1	235753_at	NA	HOXA7	homeobox A7	3204	ENSG00000122592
42	203213_at	NA	CDK1	cyclin-dependent kinase 1	983	ENSG00000170312				2	218087_s_at	NA	SORBS1	sorbin and SH3 domain containing 1	10580	ENSG00000095637
43	218883_s_at	NA	MLF1IP	MLF1 interacting protein	79682	ENSG00000151725				3	230800_at	NA	ADCY4	adenylate cyclase 4	196883	ENSG00000129467
44	202095_s_at	NA	BIRC5	baculoviral IAP repeat containing 5	332	ENSG00000089685				4	236262_at	NA	MMRN2	multimerin 2	79812	ENSG00000173269
45	224753_at	NA	CDCA5	cell division cycle associated 5	113130	ENSG00000146670				5	219091_s_at	NA	MMRN2	multimerin 2	79812	ENSG00000173269
46	218542_at	NA	CEP55	centrosomal protein 55kDa	55165	ENSG00000138180				6	208609_s_at	NA	TNXB	tenascin XB	7148	ENSG00000168477
47	1554768_a_at	NA	MAD2L1	MAD2 mitotic arrest deficient-like 1 (yeast)	4085	ENSG00000164109				7	209047_at	NA	AQP1	aquaporin 1 (Colton blood group)	358	ENSG00000240583
48	203362_s_at	NA	MAD2L1	MAD2 mitotic arrest deficient-like 1 (yeast)	4085	ENSG00000164109				8	207542_s_at	NA	AQP1	aquaporin 1 (Colton blood group)	358	ENSG00000240583
49	225687_at	NA	FAM83D	family with sequence similarity 83, member D	81610	ENSG00000101447				9	203812_at	NA	SLIT3	slit homolog 3 (Drosophila)	6586	ENSG00000184347
50	208079_s_at	NA	AURKA	aurora kinase A	6790	ENSG00000087586				10	206453_s_at	NA	NDRG2	NDRG family member 2	57447	ENSG00000165795
51	204092_s_at	NA	AURKA	aurora kinase A	6790	ENSG00000087586				11	224822_at	NA	DLC1	deleted in liver cancer 1	10395	ENSG00000164741
52	205046_at	NA	CENPE	centromere protein E, 312kDa	1062	ENSG00000138778				12	206163_at	NA	MAB21L1	mab-21-like 1 (C. elegans)	4081	ENSG00000180660
53	228323_at	NA	CASC5	cancer susceptibility candidate 5	57082	ENSG00000137812				13	212549_at	NA	STAT5B	signal transducer and activator of transcription 5B	6777	ENSG00000173757
54	202954_at	NA	UBE2C	ubiquitin-conjugating enzyme E2C	11065	ENSG00000175063				14	208335_s_at	NA	DARC	Duffy blood group, chemokine receptor	2532	ENSG00000213088
55	202705_at	NA	CCNB2	cyclin B2	9133	ENSG00000157456				15	204363_at	NA	F3	coagulation factor III (thromboplastin, tissue factor)	2152	ENSG00000117525
										16	209147_s_at	NA	PPAP2A	phosphatidic acid phosphatase type 2A	8611	ENSG00000067113
										17	204037_at	NA	LPAR1	lysophosphatidic acid receptor 1	1902	ENSG00000198121
Database:biological process Name:cell division ID:GO:0051301										18	209821_at	NA	IL33	interleukin 33	90865	ENSG00000137033
C=465; O=46; E=3.97; R=11.58; rawP=5.43e-37; adjP=4.95e-35										19	226625_at	NA	TGFBR3	transforming growth factor, beta receptor III	7049	ENSG00000069702
Index	UserID	Value	Gene Symbol	Gene Name	EntrezGene	Ensembl				20	205611_at	NA	TNFSF12	tumor necrosis factor (ligand) superfamily, member 12	8742	ENSG00000239697
1	205034_at	NA	CCNE2	cyclin E2	9134	ENSG00000175305				21	210247_at	NA	SYN2	synapsin II	6854	ENSG00000157152
2	207828_s_at	NA	CENPF	centromere protein F, 350/400kDa (mitosin)	1063	ENSG00000117724				22	201010_s_at	NA	TXNIP	thioredoxin interacting protein	10628	ENSG00000117289
3	203554_x_at	NA	PTTG1	pituitary tumor-transforming 1	9232	ENSG00000164611				23	209763_at	NA	CHRDL1	chordin-like 1	91851	ENSG00000101938
4	223307_at	NA	CDCA3	cell division cycle associated 3	83461	ENSG00000111665				24	209542_x_at	NA	IGF1	insulin-like growth factor 1 (somatomedin C)	3479	ENSG00000017427
5	221436_s_at	NA	CDCA3	cell division cycle associated 3	83461	ENSG00000111665				25	211577_s_at	NA	IGF1	insulin-like growth factor 1 (somatomedin C)	3479	ENSG00000017427
6	221520_s_at	NA	CDCA8	cell division cycle associated 8	55143	ENSG00000134690				26	209541_at	NA	IGF1	insulin-like growth factor 1 (somatomedin C)	3479	ENSG00000017427
7	210052_s_at	NA	TPX2	TPX2, microtubule-associated, homolog (Xenopus laevis)	22974	ENSG00000088325				27	209540_at	NA	IGF1	insulin-like growth factor 1 (somatomedin C)	3479	ENSG00000017427
8	204162_at	NA	NDC80	NDC80 kinetochore complex component homolog (S. cerevisiae)	10403	ENSG00000080986				28	214724_at	NA	DIXDC1	DIX domain containing 1	85458	ENSG00000150764
9	204709_s_at	NA	KIF23	kinesin family member 23	9493	ENSG00000137807				29	204591_at	NA	CHL1	cell adhesion molecule with homology to L1CAM (close homolog of L1)	10752	ENSG00000134121
10	222077_s_at	NA	RACGAP1	Rac GTPase activating protein 1	29127	ENSG00000161800				30	219689_at	NA	SEMA3G	sema domain, immunoglobulin domain (Ig), short basic domain, secreted, (semaphorin) 3G	56920	ENSG00000010319
11	223381_at	NA	NUF2	NUF2, NDC80 kinetochore complex component, homolog (S. cerevisiae)	83540	ENSG00000143228				31	209297_at	NA	ITSN1	intersectin 1 (SH3 domain protein)	6453	ENSG00000205726
12	209408_at	NA	KIF2C	kinesin family member 2C	11004	ENSG00000142945				32	35776_at	NA	ITSN1	intersectin 1 (SH3 domain protein)	6453	ENSG00000205726
13	214710_s_at	NA	CCNB1	cyclin B1	891	ENSG00000134057				33	217707_x_at	NA	SMARCA2	SWI/SNF related, matrix associated, actin dependent regulator of chromatin, subfamily a, member 2	6595	ENSG00000080503
14	228729_at	NA	CCNB1	cyclin B1	891	ENSG00000134057				34	205619_s_at	NA	MEOX1	mesenchyme homeobox 1	4222	ENSG00000005102
15	222606_at	NA	ZWILCH	Zwilch, kinetochore associated, homolog (Drosophila)	55055	ENSG00000174442				35	205883_at	NA	ZBTB16	zinc finger and BTB domain containing 16	7704	ENSG00000109906
16	218349_s_at	NA	ZWILCH	Zwilch, kinetochore associated, homolog (Drosophila)	55055	ENSG00000174442				36	230670_at	NA	IGSF10	immunoglobulin superfamily, member 10	285313	ENSG00000152580
17	203145_at	NA	SPAG5	sperm associated antigen 5	10615	ENSG00000076382				37	1556579_s_at	NA	IGSF10	immunoglobulin superfamily, member 10	285313	ENSG00000152580
18	201291_s_at	NA	TOP2A	topoisomerase (DNA) II alpha 170kDa	7153	ENSG00000131747				38	225093_at	NA	UTRN	utrophin	7402	ENSG00000152818
19	201292_at	NA	TOP2A	topoisomerase (DNA) II alpha 170kDa	7153	ENSG00000131747				39	203065_s_at	NA	CAV1	caveolin 1, caveolae protein, 22kDa	857	ENSG00000105974
20	213599_at	NA	OIP5	Opa interacting protein 5	11339	ENSG00000104147				40	238577_s_at	NA	TSHZ2	teashirt zinc finger homeobox 2	128553	ENSG00000182463
21	213226_at	NA	CCNA2	cyclin A2	890	ENSG00000145386				41	235616_at	NA	TSHZ2	teashirt zinc finger homeobox 2	128553	ENSG00000182463
22	203418_at	NA	CCNA2	cyclin A2	890	ENSG00000145386				42	244521_at	NA	TSHZ2	teashirt zinc finger homeobox 2	128553	ENSG00000182463
23	230165_at	NA	SGOL2	shugoshin-like 2 (S. pombe)	151246	ENSG00000163535				43	230109_at	NA	PDE7B	phosphodiesterase 7B	27115	ENSG00000171408
24	204641_at	NA	NEK2	NIMA (never in mitosis gene a)-related kinase 2	4751	ENSG00000117650				44	212813_at	NA	JAM3	junctional adhesion molecule 3	83700	ENSG00000166086
25	218009_s_at	NA	PRC1	protein regulator of cytokinesis 1	9055	ENSG00000198901				45	211986_at	NA	AHNAK	AHNAK nucleoprotein	79026	ENSG00000124942
26	203046_s_at	NA	TIMELESS	timeless homolog (Drosophila)	8914	ENSG00000111602				46	204754_at	NA	HLF	hepatic leukemia factor	3131	ENSG00000108924
27	209642_at	NA	BUB1	budding uninhibited by benzimidazoles 1 homolog (yeast)	699	ENSG00000169679				47	204755_x_at	NA	HLF	hepatic leukemia factor	3131	ENSG00000108924
28	204170_s_at	NA	CKS2	CDC28 protein kinase regulatory subunit 2	1164	ENSG00000123975				48	204753_s_at	NA	HLF	hepatic leukemia factor	3131	ENSG00000108924
29	204026_s_at	NA	ZWINT	ZW10 interactor	11130	ENSG00000122952				49	207016_s_at	NA	ALDH1A2	aldehyde dehydrogenase 1 family, member A2	8854	ENSG00000128918
30	218755_at	NA	KIF20A	kinesin family member 20A	10112	ENSG00000112984				50	205384_at	NA	FXYD1	FXYD domain containing ion transport regulator 1	5348	ENSG00000221857
31	219918_s_at	NA	ASPM	asp (abnormal spindle) homolog, microcephaly associated (Drosophila)	259266	ENSG00000066279				51	228642_at	NA	HOXA2	homeobox A2	3199	ENSG00000105996
32	202870_s_at	NA	CDC20	cell division cycle 20 homolog (S. cerevisiae)	991	ENSG00000117399				52	205382_s_at	NA	CFD	complement factor D (adipsin)	1675	ENSG00000197766
33	219787_s_at	NA	ECT2	epithelial cell transforming sequence 2 oncogene	1894	ENSG00000114346				53	204389_at	NA	MAOA	monoamine oxidase A	4128	ENSG00000189221
34	203755_at	NA	BUB1B	budding uninhibited by benzimidazoles 1 homolog beta (yeast)	701	ENSG00000156970				54	212741_at	NA	MAOA	monoamine oxidase A	4128	ENSG00000189221
35	219978_s_at	NA	NUSAP1	nucleolar and spindle associated protein 1	51203	ENSG00000137804				55	222043_at	NA	CLU	clusterin	1191	ENSG00000120885
36	218039_at	NA	NUSAP1	nucleolar and spindle associated protein 1	51203	ENSG00000137804				56	227771_at	NA	LIFR	leukemia inhibitory factor receptor alpha	3977	ENSG00000113594
37	209464_at	NA	AURKB	aurora kinase B	9212	ENSG00000178999				57	225575_at	NA	LIFR	leukemia inhibitory factor receptor alpha	3977	ENSG00000113594
38	222608_s_at	NA	ANLN	anillin, actin binding protein	54443	ENSG00000011426				58	202931_x_at	NA	BIN1	bridging integrator 1	274	ENSG00000136717
39	219544_at	NA	BORA	bora, aurora kinase A activator	79866	ENSG00000136122				59	214439_x_at	NA	BIN1	bridging integrator 1	274	ENSG00000136717
40	204444_at	NA	KIF11	kinesin family member 11	3832	ENSG00000138160				60	210201_x_at	NA	BIN1	bridging integrator 1	274	ENSG00000136717
41	203214_x_at	NA	CDK1	cyclin-dependent kinase 1	983	ENSG00000170312				61	218901_at	NA	PLSCR4	phospholipid scramblase 4	57088	ENSG00000114698
42	210559_s_at	NA	CDK1	cyclin-dependent kinase 1	983	ENSG00000170312				62	213317_at	NA	CLIC5	chloride intracellular channel 5	53405	ENSG00000112782
43	203213_at	NA	CDK1	cyclin-dependent kinase 1	983	ENSG00000170312				63	227780_s_at	NA	ECSCR	endothelial cell surface expressed chemotaxis and apoptosis regulator	641700	ENSG00000249751
44	202095_s_at	NA	BIRC5	baculoviral IAP repeat containing 5	332	ENSG00000089685				64	228339_at	NA	ECSCR	endothelial cell surface expressed chemotaxis and apoptosis regulator	641700	ENSG00000249751
45	224753_at	NA	CDCA5	cell division cycle associated 5	113130	ENSG00000146670				65	227779_at	NA	ECSCR	endothelial cell surface expressed chemotaxis and apoptosis regulator	641700	ENSG00000249751
46	218542_at	NA	CEP55	centrosomal protein 55kDa	55165	ENSG00000138180				66	202192_s_at	NA	GAS7	growth arrest-specific 7	8522	ENSG00000007237
47	1554768_a_at	NA	MAD2L1	MAD2 mitotic arrest deficient-like 1 (yeast)	4085	ENSG00000164109				67	202724_s_at	NA	FOXO1	forkhead box O1	2308	ENSG00000150907
48	203362_s_at	NA	MAD2L1	MAD2 mitotic arrest deficient-like 1 (yeast)	4085	ENSG00000164109				68	202723_s_at	NA	FOXO1	forkhead box O1	2308	ENSG00000150907
49	225687_at	NA	FAM83D	family with sequence similarity 83, member D	81610	ENSG00000101447				69	217367_s_at	NA	ZHX3	zinc fingers and homeoboxes 3	23051	ENSG00000174306
50	208079_s_at	NA	AURKA	aurora kinase A	6790	ENSG00000087586				70	206209_s_at	NA	CA4	carbonic anhydrase IV	762	ENSG00000167434
51	204092_s_at	NA	AURKA	aurora kinase A	6790	ENSG00000087586				71	206243_at	NA	TIMP4	TIMP metallopeptidase inhibitor 4	7079	ENSG00000157150
52	205046_at	NA	CENPE	centromere protein E, 312kDa	1062	ENSG00000138778				72	204963_at	NA	SSPN	sarcospan	8082	ENSG00000123096
53	202779_s_at	NA	UBE2S	ubiquitin-conjugating enzyme E2S	27338	ENSG00000108106				73	202177_at	NA	GAS6	growth arrest-specific 6	2621	ENSG00000183087
54	228323_at	NA	CASC5	cancer susceptibility candidate 5	57082	ENSG00000137812				74	208944_at	NA	TGFBR2	transforming growth factor, beta receptor II (70/80kDa)	7048	ENSG00000163513
55	202954_at	NA	UBE2C	ubiquitin-conjugating enzyme E2C	11065	ENSG00000175063				75	201842_s_at	NA	EFEMP1	EGF containing fibulin-like extracellular matrix protein 1	2202	ENSG00000115380
56	202705_at	NA	CCNB2	cyclin B2	9133	ENSG00000157456				76	230250_at	NA	PTPRB	protein tyrosine phosphatase, receptor type, B	5787	ENSG00000127329
										77	200986_at	NA	SERPING1	serpin peptidase inhibitor, clade G (C1 inhibitor), member 1	710	ENSG00000149131
										78	236359_at	NA	SCN4B	sodium channel, voltage-gated, type IV, beta subunit	6330	ENSG00000177098
Database:biological process Name:regulation of cell cycle process ID:GO:0010564										79	204154_at	NA	CDO1	cysteine dioxygenase, type I	1036	ENSG00000129596
C=430; O=38; E=3.67; R=10.34; rawP=2.04e-28; adjP=1.69e-26										80	235885_at	NA	P2RY12	purinergic receptor P2Y, G-protein coupled, 12	64805	ENSG00000169313
Index	UserID	Value	Gene Symbol	Gene Name	EntrezGene	Ensembl				81	206701_x_at	NA	EDNRB	endothelin receptor type B	1910	ENSG00000136160
1	205034_at	NA	CCNE2	cyclin E2	9134	ENSG00000175305				82	204271_s_at	NA	EDNRB	endothelin receptor type B	1910	ENSG00000136160
2	203764_at	NA	DLGAP5	discs, large (Drosophila) homolog-associated protein 5	9787	ENSG00000126787				83	209687_at	NA	CXCL12	chemokine (C-X-C motif) ligand 12	6387	ENSG00000107562
3	202580_x_at	NA	FOXM1	forkhead box M1	2305	ENSG00000111206				84	205730_s_at	NA	ABLIM3	actin binding LIM protein family, member 3	22885	ENSG00000173210
4	228868_x_at	NA	CDT1	chromatin licensing and DNA replication factor 1	81620	ENSG00000167513				85	219213_at	NA	JAM2	junctional adhesion molecule 2	58494	ENSG00000154721
5	207828_s_at	NA	CENPF	centromere protein F, 350/400kDa (mitosin)	1063	ENSG00000117724				86	229127_at	NA	JAM2	junctional adhesion molecule 2	58494	ENSG00000154721
6	204244_s_at	NA	DBF4	DBF4 homolog (S. cerevisiae)	10926	ENSG00000006634				87	205878_at	NA	POU6F1	POU class 6 homeobox 1	5463	ENSG00000184271
7	210052_s_at	NA	TPX2	TPX2, microtubule-associated, homolog (Xenopus laevis)	22974	ENSG00000088325				88	213541_s_at	NA	ERG	v-ets erythroblastosis virus E26 oncogene homolog (avian)	2078	ENSG00000157554
8	204709_s_at	NA	KIF23	kinesin family member 23	9493	ENSG00000137807				89	204422_s_at	NA	FGF2	fibroblast growth factor 2 (basic)	2247	ENSG00000138685
9	222077_s_at	NA	RACGAP1	Rac GTPase activating protein 1	29127	ENSG00000161800				90	202552_s_at	NA	CRIM1	cysteine rich transmembrane BMP regulator 1 (chordin-like)	51232	ENSG00000150938
10	214710_s_at	NA	CCNB1	cyclin B1	891	ENSG00000134057				91	200911_s_at	NA	TACC1	transforming, acidic coiled-coil containing protein 1	6867	ENSG00000147526
11	228729_at	NA	CCNB1	cyclin B1	891	ENSG00000134057				92	212239_at	NA	PIK3R1	phosphoinositide-3-kinase, regulatory subunit 1 (alpha)	5295	ENSG00000145675
12	222606_at	NA	ZWILCH	Zwilch, kinetochore associated, homolog (Drosophila)	55055	ENSG00000174442				93	212614_at	NA	ARID5B	AT rich interactive domain 5B (MRF1-like)	84159	ENSG00000150347
13	218349_s_at	NA	ZWILCH	Zwilch, kinetochore associated, homolog (Drosophila)	55055	ENSG00000174442				94	228618_at	NA	PEAR1	platelet endothelial aggregation receptor 1	375033	ENSG00000187800
14	218585_s_at	NA	DTL	denticleless E3 ubiquitin protein ligase homolog (Drosophila)	51514	ENSG00000143476				95	206742_at	NA	FIGF	c-fos induced growth factor (vascular endothelial growth factor D)	2277	ENSG00000165197
15	222680_s_at	NA	DTL	denticleless E3 ubiquitin protein ligase homolog (Drosophila)	51514	ENSG00000143476				96	204249_s_at	NA	LMO2	LIM domain only 2 (rhombotin-like 1)	4005	ENSG00000135363
16	201291_s_at	NA	TOP2A	topoisomerase (DNA) II alpha 170kDa	7153	ENSG00000131747				97	204134_at	NA	PDE2A	phosphodiesterase 2A, cGMP-stimulated	5138	ENSG00000186642
17	201292_at	NA	TOP2A	topoisomerase (DNA) II alpha 170kDa	7153	ENSG00000131747				98	212494_at	NA	TENC1	tensin like C1 domain containing phosphatase (tensin 2)	23371	ENSG00000111077
18	213226_at	NA	CCNA2	cyclin A2	890	ENSG00000145386				99	228233_at	NA	FREM1	FRAS1 related extracellular matrix 1	158326	ENSG00000164946
19	203418_at	NA	CCNA2	cyclin A2	890	ENSG00000145386				100	227646_at	NA	EBF1	early B-cell factor 1	1879	ENSG00000164330
20	204822_at	NA	TTK	TTK protein kinase	7272	ENSG00000112742				101	232204_at	NA	EBF1	early B-cell factor 1	1879	ENSG00000164330
21	204641_at	NA	NEK2	NIMA (never in mitosis gene a)-related kinase 2	4751	ENSG00000117650				102	221295_at	NA	CIDEA	cell death-inducing DFFA-like effector a	1149	ENSG00000176194
22	204318_s_at	NA	GTSE1	G-2 and S-phase expressed 1	51512	ENSG00000075218				103	209390_at	NA	TSC1	tuberous sclerosis 1	7248	ENSG00000165699
23	203046_s_at	NA	TIMELESS	timeless homolog (Drosophila)	8914	ENSG00000111602				104	204442_x_at	NA	LTBP4	latent transforming growth factor beta binding protein 4	8425	ENSG00000090006
24	209642_at	NA	BUB1	budding uninhibited by benzimidazoles 1 homolog (yeast)	699	ENSG00000169679				105	221814_at	NA	GPR124	G protein-coupled receptor 124	25960	ENSG00000020181
25	204026_s_at	NA	ZWINT	ZW10 interactor	11130	ENSG00000122952				106	204677_at	NA	CDH5	cadherin 5, type 2 (vascular endothelium)	1003	ENSG00000179776
26	202870_s_at	NA	CDC20	cell division cycle 20 homolog (S. cerevisiae)	991	ENSG00000117399				107	212230_at	NA	PPAP2B	phosphatidic acid phosphatase type 2B	8613	ENSG00000162407
27	219787_s_at	NA	ECT2	epithelial cell transforming sequence 2 oncogene	1894	ENSG00000114346				108	213844_at	NA	HOXA5	homeobox A5	3202	ENSG00000106004
28	203755_at	NA	BUB1B	budding uninhibited by benzimidazoles 1 homolog beta (yeast)	701	ENSG00000156970				109	209550_at	NA	NDN	necdin homolog (mouse)	4692	ENSG00000182636
29	219978_s_at	NA	NUSAP1	nucleolar and spindle associated protein 1	51203	ENSG00000137804				110	219304_s_at	NA	PDGFD	platelet derived growth factor D	80310	ENSG00000170962
30	218039_at	NA	NUSAP1	nucleolar and spindle associated protein 1	51203	ENSG00000137804				111	228480_at	NA	VAPA	VAMP (vesicle-associated membrane protein)-associated protein A, 33kDa	9218	ENSG00000101558
31	209464_at	NA	AURKB	aurora kinase B	9212	ENSG00000178999				112	202112_at	NA	VWF	von Willebrand factor	7450	ENSG00000110799
32	222608_s_at	NA	ANLN	anillin, actin binding protein	54443	ENSG00000011426				113	201957_at	NA	PPP1R12B	protein phosphatase 1, regulatory subunit 12B	4660	ENSG00000077157
33	202107_s_at	NA	MCM2	minichromosome maintenance complex component 2	4171	ENSG00000073111				114	224861_at	NA	GNAQ	guanine nucleotide binding protein (G protein), q polypeptide	2776	ENSG00000156052
34	219544_at	NA	BORA	bora, aurora kinase A activator	79866	ENSG00000136122				115	201539_s_at	NA	FHL1	four and a half LIM domains 1	2273	ENSG00000022267
35	203214_x_at	NA	CDK1	cyclin-dependent kinase 1	983	ENSG00000170312				116	221796_at	NA	NTRK2	neurotrophic tyrosine kinase, receptor, type 2	4915	ENSG00000148053
36	210559_s_at	NA	CDK1	cyclin-dependent kinase 1	983	ENSG00000170312				117	221795_at	NA	NTRK2	neurotrophic tyrosine kinase, receptor, type 2	4915	ENSG00000148053
37	203213_at	NA	CDK1	cyclin-dependent kinase 1	983	ENSG00000170312				118	204020_at	NA	PURA	purine-rich element binding protein A	5813	ENSG00000185129
38	204126_s_at	NA	CDC45	cell division cycle 45 homolog (S. cerevisiae)	8318	ENSG00000093009				119	238062_at	NA	GPIHBP1	glycosylphosphatidylinositol anchored high density lipoprotein binding protein 1	338328	ENSG00000182851
39	202095_s_at	NA	BIRC5	baculoviral IAP repeat containing 5	332	ENSG00000089685
40	1554768_a_at	NA	MAD2L1	MAD2 mitotic arrest deficient-like 1 (yeast)	4085	ENSG00000164109
41	203362_s_at	NA	MAD2L1	MAD2 mitotic arrest deficient-like 1 (yeast)	4085	ENSG00000164109				Database:biological process Name:locomotion ID:GO:0040011
42	224753_at	NA	CDCA5	cell division cycle associated 5	113130	ENSG00000146670				C=1245; O=34; E=14.89; R=2.28; rawP=4.01e-06; adjP=0.0004
43	208079_s_at	NA	AURKA	aurora kinase A	6790	ENSG00000087586				Index	UserID	Value	Gene Symbol	Gene Name	EntrezGene	Ensembl
44	204092_s_at	NA	AURKA	aurora kinase A	6790	ENSG00000087586				1	235753_at	NA	HOXA7	homeobox A7	3204	ENSG00000122592
45	228323_at	NA	CASC5	cancer susceptibility candidate 5	57082	ENSG00000137812				2	227780_s_at	NA	ECSCR	endothelial cell surface expressed chemotaxis and apoptosis regulator	641700	ENSG00000249751
46	202954_at	NA	UBE2C	ubiquitin-conjugating enzyme E2C	11065	ENSG00000175063				3	228339_at	NA	ECSCR	endothelial cell surface expressed chemotaxis and apoptosis regulator	641700	ENSG00000249751
47	202705_at	NA	CCNB2	cyclin B2	9133	ENSG00000157456				4	227779_at	NA	ECSCR	endothelial cell surface expressed chemotaxis and apoptosis regulator	641700	ENSG00000249751
48	219105_x_at	NA	ORC6	origin recognition complex, subunit 6	23594	ENSG00000091651				5	236262_at	NA	MMRN2	multimerin 2	79812	ENSG00000173269
										6	219091_s_at	NA	MMRN2	multimerin 2	79812	ENSG00000173269
										7	203812_at	NA	SLIT3	slit homolog 3 (Drosophila)	6586	ENSG00000184347
Database:biological process Name:regulation of cell cycle ID:GO:0051726										8	224822_at	NA	DLC1	deleted in liver cancer 1	10395	ENSG00000164741
C=734; O=44; E=6.27; R=7.02; rawP=4.95e-26; adjP=3.76e-24										9	202177_at	NA	GAS6	growth arrest-specific 6	2621	ENSG00000183087
Index	UserID	Value	Gene Symbol	Gene Name	EntrezGene	Ensembl				10	208944_at	NA	TGFBR2	transforming growth factor, beta receptor II (70/80kDa)	7048	ENSG00000163513
1	205034_at	NA	CCNE2	cyclin E2	9134	ENSG00000175305				11	204363_at	NA	F3	coagulation factor III (thromboplastin, tissue factor)	2152	ENSG00000117525
2	203764_at	NA	DLGAP5	discs, large (Drosophila) homolog-associated protein 5	9787	ENSG00000126787				12	209147_s_at	NA	PPAP2A	phosphatidic acid phosphatase type 2A	8611	ENSG00000067113
3	202580_x_at	NA	FOXM1	forkhead box M1	2305	ENSG00000111206				13	204037_at	NA	LPAR1	lysophosphatidic acid receptor 1	1902	ENSG00000198121
4	228868_x_at	NA	CDT1	chromatin licensing and DNA replication factor 1	81620	ENSG00000167513				14	209821_at	NA	IL33	interleukin 33	90865	ENSG00000137033
5	207828_s_at	NA	CENPF	centromere protein F, 350/400kDa (mitosin)	1063	ENSG00000117724				15	226625_at	NA	TGFBR3	transforming growth factor, beta receptor III	7049	ENSG00000069702
6	204244_s_at	NA	DBF4	DBF4 homolog (S. cerevisiae)	10926	ENSG00000006634				16	205611_at	NA	TNFSF12	tumor necrosis factor (ligand) superfamily, member 12	8742	ENSG00000239697
7	210052_s_at	NA	TPX2	TPX2, microtubule-associated, homolog (Xenopus laevis)	22974	ENSG00000088325				17	209542_x_at	NA	IGF1	insulin-like growth factor 1 (somatomedin C)	3479	ENSG00000017427
8	204709_s_at	NA	KIF23	kinesin family member 23	9493	ENSG00000137807				18	211577_s_at	NA	IGF1	insulin-like growth factor 1 (somatomedin C)	3479	ENSG00000017427
9	222077_s_at	NA	RACGAP1	Rac GTPase activating protein 1	29127	ENSG00000161800				19	209541_at	NA	IGF1	insulin-like growth factor 1 (somatomedin C)	3479	ENSG00000017427
10	214710_s_at	NA	CCNB1	cyclin B1	891	ENSG00000134057				20	209540_at	NA	IGF1	insulin-like growth factor 1 (somatomedin C)	3479	ENSG00000017427
11	228729_at	NA	CCNB1	cyclin B1	891	ENSG00000134057				21	214724_at	NA	DIXDC1	DIX domain containing 1	85458	ENSG00000150764
12	222606_at	NA	ZWILCH	Zwilch, kinetochore associated, homolog (Drosophila)	55055	ENSG00000174442				22	206701_x_at	NA	EDNRB	endothelin receptor type B	1910	ENSG00000136160
13	218349_s_at	NA	ZWILCH	Zwilch, kinetochore associated, homolog (Drosophila)	55055	ENSG00000174442				23	204271_s_at	NA	EDNRB	endothelin receptor type B	1910	ENSG00000136160
14	203358_s_at	NA	EZH2	enhancer of zeste homolog 2 (Drosophila)	2146	ENSG00000106462				24	209687_at	NA	CXCL12	chemokine (C-X-C motif) ligand 12	6387	ENSG00000107562
15	218585_s_at	NA	DTL	denticleless E3 ubiquitin protein ligase homolog (Drosophila)	51514	ENSG00000143476				25	204591_at	NA	CHL1	cell adhesion molecule with homology to L1CAM (close homolog of L1)	10752	ENSG00000134121
16	222680_s_at	NA	DTL	denticleless E3 ubiquitin protein ligase homolog (Drosophila)	51514	ENSG00000143476				26	205730_s_at	NA	ABLIM3	actin binding LIM protein family, member 3	22885	ENSG00000173210
17	201291_s_at	NA	TOP2A	topoisomerase (DNA) II alpha 170kDa	7153	ENSG00000131747				27	209392_at	NA	ENPP2	ectonucleotide pyrophosphatase/phosphodiesterase 2	5168	ENSG00000136960
18	201292_at	NA	TOP2A	topoisomerase (DNA) II alpha 170kDa	7153	ENSG00000131747				28	210839_s_at	NA	ENPP2	ectonucleotide pyrophosphatase/phosphodiesterase 2	5168	ENSG00000136960
19	213226_at	NA	CCNA2	cyclin A2	890	ENSG00000145386				29	219213_at	NA	JAM2	junctional adhesion molecule 2	58494	ENSG00000154721
20	203418_at	NA	CCNA2	cyclin A2	890	ENSG00000145386				30	229127_at	NA	JAM2	junctional adhesion molecule 2	58494	ENSG00000154721
21	204822_at	NA	TTK	TTK protein kinase	7272	ENSG00000112742				31	204422_s_at	NA	FGF2	fibroblast growth factor 2 (basic)	2247	ENSG00000138685
22	204641_at	NA	NEK2	NIMA (never in mitosis gene a)-related kinase 2	4751	ENSG00000117650				32	212614_at	NA	ARID5B	AT rich interactive domain 5B (MRF1-like)	84159	ENSG00000150347
23	204318_s_at	NA	GTSE1	G-2 and S-phase expressed 1	51512	ENSG00000075218				33	212239_at	NA	PIK3R1	phosphoinositide-3-kinase, regulatory subunit 1 (alpha)	5295	ENSG00000145675
24	203046_s_at	NA	TIMELESS	timeless homolog (Drosophila)	8914	ENSG00000111602				34	221747_at	NA	TNS1	tensin 1	7145	ENSG00000079308
25	209642_at	NA	BUB1	budding uninhibited by benzimidazoles 1 homolog (yeast)	699	ENSG00000169679				35	206742_at	NA	FIGF	c-fos induced growth factor (vascular endothelial growth factor D)	2277	ENSG00000165197
26	218308_at	NA	TACC3	transforming, acidic coiled-coil containing protein 3	10460	ENSG00000013810				36	203065_s_at	NA	CAV1	caveolin 1, caveolae protein, 22kDa	857	ENSG00000105974
27	204170_s_at	NA	CKS2	CDC28 protein kinase regulatory subunit 2	1164	ENSG00000123975				37	212813_at	NA	JAM3	junctional adhesion molecule 3	83700	ENSG00000166086
28	228281_at	NA	C11orf82	chromosome 11 open reading frame 82	220042	ENSG00000165490				38	221814_at	NA	GPR124	G protein-coupled receptor 124	25960	ENSG00000020181
29	204026_s_at	NA	ZWINT	ZW10 interactor	11130	ENSG00000122952				39	212230_at	NA	PPAP2B	phosphatidic acid phosphatase type 2B	8613	ENSG00000162407
30	202870_s_at	NA	CDC20	cell division cycle 20 homolog (S. cerevisiae)	991	ENSG00000117399				40	228642_at	NA	HOXA2	homeobox A2	3199	ENSG00000105996
31	219787_s_at	NA	ECT2	epithelial cell transforming sequence 2 oncogene	1894	ENSG00000114346				41	213844_at	NA	HOXA5	homeobox A5	3202	ENSG00000106004
32	203755_at	NA	BUB1B	budding uninhibited by benzimidazoles 1 homolog beta (yeast)	701	ENSG00000156970				42	209550_at	NA	NDN	necdin homolog (mouse)	4692	ENSG00000182636
33	219978_s_at	NA	NUSAP1	nucleolar and spindle associated protein 1	51203	ENSG00000137804				43	221796_at	NA	NTRK2	neurotrophic tyrosine kinase, receptor, type 2	4915	ENSG00000148053
34	218039_at	NA	NUSAP1	nucleolar and spindle associated protein 1	51203	ENSG00000137804				44	221795_at	NA	NTRK2	neurotrophic tyrosine kinase, receptor, type 2	4915	ENSG00000148053
35	209464_at	NA	AURKB	aurora kinase B	9212	ENSG00000178999
36	222608_s_at	NA	ANLN	anillin, actin binding protein	54443	ENSG00000011426
37	202107_s_at	NA	MCM2	minichromosome maintenance complex component 2	4171	ENSG00000073111				Database:biological process Name:enzyme linked receptor protein signaling pathway ID:GO:0007167
38	219544_at	NA	BORA	bora, aurora kinase A activator	79866	ENSG00000136122				C=877; O=27; E=10.49; R=2.57; rawP=5.44e-06; adjP=0.0005
39	203214_x_at	NA	CDK1	cyclin-dependent kinase 1	983	ENSG00000170312				Index	UserID	Value	Gene Symbol	Gene Name	EntrezGene	Ensembl
40	210559_s_at	NA	CDK1	cyclin-dependent kinase 1	983	ENSG00000170312				1	218087_s_at	NA	SORBS1	sorbin and SH3 domain containing 1	10580	ENSG00000095637
41	203213_at	NA	CDK1	cyclin-dependent kinase 1	983	ENSG00000170312				2	230800_at	NA	ADCY4	adenylate cyclase 4	196883	ENSG00000129467
42	204126_s_at	NA	CDC45	cell division cycle 45 homolog (S. cerevisiae)	8318	ENSG00000093009				3	202724_s_at	NA	FOXO1	forkhead box O1	2308	ENSG00000150907
43	202503_s_at	NA	KIAA0101	KIAA0101	9768	ENSG00000166803				4	202723_s_at	NA	FOXO1	forkhead box O1	2308	ENSG00000150907
44	202095_s_at	NA	BIRC5	baculoviral IAP repeat containing 5	332	ENSG00000089685				5	204422_s_at	NA	FGF2	fibroblast growth factor 2 (basic)	2247	ENSG00000138685
45	224753_at	NA	CDCA5	cell division cycle associated 5	113130	ENSG00000146670				6	202552_s_at	NA	CRIM1	cysteine rich transmembrane BMP regulator 1 (chordin-like)	51232	ENSG00000150938
46	1554768_a_at	NA	MAD2L1	MAD2 mitotic arrest deficient-like 1 (yeast)	4085	ENSG00000164109				7	236262_at	NA	MMRN2	multimerin 2	79812	ENSG00000173269
47	203362_s_at	NA	MAD2L1	MAD2 mitotic arrest deficient-like 1 (yeast)	4085	ENSG00000164109				8	219091_s_at	NA	MMRN2	multimerin 2	79812	ENSG00000173269
48	208079_s_at	NA	AURKA	aurora kinase A	6790	ENSG00000087586				9	217886_at	NA	EPS15	epidermal growth factor receptor pathway substrate 15	2060	ENSG00000085832
49	204092_s_at	NA	AURKA	aurora kinase A	6790	ENSG00000087586				10	212239_at	NA	PIK3R1	phosphoinositide-3-kinase, regulatory subunit 1 (alpha)	5295	ENSG00000145675
50	228323_at	NA	CASC5	cancer susceptibility candidate 5	57082	ENSG00000137812				11	212614_at	NA	ARID5B	AT rich interactive domain 5B (MRF1-like)	84159	ENSG00000150347
51	202954_at	NA	UBE2C	ubiquitin-conjugating enzyme E2C	11065	ENSG00000175063				12	206742_at	NA	FIGF	c-fos induced growth factor (vascular endothelial growth factor D)	2277	ENSG00000165197
52	202705_at	NA	CCNB2	cyclin B2	9133	ENSG00000157456				13	212549_at	NA	STAT5B	signal transducer and activator of transcription 5B	6777	ENSG00000173757
53	219105_x_at	NA	ORC6	origin recognition complex, subunit 6	23594	ENSG00000091651				14	202177_at	NA	GAS6	growth arrest-specific 6	2621	ENSG00000183087
54	1555758_a_at	NA	CDKN3	cyclin-dependent kinase inhibitor 3	1033	ENSG00000100526				15	203065_s_at	NA	CAV1	caveolin 1, caveolae protein, 22kDa	857	ENSG00000105974
55	209714_s_at	NA	CDKN3	cyclin-dependent kinase inhibitor 3	1033	ENSG00000100526				16	208944_at	NA	TGFBR2	transforming growth factor, beta receptor II (70/80kDa)	7048	ENSG00000163513
										17	204363_at	NA	F3	coagulation factor III (thromboplastin, tissue factor)	2152	ENSG00000117525
										18	201842_s_at	NA	EFEMP1	EGF containing fibulin-like extracellular matrix protein 1	2202	ENSG00000115380
Database:biological process Name:organelle organization ID:GO:0006996										19	221295_at	NA	CIDEA	cell death-inducing DFFA-like effector a	1149	ENSG00000176194
C=2113; O=68; E=18.05; R=3.77; rawP=1.08e-25; adjP=7.57e-24										20	209390_at	NA	TSC1	tuberous sclerosis 1	7248	ENSG00000165699
Index	UserID	Value	Gene Symbol	Gene Name	EntrezGene	Ensembl				21	226625_at	NA	TGFBR3	transforming growth factor, beta receptor III	7049	ENSG00000069702
1	200853_at	NA	H2AFZ	H2A histone family, member Z	3015	ENSG00000164032				22	204442_x_at	NA	LTBP4	latent transforming growth factor beta binding protein 4	8425	ENSG00000090006
2	213911_s_at	NA	H2AFZ	H2A histone family, member Z	3015	ENSG00000164032				23	201010_s_at	NA	TXNIP	thioredoxin interacting protein	10628	ENSG00000117289
3	203764_at	NA	DLGAP5	discs, large (Drosophila) homolog-associated protein 5	9787	ENSG00000126787				24	209550_at	NA	NDN	necdin homolog (mouse)	4692	ENSG00000182636
4	203554_x_at	NA	PTTG1	pituitary tumor-transforming 1	9232	ENSG00000164611				25	209763_at	NA	CHRDL1	chordin-like 1	91851	ENSG00000101938
5	210052_s_at	NA	TPX2	TPX2, microtubule-associated, homolog (Xenopus laevis)	22974	ENSG00000088325				26	209542_x_at	NA	IGF1	insulin-like growth factor 1 (somatomedin C)	3479	ENSG00000017427
6	204162_at	NA	NDC80	NDC80 kinetochore complex component homolog (S. cerevisiae)	10403	ENSG00000080986				27	211577_s_at	NA	IGF1	insulin-like growth factor 1 (somatomedin C)	3479	ENSG00000017427
7	223381_at	NA	NUF2	NUF2, NDC80 kinetochore complex component, homolog (S. cerevisiae)	83540	ENSG00000143228				28	209541_at	NA	IGF1	insulin-like growth factor 1 (somatomedin C)	3479	ENSG00000017427
8	209408_at	NA	KIF2C	kinesin family member 2C	11004	ENSG00000142945				29	209540_at	NA	IGF1	insulin-like growth factor 1 (somatomedin C)	3479	ENSG00000017427
9	214710_s_at	NA	CCNB1	cyclin B1	891	ENSG00000134057				30	221796_at	NA	NTRK2	neurotrophic tyrosine kinase, receptor, type 2	4915	ENSG00000148053
10	228729_at	NA	CCNB1	cyclin B1	891	ENSG00000134057				31	221795_at	NA	NTRK2	neurotrophic tyrosine kinase, receptor, type 2	4915	ENSG00000148053
11	200783_s_at	NA	STMN1	stathmin 1	3925	ENSG00000117632				32	227771_at	NA	LIFR	leukemia inhibitory factor receptor alpha	3977	ENSG00000113594
12	219555_s_at	NA	CENPN	centromere protein N	55839	ENSG00000166451				33	225575_at	NA	LIFR	leukemia inhibitory factor receptor alpha	3977	ENSG00000113594
13	213599_at	NA	OIP5	Opa interacting protein 5	11339	ENSG00000104147				34	209297_at	NA	ITSN1	intersectin 1 (SH3 domain protein)	6453	ENSG00000205726
14	201202_at	NA	PCNA	proliferating cell nuclear antigen	5111	ENSG00000132646				35	35776_at	NA	ITSN1	intersectin 1 (SH3 domain protein)	6453	ENSG00000205726
15	213226_at	NA	CCNA2	cyclin A2	890	ENSG00000145386
16	203418_at	NA	CCNA2	cyclin A2	890	ENSG00000145386
17	204033_at	NA	TRIP13	thyroid hormone receptor interactor 13	9319	ENSG00000071539				Database:biological process Name:regulation of cell migration ID:GO:0030334
18	218308_at	NA	TACC3	transforming, acidic coiled-coil containing protein 3	10460	ENSG00000013810				C=396; O=17; E=4.74; R=3.59; rawP=5.47e-06; adjP=0.0005
19	204768_s_at	NA	FEN1	flap structure-specific endonuclease 1	2237	ENSG00000168496				Index	UserID	Value	Gene Symbol	Gene Name	EntrezGene	Ensembl
20	204767_s_at	NA	FEN1	flap structure-specific endonuclease 1	2237	ENSG00000168496				1	235753_at	NA	HOXA7	homeobox A7	3204	ENSG00000122592
21	204170_s_at	NA	CKS2	CDC28 protein kinase regulatory subunit 2	1164	ENSG00000123975				2	209821_at	NA	IL33	interleukin 33	90865	ENSG00000137033
22	204962_s_at	NA	CENPA	centromere protein A	1058	ENSG00000115163				3	204037_at	NA	LPAR1	lysophosphatidic acid receptor 1	1902	ENSG00000198121
23	219148_at	NA	PBK	PDZ binding kinase	55872	ENSG00000168078				4	226625_at	NA	TGFBR3	transforming growth factor, beta receptor III	7049	ENSG00000069702
24	202870_s_at	NA	CDC20	cell division cycle 20 homolog (S. cerevisiae)	991	ENSG00000117399				5	204422_s_at	NA	FGF2	fibroblast growth factor 2 (basic)	2247	ENSG00000138685
25	219787_s_at	NA	ECT2	epithelial cell transforming sequence 2 oncogene	1894	ENSG00000114346				6	236262_at	NA	MMRN2	multimerin 2	79812	ENSG00000173269
26	203755_at	NA	BUB1B	budding uninhibited by benzimidazoles 1 homolog beta (yeast)	701	ENSG00000156970				7	219091_s_at	NA	MMRN2	multimerin 2	79812	ENSG00000173269
27	219978_s_at	NA	NUSAP1	nucleolar and spindle associated protein 1	51203	ENSG00000137804				8	212230_at	NA	PPAP2B	phosphatidic acid phosphatase type 2B	8613	ENSG00000162407
28	218039_at	NA	NUSAP1	nucleolar and spindle associated protein 1	51203	ENSG00000137804				9	212239_at	NA	PIK3R1	phosphoinositide-3-kinase, regulatory subunit 1 (alpha)	5295	ENSG00000145675
29	209464_at	NA	AURKB	aurora kinase B	9212	ENSG00000178999				10	209542_x_at	NA	IGF1	insulin-like growth factor 1 (somatomedin C)	3479	ENSG00000017427
30	222608_s_at	NA	ANLN	anillin, actin binding protein	54443	ENSG00000011426				11	211577_s_at	NA	IGF1	insulin-like growth factor 1 (somatomedin C)	3479	ENSG00000017427
31	202107_s_at	NA	MCM2	minichromosome maintenance complex component 2	4171	ENSG00000073111				12	209541_at	NA	IGF1	insulin-like growth factor 1 (somatomedin C)	3479	ENSG00000017427
32	203214_x_at	NA	CDK1	cyclin-dependent kinase 1	983	ENSG00000170312				13	209540_at	NA	IGF1	insulin-like growth factor 1 (somatomedin C)	3479	ENSG00000017427
33	210559_s_at	NA	CDK1	cyclin-dependent kinase 1	983	ENSG00000170312				14	224822_at	NA	DLC1	deleted in liver cancer 1	10395	ENSG00000164741
34	203213_at	NA	CDK1	cyclin-dependent kinase 1	983	ENSG00000170312				15	206742_at	NA	FIGF	c-fos induced growth factor (vascular endothelial growth factor D)	2277	ENSG00000165197
35	218360_at	NA	RAB22A	RAB22A, member RAS oncogene family	57403	ENSG00000124209				16	209687_at	NA	CXCL12	chemokine (C-X-C motif) ligand 12	6387	ENSG00000107562
36	218883_s_at	NA	MLF1IP	MLF1 interacting protein	79682	ENSG00000151725				17	202177_at	NA	GAS6	growth arrest-specific 6	2621	ENSG00000183087
37	202503_s_at	NA	KIAA0101	KIAA0101	9768	ENSG00000166803				18	209392_at	NA	ENPP2	ectonucleotide pyrophosphatase/phosphodiesterase 2	5168	ENSG00000136960
38	215171_s_at	NA	TIMM17A	translocase of inner mitochondrial membrane 17 homolog A (yeast)	10440	ENSG00000134375				19	210839_s_at	NA	ENPP2	ectonucleotide pyrophosphatase/phosphodiesterase 2	5168	ENSG00000136960
39	201821_s_at	NA	TIMM17A	translocase of inner mitochondrial membrane 17 homolog A (yeast)	10440	ENSG00000134375				20	208944_at	NA	TGFBR2	transforming growth factor, beta receptor II (70/80kDa)	7048	ENSG00000163513
40	218542_at	NA	CEP55	centrosomal protein 55kDa	55165	ENSG00000138180				21	212813_at	NA	JAM3	junctional adhesion molecule 3	83700	ENSG00000166086
41	1554768_a_at	NA	MAD2L1	MAD2 mitotic arrest deficient-like 1 (yeast)	4085	ENSG00000164109				22	204363_at	NA	F3	coagulation factor III (thromboplastin, tissue factor)	2152	ENSG00000117525
42	203362_s_at	NA	MAD2L1	MAD2 mitotic arrest deficient-like 1 (yeast)	4085	ENSG00000164109
43	207828_s_at	NA	CENPF	centromere protein F, 350/400kDa (mitosin)	1063	ENSG00000117724
44	221520_s_at	NA	CDCA8	cell division cycle associated 8	55143	ENSG00000134690				Database:biological process Name:biological adhesion ID:GO:0022610
45	223307_at	NA	CDCA3	cell division cycle associated 3	83461	ENSG00000111665				C=956; O=28; E=11.44; R=2.45; rawP=9.13e-06; adjP=0.0006
46	221436_s_at	NA	CDCA3	cell division cycle associated 3	83461	ENSG00000111665				Index	UserID	Value	Gene Symbol	Gene Name	EntrezGene	Ensembl
47	204709_s_at	NA	KIF23	kinesin family member 23	9493	ENSG00000137807				1	235753_at	NA	HOXA7	homeobox A7	3204	ENSG00000122592
48	222077_s_at	NA	RACGAP1	Rac GTPase activating protein 1	29127	ENSG00000161800				2	204482_at	NA	CLDN5	claudin 5	7122	ENSG00000184113
49	222606_at	NA	ZWILCH	Zwilch, kinetochore associated, homolog (Drosophila)	55055	ENSG00000174442				3	203088_at	NA	FBLN5	fibulin 5	10516	ENSG00000140092
50	218349_s_at	NA	ZWILCH	Zwilch, kinetochore associated, homolog (Drosophila)	55055	ENSG00000174442				4	218087_s_at	NA	SORBS1	sorbin and SH3 domain containing 1	10580	ENSG00000095637
51	203145_at	NA	SPAG5	sperm associated antigen 5	10615	ENSG00000076382				5	226303_at	NA	PGM5	phosphoglucomutase 5	5239	ENSG00000154330
52	203358_s_at	NA	EZH2	enhancer of zeste homolog 2 (Drosophila)	2146	ENSG00000106462				6	204359_at	NA	FLRT2	fibronectin leucine rich transmembrane protein 2	23768	ENSG00000185070
53	201291_s_at	NA	TOP2A	topoisomerase (DNA) II alpha 170kDa	7153	ENSG00000131747				7	212239_at	NA	PIK3R1	phosphoinositide-3-kinase, regulatory subunit 1 (alpha)	5295	ENSG00000145675
54	201292_at	NA	TOP2A	topoisomerase (DNA) II alpha 170kDa	7153	ENSG00000131747				8	225093_at	NA	UTRN	utrophin	7402	ENSG00000152818
55	230165_at	NA	SGOL2	shugoshin-like 2 (S. pombe)	151246	ENSG00000163535				9	208609_s_at	NA	TNXB	tenascin XB	7148	ENSG00000168477
56	204822_at	NA	TTK	TTK protein kinase	7272	ENSG00000112742				10	224822_at	NA	DLC1	deleted in liver cancer 1	10395	ENSG00000164741
57	218009_s_at	NA	PRC1	protein regulator of cytokinesis 1	9055	ENSG00000198901				11	212549_at	NA	STAT5B	signal transducer and activator of transcription 5B	6777	ENSG00000173757
58	204641_at	NA	NEK2	NIMA (never in mitosis gene a)-related kinase 2	4751	ENSG00000117650				12	204963_at	NA	SSPN	sarcospan	8082	ENSG00000123096
59	214501_s_at	NA	H2AFY	H2A histone family, member Y	9555	ENSG00000113648				13	202177_at	NA	GAS6	growth arrest-specific 6	2621	ENSG00000183087
60	203046_s_at	NA	TIMELESS	timeless homolog (Drosophila)	8914	ENSG00000111602				14	205907_s_at	NA	OMD	osteomodulin	4958	ENSG00000127083
61	209642_at	NA	BUB1	budding uninhibited by benzimidazoles 1 homolog (yeast)	699	ENSG00000169679				15	205908_s_at	NA	OMD	osteomodulin	4958	ENSG00000127083
62	218741_at	NA	CENPM	centromere protein M	79019	ENSG00000100162				16	223235_s_at	NA	SMOC2	SPARC related modular calcium binding 2	64094	ENSG00000112562
63	225655_at	NA	UHRF1	ubiquitin-like with PHD and ring finger domains 1	29128	ENSG00000034063				17	228233_at	NA	FREM1	FRAS1 related extracellular matrix 1	158326	ENSG00000164946
64	204026_s_at	NA	ZWINT	ZW10 interactor	11130	ENSG00000122952				18	212813_at	NA	JAM3	junctional adhesion molecule 3	83700	ENSG00000166086
65	218755_at	NA	KIF20A	kinesin family member 20A	10112	ENSG00000112984				19	226911_at	NA	EGFLAM	EGF-like, fibronectin type III and laminin G domains	133584	ENSG00000164318
66	219918_s_at	NA	ASPM	asp (abnormal spindle) homolog, microcephaly associated (Drosophila)	259266	ENSG00000066279				20	230867_at	NA	COL6A6	collagen, type VI, alpha 6	131873	ENSG00000206384
67	228069_at	NA	FAM54A	family with sequence similarity 54, member A	113115	ENSG00000146410				21	209390_at	NA	TSC1	tuberous sclerosis 1	7248	ENSG00000165699
68	204444_at	NA	KIF11	kinesin family member 11	3832	ENSG00000138160				22	212713_at	NA	MFAP4	microfibrillar-associated protein 4	4239	ENSG00000166482
69	219544_at	NA	BORA	bora, aurora kinase A activator	79866	ENSG00000136122				23	204677_at	NA	CDH5	cadherin 5, type 2 (vascular endothelium)	1003	ENSG00000179776
70	218355_at	NA	KIF4A	kinesin family member 4A	24137	ENSG00000090889				24	212230_at	NA	PPAP2B	phosphatidic acid phosphatase type 2B	8613	ENSG00000162407
71	202095_s_at	NA	BIRC5	baculoviral IAP repeat containing 5	332	ENSG00000089685				25	202112_at	NA	VWF	von Willebrand factor	7450	ENSG00000110799
72	224753_at	NA	CDCA5	cell division cycle associated 5	113130	ENSG00000146670				26	209687_at	NA	CXCL12	chemokine (C-X-C motif) ligand 12	6387	ENSG00000107562
73	225687_at	NA	FAM83D	family with sequence similarity 83, member D	81610	ENSG00000101447				27	204591_at	NA	CHL1	cell adhesion molecule with homology to L1CAM (close homolog of L1)	10752	ENSG00000134121
74	208079_s_at	NA	AURKA	aurora kinase A	6790	ENSG00000087586				28	219213_at	NA	JAM2	junctional adhesion molecule 2	58494	ENSG00000154721
75	204092_s_at	NA	AURKA	aurora kinase A	6790	ENSG00000087586				29	229127_at	NA	JAM2	junctional adhesion molecule 2	58494	ENSG00000154721
76	205046_at	NA	CENPE	centromere protein E, 312kDa	1062	ENSG00000138778				30	213071_at	NA	DPT	dermatopontin	1805	ENSG00000143196
77	206074_s_at	NA	HMGA1	high mobility group AT-hook 1	3159	ENSG00000137309
78	228323_at	NA	CASC5	cancer susceptibility candidate 5	57082	ENSG00000137812
79	202954_at	NA	UBE2C	ubiquitin-conjugating enzyme E2C	11065	ENSG00000175063				Database:biological process Name:regulation of locomotion ID:GO:0040012
80	202705_at	NA	CCNB2	cyclin B2	9133	ENSG00000157456				C=449; O=18; E=5.37; R=3.35; rawP=7.38e-06; adjP=0.0006
81	203714_s_at	NA	TBCE	tubulin folding cofactor E	6905	ENSG00000116957				Index	UserID	Value	Gene Symbol	Gene Name	EntrezGene	Ensembl
										1	235753_at	NA	HOXA7	homeobox A7	3204	ENSG00000122592
										2	204422_s_at	NA	FGF2	fibroblast growth factor 2 (basic)	2247	ENSG00000138685
Database:biological process Name:mitotic prometaphase ID:GO:0000236										3	236262_at	NA	MMRN2	multimerin 2	79812	ENSG00000173269
C=86; O=21; E=0.73; R=28.58; rawP=2.32e-25; adjP=1.51e-23										4	219091_s_at	NA	MMRN2	multimerin 2	79812	ENSG00000173269
Index	UserID	Value	Gene Symbol	Gene Name	EntrezGene	Ensembl				5	212239_at	NA	PIK3R1	phosphoinositide-3-kinase, regulatory subunit 1 (alpha)	5295	ENSG00000145675
1	204026_s_at	NA	ZWINT	ZW10 interactor	11130	ENSG00000122952				6	224822_at	NA	DLC1	deleted in liver cancer 1	10395	ENSG00000164741
2	204962_s_at	NA	CENPA	centromere protein A	1058	ENSG00000115163				7	206742_at	NA	FIGF	c-fos induced growth factor (vascular endothelial growth factor D)	2277	ENSG00000165197
3	207828_s_at	NA	CENPF	centromere protein F, 350/400kDa (mitosin)	1063	ENSG00000117724				8	202177_at	NA	GAS6	growth arrest-specific 6	2621	ENSG00000183087
4	202870_s_at	NA	CDC20	cell division cycle 20 homolog (S. cerevisiae)	991	ENSG00000117399				9	208944_at	NA	TGFBR2	transforming growth factor, beta receptor II (70/80kDa)	7048	ENSG00000163513
5	221520_s_at	NA	CDCA8	cell division cycle associated 8	55143	ENSG00000134690				10	212813_at	NA	JAM3	junctional adhesion molecule 3	83700	ENSG00000166086
6	204162_at	NA	NDC80	NDC80 kinetochore complex component homolog (S. cerevisiae)	10403	ENSG00000080986				11	204363_at	NA	F3	coagulation factor III (thromboplastin, tissue factor)	2152	ENSG00000117525
7	223381_at	NA	NUF2	NUF2, NDC80 kinetochore complex component, homolog (S. cerevisiae)	83540	ENSG00000143228				12	204037_at	NA	LPAR1	lysophosphatidic acid receptor 1	1902	ENSG00000198121
8	203755_at	NA	BUB1B	budding uninhibited by benzimidazoles 1 homolog beta (yeast)	701	ENSG00000156970				13	209821_at	NA	IL33	interleukin 33	90865	ENSG00000137033
9	209464_at	NA	AURKB	aurora kinase B	9212	ENSG00000178999				14	226625_at	NA	TGFBR3	transforming growth factor, beta receptor III	7049	ENSG00000069702
10	209408_at	NA	KIF2C	kinesin family member 2C	11004	ENSG00000142945				15	221814_at	NA	GPR124	G protein-coupled receptor 124	25960	ENSG00000020181
11	214710_s_at	NA	CCNB1	cyclin B1	891	ENSG00000134057				16	212230_at	NA	PPAP2B	phosphatidic acid phosphatase type 2B	8613	ENSG00000162407
12	228729_at	NA	CCNB1	cyclin B1	891	ENSG00000134057				17	209542_x_at	NA	IGF1	insulin-like growth factor 1 (somatomedin C)	3479	ENSG00000017427
13	222606_at	NA	ZWILCH	Zwilch, kinetochore associated, homolog (Drosophila)	55055	ENSG00000174442				18	211577_s_at	NA	IGF1	insulin-like growth factor 1 (somatomedin C)	3479	ENSG00000017427
14	218349_s_at	NA	ZWILCH	Zwilch, kinetochore associated, homolog (Drosophila)	55055	ENSG00000174442				19	209541_at	NA	IGF1	insulin-like growth factor 1 (somatomedin C)	3479	ENSG00000017427
15	219555_s_at	NA	CENPN	centromere protein N	55839	ENSG00000166451				20	209540_at	NA	IGF1	insulin-like growth factor 1 (somatomedin C)	3479	ENSG00000017427
16	218883_s_at	NA	MLF1IP	MLF1 interacting protein	79682	ENSG00000151725				21	209687_at	NA	CXCL12	chemokine (C-X-C motif) ligand 12	6387	ENSG00000107562
17	202095_s_at	NA	BIRC5	baculoviral IAP repeat containing 5	332	ENSG00000089685				22	209392_at	NA	ENPP2	ectonucleotide pyrophosphatase/phosphodiesterase 2	5168	ENSG00000136960
18	230165_at	NA	SGOL2	shugoshin-like 2 (S. pombe)	151246	ENSG00000163535				23	210839_s_at	NA	ENPP2	ectonucleotide pyrophosphatase/phosphodiesterase 2	5168	ENSG00000136960
19	1554768_a_at	NA	MAD2L1	MAD2 mitotic arrest deficient-like 1 (yeast)	4085	ENSG00000164109
20	203362_s_at	NA	MAD2L1	MAD2 mitotic arrest deficient-like 1 (yeast)	4085	ENSG00000164109
21	209642_at	NA	BUB1	budding uninhibited by benzimidazoles 1 homolog (yeast)	699	ENSG00000169679				Database:biological process Name:localization ID:GO:0051179
22	205046_at	NA	CENPE	centromere protein E, 312kDa	1062	ENSG00000138778				C=4167; O=77; E=49.84; R=1.54; rawP=7.71e-06; adjP=0.0006
23	218741_at	NA	CENPM	centromere protein M	79019	ENSG00000100162				Index	UserID	Value	Gene Symbol	Gene Name	EntrezGene	Ensembl
24	228323_at	NA	CASC5	cancer susceptibility candidate 5	57082	ENSG00000137812				1	235753_at	NA	HOXA7	homeobox A7	3204	ENSG00000122592
										2	203799_at	NA	CD302	CD302 molecule	9936	ENSG00000241399
										3	49452_at	NA	ACACB	acetyl-CoA carboxylase beta	32	ENSG00000076555
Database:biological process Name:microtubule-based process ID:GO:0007017										4	43427_at	NA	ACACB	acetyl-CoA carboxylase beta	32	ENSG00000076555
C=423; O=34; E=3.61; R=9.41; rawP=5.46e-24; adjP=3.32e-22										5	221928_at	NA	ACACB	acetyl-CoA carboxylase beta	32	ENSG00000076555
Index	UserID	Value	Gene Symbol	Gene Name	EntrezGene	Ensembl				6	218087_s_at	NA	SORBS1	sorbin and SH3 domain containing 1	10580	ENSG00000095637
1	203764_at	NA	DLGAP5	discs, large (Drosophila) homolog-associated protein 5	9787	ENSG00000126787				7	230800_at	NA	ADCY4	adenylate cyclase 4	196883	ENSG00000129467
2	210052_s_at	NA	TPX2	TPX2, microtubule-associated, homolog (Xenopus laevis)	22974	ENSG00000088325				8	236262_at	NA	MMRN2	multimerin 2	79812	ENSG00000173269
3	204162_at	NA	NDC80	NDC80 kinetochore complex component homolog (S. cerevisiae)	10403	ENSG00000080986				9	219091_s_at	NA	MMRN2	multimerin 2	79812	ENSG00000173269
4	204709_s_at	NA	KIF23	kinesin family member 23	9493	ENSG00000137807				10	209047_at	NA	AQP1	aquaporin 1 (Colton blood group)	358	ENSG00000240583
5	222077_s_at	NA	RACGAP1	Rac GTPase activating protein 1	29127	ENSG00000161800				11	207542_s_at	NA	AQP1	aquaporin 1 (Colton blood group)	358	ENSG00000240583
6	209408_at	NA	KIF2C	kinesin family member 2C	11004	ENSG00000142945				12	203812_at	NA	SLIT3	slit homolog 3 (Drosophila)	6586	ENSG00000184347
7	214710_s_at	NA	CCNB1	cyclin B1	891	ENSG00000134057				13	224822_at	NA	DLC1	deleted in liver cancer 1	10395	ENSG00000164741
8	228729_at	NA	CCNB1	cyclin B1	891	ENSG00000134057				14	212549_at	NA	STAT5B	signal transducer and activator of transcription 5B	6777	ENSG00000173757
9	200783_s_at	NA	STMN1	stathmin 1	3925	ENSG00000117632				15	204363_at	NA	F3	coagulation factor III (thromboplastin, tissue factor)	2152	ENSG00000117525
10	203145_at	NA	SPAG5	sperm associated antigen 5	10615	ENSG00000076382				16	209147_s_at	NA	PPAP2A	phosphatidic acid phosphatase type 2A	8611	ENSG00000067113
11	236641_at	NA	KIF14	kinesin family member 14	9928	ENSG00000118193				17	204037_at	NA	LPAR1	lysophosphatidic acid receptor 1	1902	ENSG00000198121
12	206364_at	NA	KIF14	kinesin family member 14	9928	ENSG00000118193				18	209821_at	NA	IL33	interleukin 33	90865	ENSG00000137033
13	204822_at	NA	TTK	TTK protein kinase	7272	ENSG00000112742				19	226625_at	NA	TGFBR3	transforming growth factor, beta receptor III	7049	ENSG00000069702
14	204641_at	NA	NEK2	NIMA (never in mitosis gene a)-related kinase 2	4751	ENSG00000117650				20	220736_at	NA	SLC19A3	solute carrier family 19, member 3	80704	ENSG00000135917
15	218009_s_at	NA	PRC1	protein regulator of cytokinesis 1	9055	ENSG00000198901				21	205611_at	NA	TNFSF12	tumor necrosis factor (ligand) superfamily, member 12	8742	ENSG00000239697
16	204318_s_at	NA	GTSE1	G-2 and S-phase expressed 1	51512	ENSG00000075218				22	210247_at	NA	SYN2	synapsin II	6854	ENSG00000157152
17	218308_at	NA	TACC3	transforming, acidic coiled-coil containing protein 3	10460	ENSG00000013810				23	201010_s_at	NA	TXNIP	thioredoxin interacting protein	10628	ENSG00000117289
18	204170_s_at	NA	CKS2	CDC28 protein kinase regulatory subunit 2	1164	ENSG00000123975				24	209542_x_at	NA	IGF1	insulin-like growth factor 1 (somatomedin C)	3479	ENSG00000017427
19	204962_s_at	NA	CENPA	centromere protein A	1058	ENSG00000115163				25	211577_s_at	NA	IGF1	insulin-like growth factor 1 (somatomedin C)	3479	ENSG00000017427
20	204026_s_at	NA	ZWINT	ZW10 interactor	11130	ENSG00000122952				26	209541_at	NA	IGF1	insulin-like growth factor 1 (somatomedin C)	3479	ENSG00000017427
21	218755_at	NA	KIF20A	kinesin family member 20A	10112	ENSG00000112984				27	209540_at	NA	IGF1	insulin-like growth factor 1 (somatomedin C)	3479	ENSG00000017427
22	219787_s_at	NA	ECT2	epithelial cell transforming sequence 2 oncogene	1894	ENSG00000114346				28	214724_at	NA	DIXDC1	DIX domain containing 1	85458	ENSG00000150764
23	203755_at	NA	BUB1B	budding uninhibited by benzimidazoles 1 homolog beta (yeast)	701	ENSG00000156970				29	219058_x_at	NA	TINAGL1	tubulointerstitial nephritis antigen-like 1	64129	ENSG00000142910
24	219978_s_at	NA	NUSAP1	nucleolar and spindle associated protein 1	51203	ENSG00000137804				30	204591_at	NA	CHL1	cell adhesion molecule with homology to L1CAM (close homolog of L1)	10752	ENSG00000134121
25	218039_at	NA	NUSAP1	nucleolar and spindle associated protein 1	51203	ENSG00000137804				31	217504_at	NA	ABCA6	ATP-binding cassette, sub-family A (ABC1), member 6	23460	ENSG00000154262
26	209464_at	NA	AURKB	aurora kinase B	9212	ENSG00000178999				32	209297_at	NA	ITSN1	intersectin 1 (SH3 domain protein)	6453	ENSG00000205726
27	204444_at	NA	KIF11	kinesin family member 11	3832	ENSG00000138160				33	35776_at	NA	ITSN1	intersectin 1 (SH3 domain protein)	6453	ENSG00000205726
28	219544_at	NA	BORA	bora, aurora kinase A activator	79866	ENSG00000136122				34	227529_s_at	NA	AKAP12	A kinase (PRKA) anchor protein 12	9590	ENSG00000131016
29	203214_x_at	NA	CDK1	cyclin-dependent kinase 1	983	ENSG00000170312				35	221747_at	NA	TNS1	tensin 1	7145	ENSG00000079308
30	210559_s_at	NA	CDK1	cyclin-dependent kinase 1	983	ENSG00000170312				36	203065_s_at	NA	CAV1	caveolin 1, caveolae protein, 22kDa	857	ENSG00000105974
31	203213_at	NA	CDK1	cyclin-dependent kinase 1	983	ENSG00000170312				37	222478_at	NA	VPS36	vacuolar protein sorting 36 homolog (S. cerevisiae)	51028	ENSG00000136100
32	218355_at	NA	KIF4A	kinesin family member 4A	24137	ENSG00000090889				38	212813_at	NA	JAM3	junctional adhesion molecule 3	83700	ENSG00000166086
33	202503_s_at	NA	KIAA0101	KIAA0101	9768	ENSG00000166803				39	213924_at	NA	MPPE1	metallophosphoesterase 1	65258	ENSG00000154889
34	208079_s_at	NA	AURKA	aurora kinase A	6790	ENSG00000087586				40	205384_at	NA	FXYD1	FXYD domain containing ion transport regulator 1	5348	ENSG00000221857
35	204092_s_at	NA	AURKA	aurora kinase A	6790	ENSG00000087586				41	205382_s_at	NA	CFD	complement factor D (adipsin)	1675	ENSG00000197766
36	201088_at	NA	KPNA2	karyopherin alpha 2 (RAG cohort 1, importin alpha 1)	3838	ENSG00000182481				42	204389_at	NA	MAOA	monoamine oxidase A	4128	ENSG00000189221
37	211762_s_at	NA	KPNA2	karyopherin alpha 2 (RAG cohort 1, importin alpha 1)	3838	ENSG00000182481				43	212741_at	NA	MAOA	monoamine oxidase A	4128	ENSG00000189221
38	205046_at	NA	CENPE	centromere protein E, 312kDa	1062	ENSG00000138778				44	222043_at	NA	CLU	clusterin	1191	ENSG00000120885
39	228323_at	NA	CASC5	cancer susceptibility candidate 5	57082	ENSG00000137812				45	214783_s_at	NA	ANXA11	annexin A11	311	ENSG00000122359
40	202954_at	NA	UBE2C	ubiquitin-conjugating enzyme E2C	11065	ENSG00000175063				46	202931_x_at	NA	BIN1	bridging integrator 1	274	ENSG00000136717
41	203714_s_at	NA	TBCE	tubulin folding cofactor E	6905	ENSG00000116957				47	214439_x_at	NA	BIN1	bridging integrator 1	274	ENSG00000136717
										48	210201_x_at	NA	BIN1	bridging integrator 1	274	ENSG00000136717
										49	226992_at	NA	NOSTRIN	nitric oxide synthase trafficker	115677	ENSG00000163072
Database:biological process Name:spindle organization ID:GO:0007051										50	213317_at	NA	CLIC5	chloride intracellular channel 5	53405	ENSG00000112782
C=84; O=19; E=0.72; R=26.47; rawP=2.54e-22; adjP=1.45e-20										51	206209_s_at	NA	CA4	carbonic anhydrase IV	762	ENSG00000167434
Index	UserID	Value	Gene Symbol	Gene Name	EntrezGene	Ensembl				52	202177_at	NA	GAS6	growth arrest-specific 6	2621	ENSG00000183087
1	204026_s_at	NA	ZWINT	ZW10 interactor	11130	ENSG00000122952				53	208944_at	NA	TGFBR2	transforming growth factor, beta receptor II (70/80kDa)	7048	ENSG00000163513
2	210052_s_at	NA	TPX2	TPX2, microtubule-associated, homolog (Xenopus laevis)	22974	ENSG00000088325				54	204719_at	NA	ABCA8	ATP-binding cassette, sub-family A (ABC1), member 8	10351	ENSG00000141338
3	204162_at	NA	NDC80	NDC80 kinetochore complex component homolog (S. cerevisiae)	10403	ENSG00000080986				55	200986_at	NA	SERPING1	serpin peptidase inhibitor, clade G (C1 inhibitor), member 1	710	ENSG00000149131
4	204709_s_at	NA	KIF23	kinesin family member 23	9493	ENSG00000137807				56	236359_at	NA	SCN4B	sodium channel, voltage-gated, type IV, beta subunit	6330	ENSG00000177098
5	203755_at	NA	BUB1B	budding uninhibited by benzimidazoles 1 homolog beta (yeast)	701	ENSG00000156970				57	204154_at	NA	CDO1	cysteine dioxygenase, type I	1036	ENSG00000129596
6	222077_s_at	NA	RACGAP1	Rac GTPase activating protein 1	29127	ENSG00000161800				58	235885_at	NA	P2RY12	purinergic receptor P2Y, G-protein coupled, 12	64805	ENSG00000169313
7	209464_at	NA	AURKB	aurora kinase B	9212	ENSG00000178999				59	206701_x_at	NA	EDNRB	endothelin receptor type B	1910	ENSG00000136160
8	214710_s_at	NA	CCNB1	cyclin B1	891	ENSG00000134057				60	204271_s_at	NA	EDNRB	endothelin receptor type B	1910	ENSG00000136160
9	228729_at	NA	CCNB1	cyclin B1	891	ENSG00000134057				61	209687_at	NA	CXCL12	chemokine (C-X-C motif) ligand 12	6387	ENSG00000107562
10	219544_at	NA	BORA	bora, aurora kinase A activator	79866	ENSG00000136122				62	219213_at	NA	JAM2	junctional adhesion molecule 2	58494	ENSG00000154721
11	204444_at	NA	KIF11	kinesin family member 11	3832	ENSG00000138160				63	229127_at	NA	JAM2	junctional adhesion molecule 2	58494	ENSG00000154721
12	200783_s_at	NA	STMN1	stathmin 1	3925	ENSG00000117632				64	209392_at	NA	ENPP2	ectonucleotide pyrophosphatase/phosphodiesterase 2	5168	ENSG00000136960
13	203145_at	NA	SPAG5	sperm associated antigen 5	10615	ENSG00000076382				65	210839_s_at	NA	ENPP2	ectonucleotide pyrophosphatase/phosphodiesterase 2	5168	ENSG00000136960
14	204822_at	NA	TTK	TTK protein kinase	7272	ENSG00000112742				66	242541_at	NA	ABCA9	ATP-binding cassette, sub-family A (ABC1), member 9	10350	ENSG00000154258
15	218009_s_at	NA	PRC1	protein regulator of cytokinesis 1	9055	ENSG00000198901				67	203088_at	NA	FBLN5	fibulin 5	10516	ENSG00000140092
16	204641_at	NA	NEK2	NIMA (never in mitosis gene a)-related kinase 2	4751	ENSG00000117650				68	204422_s_at	NA	FGF2	fibroblast growth factor 2 (basic)	2247	ENSG00000138685
17	208079_s_at	NA	AURKA	aurora kinase A	6790	ENSG00000087586				69	200911_s_at	NA	TACC1	transforming, acidic coiled-coil containing protein 1	6867	ENSG00000147526
18	204092_s_at	NA	AURKA	aurora kinase A	6790	ENSG00000087586				70	217886_at	NA	EPS15	epidermal growth factor receptor pathway substrate 15	2060	ENSG00000085832
19	202954_at	NA	UBE2C	ubiquitin-conjugating enzyme E2C	11065	ENSG00000175063				71	212239_at	NA	PIK3R1	phosphoinositide-3-kinase, regulatory subunit 1 (alpha)	5295	ENSG00000145675
20	218308_at	NA	TACC3	transforming, acidic coiled-coil containing protein 3	10460	ENSG00000013810				72	212614_at	NA	ARID5B	AT rich interactive domain 5B (MRF1-like)	84159	ENSG00000150347
21	204170_s_at	NA	CKS2	CDC28 protein kinase regulatory subunit 2	1164	ENSG00000123975				73	235556_at	NA	CREBRF	CREB3 regulatory factor	153222	ENSG00000164463
										74	228618_at	NA	PEAR1	platelet endothelial aggregation receptor 1	375033	ENSG00000187800
										75	206742_at	NA	FIGF	c-fos induced growth factor (vascular endothelial growth factor D)	2277	ENSG00000165197
Database:biological process Name:microtubule cytoskeleton organization ID:GO:0000226										76	204134_at	NA	PDE2A	phosphodiesterase 2A, cGMP-stimulated	5138	ENSG00000186642
C=282; O=28; E=2.41; R=11.62; rawP=3.03e-22; adjP=1.62e-20										77	221295_at	NA	CIDEA	cell death-inducing DFFA-like effector a	1149	ENSG00000176194
Index	UserID	Value	Gene Symbol	Gene Name	EntrezGene	Ensembl				78	209390_at	NA	TSC1	tuberous sclerosis 1	7248	ENSG00000165699
1	204026_s_at	NA	ZWINT	ZW10 interactor	11130	ENSG00000122952				79	204442_x_at	NA	LTBP4	latent transforming growth factor beta binding protein 4	8425	ENSG00000090006
2	204962_s_at	NA	CENPA	centromere protein A	1058	ENSG00000115163				80	221814_at	NA	GPR124	G protein-coupled receptor 124	25960	ENSG00000020181
3	218755_at	NA	KIF20A	kinesin family member 20A	10112	ENSG00000112984				81	212230_at	NA	PPAP2B	phosphatidic acid phosphatase type 2B	8613	ENSG00000162407
4	219787_s_at	NA	ECT2	epithelial cell transforming sequence 2 oncogene	1894	ENSG00000114346				82	213844_at	NA	HOXA5	homeobox A5	3202	ENSG00000106004
5	210052_s_at	NA	TPX2	TPX2, microtubule-associated, homolog (Xenopus laevis)	22974	ENSG00000088325				83	209550_at	NA	NDN	necdin homolog (mouse)	4692	ENSG00000182636
6	204162_at	NA	NDC80	NDC80 kinetochore complex component homolog (S. cerevisiae)	10403	ENSG00000080986				84	228480_at	NA	VAPA	VAMP (vesicle-associated membrane protein)-associated protein A, 33kDa	9218	ENSG00000101558
7	204709_s_at	NA	KIF23	kinesin family member 23	9493	ENSG00000137807				85	202112_at	NA	VWF	von Willebrand factor	7450	ENSG00000110799
8	222077_s_at	NA	RACGAP1	Rac GTPase activating protein 1	29127	ENSG00000161800				86	224861_at	NA	GNAQ	guanine nucleotide binding protein (G protein), q polypeptide	2776	ENSG00000156052
9	219978_s_at	NA	NUSAP1	nucleolar and spindle associated protein 1	51203	ENSG00000137804				87	201539_s_at	NA	FHL1	four and a half LIM domains 1	2273	ENSG00000022267
10	218039_at	NA	NUSAP1	nucleolar and spindle associated protein 1	51203	ENSG00000137804				88	221796_at	NA	NTRK2	neurotrophic tyrosine kinase, receptor, type 2	4915	ENSG00000148053
11	203755_at	NA	BUB1B	budding uninhibited by benzimidazoles 1 homolog beta (yeast)	701	ENSG00000156970				89	221795_at	NA	NTRK2	neurotrophic tyrosine kinase, receptor, type 2	4915	ENSG00000148053
12	209464_at	NA	AURKB	aurora kinase B	9212	ENSG00000178999				90	235849_at	NA	SCARA5	scavenger receptor class A, member 5 (putative)	286133	ENSG00000168079
13	209408_at	NA	KIF2C	kinesin family member 2C	11004	ENSG00000142945				91	229839_at	NA	SCARA5	scavenger receptor class A, member 5 (putative)	286133	ENSG00000168079
14	214710_s_at	NA	CCNB1	cyclin B1	891	ENSG00000134057				92	222453_at	NA	CYBRD1	cytochrome b reductase 1	79901	ENSG00000071967
15	228729_at	NA	CCNB1	cyclin B1	891	ENSG00000134057				93	238062_at	NA	GPIHBP1	glycosylphosphatidylinositol anchored high density lipoprotein binding protein 1	338328	ENSG00000182851
16	219544_at	NA	BORA	bora, aurora kinase A activator	79866	ENSG00000136122
17	204444_at	NA	KIF11	kinesin family member 11	3832	ENSG00000138160
18	200783_s_at	NA	STMN1	stathmin 1	3925	ENSG00000117632				Database:biological process Name:cell adhesion ID:GO:0007155
19	203214_x_at	NA	CDK1	cyclin-dependent kinase 1	983	ENSG00000170312				C=954; O=28; E=11.41; R=2.45; rawP=8.78e-06; adjP=0.0006
20	210559_s_at	NA	CDK1	cyclin-dependent kinase 1	983	ENSG00000170312				Index	UserID	Value	Gene Symbol	Gene Name	EntrezGene	Ensembl
21	203213_at	NA	CDK1	cyclin-dependent kinase 1	983	ENSG00000170312				1	235753_at	NA	HOXA7	homeobox A7	3204	ENSG00000122592
22	203145_at	NA	SPAG5	sperm associated antigen 5	10615	ENSG00000076382				2	204482_at	NA	CLDN5	claudin 5	7122	ENSG00000184113
23	202503_s_at	NA	KIAA0101	KIAA0101	9768	ENSG00000166803				3	203088_at	NA	FBLN5	fibulin 5	10516	ENSG00000140092
24	204822_at	NA	TTK	TTK protein kinase	7272	ENSG00000112742				4	218087_s_at	NA	SORBS1	sorbin and SH3 domain containing 1	10580	ENSG00000095637
25	204641_at	NA	NEK2	NIMA (never in mitosis gene a)-related kinase 2	4751	ENSG00000117650				5	226303_at	NA	PGM5	phosphoglucomutase 5	5239	ENSG00000154330
26	218009_s_at	NA	PRC1	protein regulator of cytokinesis 1	9055	ENSG00000198901				6	204359_at	NA	FLRT2	fibronectin leucine rich transmembrane protein 2	23768	ENSG00000185070
27	208079_s_at	NA	AURKA	aurora kinase A	6790	ENSG00000087586				7	212239_at	NA	PIK3R1	phosphoinositide-3-kinase, regulatory subunit 1 (alpha)	5295	ENSG00000145675
28	204092_s_at	NA	AURKA	aurora kinase A	6790	ENSG00000087586				8	225093_at	NA	UTRN	utrophin	7402	ENSG00000152818
29	228323_at	NA	CASC5	cancer susceptibility candidate 5	57082	ENSG00000137812				9	208609_s_at	NA	TNXB	tenascin XB	7148	ENSG00000168477
30	202954_at	NA	UBE2C	ubiquitin-conjugating enzyme E2C	11065	ENSG00000175063				10	224822_at	NA	DLC1	deleted in liver cancer 1	10395	ENSG00000164741
31	218308_at	NA	TACC3	transforming, acidic coiled-coil containing protein 3	10460	ENSG00000013810				11	212549_at	NA	STAT5B	signal transducer and activator of transcription 5B	6777	ENSG00000173757
32	203714_s_at	NA	TBCE	tubulin folding cofactor E	6905	ENSG00000116957				12	204963_at	NA	SSPN	sarcospan	8082	ENSG00000123096
33	204170_s_at	NA	CKS2	CDC28 protein kinase regulatory subunit 2	1164	ENSG00000123975				13	202177_at	NA	GAS6	growth arrest-specific 6	2621	ENSG00000183087
										14	205907_s_at	NA	OMD	osteomodulin	4958	ENSG00000127083
										15	205908_s_at	NA	OMD	osteomodulin	4958	ENSG00000127083
Database:biological process Name:chromosome segregation ID:GO:0007059										16	223235_s_at	NA	SMOC2	SPARC related modular calcium binding 2	64094	ENSG00000112562
C=146; O=22; E=1.25; R=17.64; rawP=1.34e-21; adjP=6.78e-20										17	228233_at	NA	FREM1	FRAS1 related extracellular matrix 1	158326	ENSG00000164946
Index	UserID	Value	Gene Symbol	Gene Name	EntrezGene	Ensembl				18	212813_at	NA	JAM3	junctional adhesion molecule 3	83700	ENSG00000166086
1	204026_s_at	NA	ZWINT	ZW10 interactor	11130	ENSG00000122952				19	226911_at	NA	EGFLAM	EGF-like, fibronectin type III and laminin G domains	133584	ENSG00000164318
2	203764_at	NA	DLGAP5	discs, large (Drosophila) homolog-associated protein 5	9787	ENSG00000126787				20	230867_at	NA	COL6A6	collagen, type VI, alpha 6	131873	ENSG00000206384
3	207828_s_at	NA	CENPF	centromere protein F, 350/400kDa (mitosin)	1063	ENSG00000117724				21	209390_at	NA	TSC1	tuberous sclerosis 1	7248	ENSG00000165699
4	203554_x_at	NA	PTTG1	pituitary tumor-transforming 1	9232	ENSG00000164611				22	212713_at	NA	MFAP4	microfibrillar-associated protein 4	4239	ENSG00000166482
5	219787_s_at	NA	ECT2	epithelial cell transforming sequence 2 oncogene	1894	ENSG00000114346				23	204677_at	NA	CDH5	cadherin 5, type 2 (vascular endothelium)	1003	ENSG00000179776
6	204162_at	NA	NDC80	NDC80 kinetochore complex component homolog (S. cerevisiae)	10403	ENSG00000080986				24	212230_at	NA	PPAP2B	phosphatidic acid phosphatase type 2B	8613	ENSG00000162407
7	222077_s_at	NA	RACGAP1	Rac GTPase activating protein 1	29127	ENSG00000161800				25	202112_at	NA	VWF	von Willebrand factor	7450	ENSG00000110799
8	223381_at	NA	NUF2	NUF2, NDC80 kinetochore complex component, homolog (S. cerevisiae)	83540	ENSG00000143228				26	209687_at	NA	CXCL12	chemokine (C-X-C motif) ligand 12	6387	ENSG00000107562
9	219978_s_at	NA	NUSAP1	nucleolar and spindle associated protein 1	51203	ENSG00000137804				27	204591_at	NA	CHL1	cell adhesion molecule with homology to L1CAM (close homolog of L1)	10752	ENSG00000134121
10	218039_at	NA	NUSAP1	nucleolar and spindle associated protein 1	51203	ENSG00000137804				28	219213_at	NA	JAM2	junctional adhesion molecule 2	58494	ENSG00000154721
11	209464_at	NA	AURKB	aurora kinase B	9212	ENSG00000178999				29	229127_at	NA	JAM2	junctional adhesion molecule 2	58494	ENSG00000154721
12	209408_at	NA	KIF2C	kinesin family member 2C	11004	ENSG00000142945				30	213071_at	NA	DPT	dermatopontin	1805	ENSG00000143196
13	214710_s_at	NA	CCNB1	cyclin B1	891	ENSG00000134057
14	228729_at	NA	CCNB1	cyclin B1	891	ENSG00000134057
15	203145_at	NA	SPAG5	sperm associated antigen 5	10615	ENSG00000076382				Database:biological process Name:regulation of cell motility ID:GO:2000145
16	201291_s_at	NA	TOP2A	topoisomerase (DNA) II alpha 170kDa	7153	ENSG00000131747				C=418; O=17; E=5.00; R=3.40; rawP=1.11e-05; adjP=0.0007
17	201292_at	NA	TOP2A	topoisomerase (DNA) II alpha 170kDa	7153	ENSG00000131747				Index	UserID	Value	Gene Symbol	Gene Name	EntrezGene	Ensembl
18	202095_s_at	NA	BIRC5	baculoviral IAP repeat containing 5	332	ENSG00000089685				1	235753_at	NA	HOXA7	homeobox A7	3204	ENSG00000122592
19	230165_at	NA	SGOL2	shugoshin-like 2 (S. pombe)	151246	ENSG00000163535				2	209821_at	NA	IL33	interleukin 33	90865	ENSG00000137033
20	224753_at	NA	CDCA5	cell division cycle associated 5	113130	ENSG00000146670				3	204037_at	NA	LPAR1	lysophosphatidic acid receptor 1	1902	ENSG00000198121
21	1554768_a_at	NA	MAD2L1	MAD2 mitotic arrest deficient-like 1 (yeast)	4085	ENSG00000164109				4	226625_at	NA	TGFBR3	transforming growth factor, beta receptor III	7049	ENSG00000069702
22	203362_s_at	NA	MAD2L1	MAD2 mitotic arrest deficient-like 1 (yeast)	4085	ENSG00000164109				5	204422_s_at	NA	FGF2	fibroblast growth factor 2 (basic)	2247	ENSG00000138685
23	204641_at	NA	NEK2	NIMA (never in mitosis gene a)-related kinase 2	4751	ENSG00000117650				6	236262_at	NA	MMRN2	multimerin 2	79812	ENSG00000173269
24	209642_at	NA	BUB1	budding uninhibited by benzimidazoles 1 homolog (yeast)	699	ENSG00000169679				7	219091_s_at	NA	MMRN2	multimerin 2	79812	ENSG00000173269
25	205046_at	NA	CENPE	centromere protein E, 312kDa	1062	ENSG00000138778				8	212230_at	NA	PPAP2B	phosphatidic acid phosphatase type 2B	8613	ENSG00000162407
26	228323_at	NA	CASC5	cancer susceptibility candidate 5	57082	ENSG00000137812				9	212239_at	NA	PIK3R1	phosphoinositide-3-kinase, regulatory subunit 1 (alpha)	5295	ENSG00000145675
										10	209542_x_at	NA	IGF1	insulin-like growth factor 1 (somatomedin C)	3479	ENSG00000017427
										11	211577_s_at	NA	IGF1	insulin-like growth factor 1 (somatomedin C)	3479	ENSG00000017427
Database:biological process Name:DNA metabolic process ID:GO:0006259										12	209541_at	NA	IGF1	insulin-like growth factor 1 (somatomedin C)	3479	ENSG00000017427
C=870; O=41; E=7.43; R=5.52; rawP=3.16e-20; adjP=1.52e-18										13	209540_at	NA	IGF1	insulin-like growth factor 1 (somatomedin C)	3479	ENSG00000017427
Index	UserID	Value	Gene Symbol	Gene Name	EntrezGene	Ensembl				14	224822_at	NA	DLC1	deleted in liver cancer 1	10395	ENSG00000164741
1	205034_at	NA	CCNE2	cyclin E2	9134	ENSG00000175305				15	206742_at	NA	FIGF	c-fos induced growth factor (vascular endothelial growth factor D)	2277	ENSG00000165197
2	200853_at	NA	H2AFZ	H2A histone family, member Z	3015	ENSG00000164032				16	209687_at	NA	CXCL12	chemokine (C-X-C motif) ligand 12	6387	ENSG00000107562
3	213911_s_at	NA	H2AFZ	H2A histone family, member Z	3015	ENSG00000164032				17	202177_at	NA	GAS6	growth arrest-specific 6	2621	ENSG00000183087
4	202580_x_at	NA	FOXM1	forkhead box M1	2305	ENSG00000111206				18	209392_at	NA	ENPP2	ectonucleotide pyrophosphatase/phosphodiesterase 2	5168	ENSG00000136960
5	228868_x_at	NA	CDT1	chromatin licensing and DNA replication factor 1	81620	ENSG00000167513				19	210839_s_at	NA	ENPP2	ectonucleotide pyrophosphatase/phosphodiesterase 2	5168	ENSG00000136960
6	207828_s_at	NA	CENPF	centromere protein F, 350/400kDa (mitosin)	1063	ENSG00000117724				20	208944_at	NA	TGFBR2	transforming growth factor, beta receptor II (70/80kDa)	7048	ENSG00000163513
7	203554_x_at	NA	PTTG1	pituitary tumor-transforming 1	9232	ENSG00000164611				21	212813_at	NA	JAM3	junctional adhesion molecule 3	83700	ENSG00000166086
8	204244_s_at	NA	DBF4	DBF4 homolog (S. cerevisiae)	10926	ENSG00000006634				22	204363_at	NA	F3	coagulation factor III (thromboplastin, tissue factor)	2152	ENSG00000117525
9	214710_s_at	NA	CCNB1	cyclin B1	891	ENSG00000134057
10	228729_at	NA	CCNB1	cyclin B1	891	ENSG00000134057
11	219555_s_at	NA	CENPN	centromere protein N	55839	ENSG00000166451				Database:biological process Name:cell-matrix adhesion ID:GO:0007160
12	213007_at	NA	FANCI	Fanconi anemia, complementation group I	55215	ENSG00000140525				C=149; O=10; E=1.78; R=5.61; rawP=1.21e-05; adjP=0.0008
13	213008_at	NA	FANCI	Fanconi anemia, complementation group I	55215	ENSG00000140525				Index	UserID	Value	Gene Symbol	Gene Name	EntrezGene	Ensembl
14	218585_s_at	NA	DTL	denticleless E3 ubiquitin protein ligase homolog (Drosophila)	51514	ENSG00000143476				1	235753_at	NA	HOXA7	homeobox A7	3204	ENSG00000122592
15	222680_s_at	NA	DTL	denticleless E3 ubiquitin protein ligase homolog (Drosophila)	51514	ENSG00000143476				2	209390_at	NA	TSC1	tuberous sclerosis 1	7248	ENSG00000165699
16	201291_s_at	NA	TOP2A	topoisomerase (DNA) II alpha 170kDa	7153	ENSG00000131747				3	203088_at	NA	FBLN5	fibulin 5	10516	ENSG00000140092
17	201292_at	NA	TOP2A	topoisomerase (DNA) II alpha 170kDa	7153	ENSG00000131747				4	218087_s_at	NA	SORBS1	sorbin and SH3 domain containing 1	10580	ENSG00000095637
18	213599_at	NA	OIP5	Opa interacting protein 5	11339	ENSG00000104147				5	212239_at	NA	PIK3R1	phosphoinositide-3-kinase, regulatory subunit 1 (alpha)	5295	ENSG00000145675
19	201202_at	NA	PCNA	proliferating cell nuclear antigen	5111	ENSG00000132646				6	225093_at	NA	UTRN	utrophin	7402	ENSG00000152818
20	223229_at	NA	UBE2T	ubiquitin-conjugating enzyme E2T (putative)	29089	ENSG00000077152				7	208609_s_at	NA	TNXB	tenascin XB	7148	ENSG00000168477
21	219960_s_at	NA	UCHL5	ubiquitin carboxyl-terminal hydrolase L5	51377	ENSG00000116750				8	224822_at	NA	DLC1	deleted in liver cancer 1	10395	ENSG00000164741
22	220083_x_at	NA	UCHL5	ubiquitin carboxyl-terminal hydrolase L5	51377	ENSG00000116750				9	228233_at	NA	FREM1	FRAS1 related extracellular matrix 1	158326	ENSG00000164946
23	214501_s_at	NA	H2AFY	H2A histone family, member Y	9555	ENSG00000113648				10	212813_at	NA	JAM3	junctional adhesion molecule 3	83700	ENSG00000166086
24	203022_at	NA	RNASEH2A	ribonuclease H2, subunit A	10535	ENSG00000104889
25	225655_at	NA	UHRF1	ubiquitin-like with PHD and ring finger domains 1	29128	ENSG00000034063
26	204033_at	NA	TRIP13	thyroid hormone receptor interactor 13	9319	ENSG00000071539				Database:biological process Name:negative regulation of cell proliferation ID:GO:0008285
27	204768_s_at	NA	FEN1	flap structure-specific endonuclease 1	2237	ENSG00000168496				C=527; O=19; E=6.30; R=3.01; rawP=1.82e-05; adjP=0.0011
28	204767_s_at	NA	FEN1	flap structure-specific endonuclease 1	2237	ENSG00000168496				Index	UserID	Value	Gene Symbol	Gene Name	EntrezGene	Ensembl
29	206102_at	NA	GINS1	GINS complex subunit 1 (Psf1 homolog)	9837	ENSG00000101003				1	217707_x_at	NA	SMARCA2	SWI/SNF related, matrix associated, actin dependent regulator of chromatin, subfamily a, member 2	6595	ENSG00000080503
30	223700_at	NA	MND1	meiotic nuclear divisions 1 homolog (S. cerevisiae)	84057	ENSG00000121211				2	203851_at	NA	IGFBP6	insulin-like growth factor binding protein 6	3489	ENSG00000167779
31	202338_at	NA	TK1	thymidine kinase 1, soluble	7083	ENSG00000167900				3	205883_at	NA	ZBTB16	zinc finger and BTB domain containing 16	7704	ENSG00000109906
32	1554408_a_at	NA	TK1	thymidine kinase 1, soluble	7083	ENSG00000167900				4	204422_s_at	NA	FGF2	fibroblast growth factor 2 (basic)	2247	ENSG00000138685
33	204962_s_at	NA	CENPA	centromere protein A	1058	ENSG00000115163				5	212239_at	NA	PIK3R1	phosphoinositide-3-kinase, regulatory subunit 1 (alpha)	5295	ENSG00000145675
34	204146_at	NA	RAD51AP1	RAD51 associated protein 1	10635	ENSG00000111247				6	203812_at	NA	SLIT3	slit homolog 3 (Drosophila)	6586	ENSG00000184347
35	212022_s_at	NA	MKI67	antigen identified by monoclonal antibody Ki-67	4288	ENSG00000148773				7	206453_s_at	NA	NDRG2	NDRG family member 2	57447	ENSG00000165795
36	212021_s_at	NA	MKI67	antigen identified by monoclonal antibody Ki-67	4288	ENSG00000148773				8	224822_at	NA	DLC1	deleted in liver cancer 1	10395	ENSG00000164741
37	201890_at	NA	RRM2	ribonucleotide reductase M2	6241	ENSG00000171848				9	203065_s_at	NA	CAV1	caveolin 1, caveolae protein, 22kDa	857	ENSG00000105974
38	209773_s_at	NA	RRM2	ribonucleotide reductase M2	6241	ENSG00000171848				10	212494_at	NA	TENC1	tensin like C1 domain containing phosphatase (tensin 2)	23371	ENSG00000111077
39	219978_s_at	NA	NUSAP1	nucleolar and spindle associated protein 1	51203	ENSG00000137804				11	209390_at	NA	TSC1	tuberous sclerosis 1	7248	ENSG00000165699
40	218039_at	NA	NUSAP1	nucleolar and spindle associated protein 1	51203	ENSG00000137804				12	209147_s_at	NA	PPAP2A	phosphatidic acid phosphatase type 2A	8611	ENSG00000067113
41	202107_s_at	NA	MCM2	minichromosome maintenance complex component 2	4171	ENSG00000073111				13	226625_at	NA	TGFBR3	transforming growth factor, beta receptor III	7049	ENSG00000069702
42	203214_x_at	NA	CDK1	cyclin-dependent kinase 1	983	ENSG00000170312				14	204677_at	NA	CDH5	cadherin 5, type 2 (vascular endothelium)	1003	ENSG00000179776
43	210559_s_at	NA	CDK1	cyclin-dependent kinase 1	983	ENSG00000170312				15	207016_s_at	NA	ALDH1A2	aldehyde dehydrogenase 1 family, member A2	8854	ENSG00000128918
44	203213_at	NA	CDK1	cyclin-dependent kinase 1	983	ENSG00000170312				16	218730_s_at	NA	OGN	osteoglycin	4969	ENSG00000106809
45	218883_s_at	NA	MLF1IP	MLF1 interacting protein	79682	ENSG00000151725				17	222722_at	NA	OGN	osteoglycin	4969	ENSG00000106809
46	204126_s_at	NA	CDC45	cell division cycle 45 homolog (S. cerevisiae)	8318	ENSG00000093009				18	209550_at	NA	NDN	necdin homolog (mouse)	4692	ENSG00000182636
47	202503_s_at	NA	KIAA0101	KIAA0101	9768	ENSG00000166803				19	209542_x_at	NA	IGF1	insulin-like growth factor 1 (somatomedin C)	3479	ENSG00000017427
48	205024_s_at	NA	RAD51	RAD51 homolog (S. cerevisiae)	5888	ENSG00000051180				20	211577_s_at	NA	IGF1	insulin-like growth factor 1 (somatomedin C)	3479	ENSG00000017427
49	224753_at	NA	CDCA5	cell division cycle associated 5	113130	ENSG00000146670				21	209541_at	NA	IGF1	insulin-like growth factor 1 (somatomedin C)	3479	ENSG00000017427
50	201088_at	NA	KPNA2	karyopherin alpha 2 (RAG cohort 1, importin alpha 1)	3838	ENSG00000182481				22	209540_at	NA	IGF1	insulin-like growth factor 1 (somatomedin C)	3479	ENSG00000017427
51	211762_s_at	NA	KPNA2	karyopherin alpha 2 (RAG cohort 1, importin alpha 1)	3838	ENSG00000182481				23	213071_at	NA	DPT	dermatopontin	1805	ENSG00000143196
52	206074_s_at	NA	HMGA1	high mobility group AT-hook 1	3159	ENSG00000137309
53	228323_at	NA	CASC5	cancer susceptibility candidate 5	57082	ENSG00000137812
54	219105_x_at	NA	ORC6	origin recognition complex, subunit 6	23594	ENSG00000091651				Database:biological process Name:negative regulation of biological process ID:GO:0048519
55	203744_at	NA	HMGB3	high mobility group box 3	3149	ENSG00000029993				C=3110; O=61; E=37.20; R=1.64; rawP=2.11e-05; adjP=0.0012
										Index	UserID	Value	Gene Symbol	Gene Name	EntrezGene	Ensembl
										1	235753_at	NA	HOXA7	homeobox A7	3204	ENSG00000122592
Database:biological process Name:regulation of cell cycle arrest ID:GO:0071156										2	203851_at	NA	IGFBP6	insulin-like growth factor binding protein 6	3489	ENSG00000167779
C=269; O=25; E=2.30; R=10.88; rawP=3.40e-19; adjP=1.55e-17										3	202724_s_at	NA	FOXO1	forkhead box O1	2308	ENSG00000150907
Index	UserID	Value	Gene Symbol	Gene Name	EntrezGene	Ensembl				4	202723_s_at	NA	FOXO1	forkhead box O1	2308	ENSG00000150907
1	205034_at	NA	CCNE2	cyclin E2	9134	ENSG00000175305				5	202192_s_at	NA	GAS7	growth arrest-specific 7	8522	ENSG00000007237
2	204026_s_at	NA	ZWINT	ZW10 interactor	11130	ENSG00000122952				6	223623_at	NA	C2orf40	chromosome 2 open reading frame 40	84417	ENSG00000119147
3	202580_x_at	NA	FOXM1	forkhead box M1	2305	ENSG00000111206				7	236262_at	NA	MMRN2	multimerin 2	79812	ENSG00000173269
4	228868_x_at	NA	CDT1	chromatin licensing and DNA replication factor 1	81620	ENSG00000167513				8	219091_s_at	NA	MMRN2	multimerin 2	79812	ENSG00000173269
5	207828_s_at	NA	CENPF	centromere protein F, 350/400kDa (mitosin)	1063	ENSG00000117724				9	217367_s_at	NA	ZHX3	zinc fingers and homeoboxes 3	23051	ENSG00000174306
6	202870_s_at	NA	CDC20	cell division cycle 20 homolog (S. cerevisiae)	991	ENSG00000117399				10	209047_at	NA	AQP1	aquaporin 1 (Colton blood group)	358	ENSG00000240583
7	204244_s_at	NA	DBF4	DBF4 homolog (S. cerevisiae)	10926	ENSG00000006634				11	207542_s_at	NA	AQP1	aquaporin 1 (Colton blood group)	358	ENSG00000240583
8	203755_at	NA	BUB1B	budding uninhibited by benzimidazoles 1 homolog beta (yeast)	701	ENSG00000156970				12	203812_at	NA	SLIT3	slit homolog 3 (Drosophila)	6586	ENSG00000184347
9	214710_s_at	NA	CCNB1	cyclin B1	891	ENSG00000134057				13	206453_s_at	NA	NDRG2	NDRG family member 2	57447	ENSG00000165795
10	228729_at	NA	CCNB1	cyclin B1	891	ENSG00000134057				14	224822_at	NA	DLC1	deleted in liver cancer 1	10395	ENSG00000164741
11	202107_s_at	NA	MCM2	minichromosome maintenance complex component 2	4171	ENSG00000073111				15	212549_at	NA	STAT5B	signal transducer and activator of transcription 5B	6777	ENSG00000173757
12	222606_at	NA	ZWILCH	Zwilch, kinetochore associated, homolog (Drosophila)	55055	ENSG00000174442				16	202177_at	NA	GAS6	growth arrest-specific 6	2621	ENSG00000183087
13	218349_s_at	NA	ZWILCH	Zwilch, kinetochore associated, homolog (Drosophila)	55055	ENSG00000174442				17	32259_at	NA	EZH1	enhancer of zeste homolog 1 (Drosophila)	2145	ENSG00000108799
14	203214_x_at	NA	CDK1	cyclin-dependent kinase 1	983	ENSG00000170312				18	203249_at	NA	EZH1	enhancer of zeste homolog 1 (Drosophila)	2145	ENSG00000108799
15	210559_s_at	NA	CDK1	cyclin-dependent kinase 1	983	ENSG00000170312				19	208944_at	NA	TGFBR2	transforming growth factor, beta receptor II (70/80kDa)	7048	ENSG00000163513
16	203213_at	NA	CDK1	cyclin-dependent kinase 1	983	ENSG00000170312				20	205251_at	NA	PER2	period homolog 2 (Drosophila)	8864	ENSG00000132326
17	204126_s_at	NA	CDC45	cell division cycle 45 homolog (S. cerevisiae)	8318	ENSG00000093009				21	204363_at	NA	F3	coagulation factor III (thromboplastin, tissue factor)	2152	ENSG00000117525
18	201291_s_at	NA	TOP2A	topoisomerase (DNA) II alpha 170kDa	7153	ENSG00000131747				22	201842_s_at	NA	EFEMP1	EGF containing fibulin-like extracellular matrix protein 1	2202	ENSG00000115380
19	201292_at	NA	TOP2A	topoisomerase (DNA) II alpha 170kDa	7153	ENSG00000131747				23	209147_s_at	NA	PPAP2A	phosphatidic acid phosphatase type 2A	8611	ENSG00000067113
20	218585_s_at	NA	DTL	denticleless E3 ubiquitin protein ligase homolog (Drosophila)	51514	ENSG00000143476				24	204037_at	NA	LPAR1	lysophosphatidic acid receptor 1	1902	ENSG00000198121
21	222680_s_at	NA	DTL	denticleless E3 ubiquitin protein ligase homolog (Drosophila)	51514	ENSG00000143476				25	209821_at	NA	IL33	interleukin 33	90865	ENSG00000137033
22	213226_at	NA	CCNA2	cyclin A2	890	ENSG00000145386				26	226625_at	NA	TGFBR3	transforming growth factor, beta receptor III	7049	ENSG00000069702
23	203418_at	NA	CCNA2	cyclin A2	890	ENSG00000145386				27	200986_at	NA	SERPING1	serpin peptidase inhibitor, clade G (C1 inhibitor), member 1	710	ENSG00000149131
24	202095_s_at	NA	BIRC5	baculoviral IAP repeat containing 5	332	ENSG00000089685				28	221556_at	NA	CDC14B	CDC14 cell division cycle 14 homolog B (S. cerevisiae)	8555	ENSG00000081377
25	204822_at	NA	TTK	TTK protein kinase	7272	ENSG00000112742				29	201010_s_at	NA	TXNIP	thioredoxin interacting protein	10628	ENSG00000117289
26	1554768_a_at	NA	MAD2L1	MAD2 mitotic arrest deficient-like 1 (yeast)	4085	ENSG00000164109				30	209542_x_at	NA	IGF1	insulin-like growth factor 1 (somatomedin C)	3479	ENSG00000017427
27	203362_s_at	NA	MAD2L1	MAD2 mitotic arrest deficient-like 1 (yeast)	4085	ENSG00000164109				31	211577_s_at	NA	IGF1	insulin-like growth factor 1 (somatomedin C)	3479	ENSG00000017427
28	204318_s_at	NA	GTSE1	G-2 and S-phase expressed 1	51512	ENSG00000075218				32	209541_at	NA	IGF1	insulin-like growth factor 1 (somatomedin C)	3479	ENSG00000017427
29	209642_at	NA	BUB1	budding uninhibited by benzimidazoles 1 homolog (yeast)	699	ENSG00000169679				33	209540_at	NA	IGF1	insulin-like growth factor 1 (somatomedin C)	3479	ENSG00000017427
30	228323_at	NA	CASC5	cancer susceptibility candidate 5	57082	ENSG00000137812				34	214724_at	NA	DIXDC1	DIX domain containing 1	85458	ENSG00000150764
31	202954_at	NA	UBE2C	ubiquitin-conjugating enzyme E2C	11065	ENSG00000175063				35	206701_x_at	NA	EDNRB	endothelin receptor type B	1910	ENSG00000136160
32	202705_at	NA	CCNB2	cyclin B2	9133	ENSG00000157456				36	204271_s_at	NA	EDNRB	endothelin receptor type B	1910	ENSG00000136160
33	219105_x_at	NA	ORC6	origin recognition complex, subunit 6	23594	ENSG00000091651				37	209687_at	NA	CXCL12	chemokine (C-X-C motif) ligand 12	6387	ENSG00000107562
										38	219213_at	NA	JAM2	junctional adhesion molecule 2	58494	ENSG00000154721
										39	229127_at	NA	JAM2	junctional adhesion molecule 2	58494	ENSG00000154721
Database:biological process Name:cell cycle checkpoint ID:GO:0000075										40	213071_at	NA	DPT	dermatopontin	1805	ENSG00000143196
C=246; O=24; E=2.10; R=11.42; rawP=6.07e-19; adjP=2.63e-17										41	209297_at	NA	ITSN1	intersectin 1 (SH3 domain protein)	6453	ENSG00000205726
Index	UserID	Value	Gene Symbol	Gene Name	EntrezGene	Ensembl				42	35776_at	NA	ITSN1	intersectin 1 (SH3 domain protein)	6453	ENSG00000205726
1	205034_at	NA	CCNE2	cyclin E2	9134	ENSG00000175305				43	217707_x_at	NA	SMARCA2	SWI/SNF related, matrix associated, actin dependent regulator of chromatin, subfamily a, member 2	6595	ENSG00000080503
2	204026_s_at	NA	ZWINT	ZW10 interactor	11130	ENSG00000122952				44	205883_at	NA	ZBTB16	zinc finger and BTB domain containing 16	7704	ENSG00000109906
3	228868_x_at	NA	CDT1	chromatin licensing and DNA replication factor 1	81620	ENSG00000167513				45	204422_s_at	NA	FGF2	fibroblast growth factor 2 (basic)	2247	ENSG00000138685
4	207828_s_at	NA	CENPF	centromere protein F, 350/400kDa (mitosin)	1063	ENSG00000117724				46	217886_at	NA	EPS15	epidermal growth factor receptor pathway substrate 15	2060	ENSG00000085832
5	202870_s_at	NA	CDC20	cell division cycle 20 homolog (S. cerevisiae)	991	ENSG00000117399				47	212239_at	NA	PIK3R1	phosphoinositide-3-kinase, regulatory subunit 1 (alpha)	5295	ENSG00000145675
6	204244_s_at	NA	DBF4	DBF4 homolog (S. cerevisiae)	10926	ENSG00000006634				48	212614_at	NA	ARID5B	AT rich interactive domain 5B (MRF1-like)	84159	ENSG00000150347
7	203755_at	NA	BUB1B	budding uninhibited by benzimidazoles 1 homolog beta (yeast)	701	ENSG00000156970				49	235556_at	NA	CREBRF	CREB3 regulatory factor	153222	ENSG00000164463
8	214710_s_at	NA	CCNB1	cyclin B1	891	ENSG00000134057				50	204249_s_at	NA	LMO2	LIM domain only 2 (rhombotin-like 1)	4005	ENSG00000135363
9	228729_at	NA	CCNB1	cyclin B1	891	ENSG00000134057				51	203065_s_at	NA	CAV1	caveolin 1, caveolae protein, 22kDa	857	ENSG00000105974
10	202107_s_at	NA	MCM2	minichromosome maintenance complex component 2	4171	ENSG00000073111				52	204134_at	NA	PDE2A	phosphodiesterase 2A, cGMP-stimulated	5138	ENSG00000186642
11	222606_at	NA	ZWILCH	Zwilch, kinetochore associated, homolog (Drosophila)	55055	ENSG00000174442				53	212494_at	NA	TENC1	tensin like C1 domain containing phosphatase (tensin 2)	23371	ENSG00000111077
12	218349_s_at	NA	ZWILCH	Zwilch, kinetochore associated, homolog (Drosophila)	55055	ENSG00000174442				54	221295_at	NA	CIDEA	cell death-inducing DFFA-like effector a	1149	ENSG00000176194
13	203214_x_at	NA	CDK1	cyclin-dependent kinase 1	983	ENSG00000170312				55	209390_at	NA	TSC1	tuberous sclerosis 1	7248	ENSG00000165699
14	210559_s_at	NA	CDK1	cyclin-dependent kinase 1	983	ENSG00000170312				56	207016_s_at	NA	ALDH1A2	aldehyde dehydrogenase 1 family, member A2	8854	ENSG00000128918
15	203213_at	NA	CDK1	cyclin-dependent kinase 1	983	ENSG00000170312				57	212230_at	NA	PPAP2B	phosphatidic acid phosphatase type 2B	8613	ENSG00000162407
16	204126_s_at	NA	CDC45	cell division cycle 45 homolog (S. cerevisiae)	8318	ENSG00000093009				58	204677_at	NA	CDH5	cadherin 5, type 2 (vascular endothelium)	1003	ENSG00000179776
17	201291_s_at	NA	TOP2A	topoisomerase (DNA) II alpha 170kDa	7153	ENSG00000131747				59	36829_at	NA	PER1	period homolog 1 (Drosophila)	5187	ENSG00000179094
18	201292_at	NA	TOP2A	topoisomerase (DNA) II alpha 170kDa	7153	ENSG00000131747				60	228642_at	NA	HOXA2	homeobox A2	3199	ENSG00000105996
19	218585_s_at	NA	DTL	denticleless E3 ubiquitin protein ligase homolog (Drosophila)	51514	ENSG00000143476				61	213844_at	NA	HOXA5	homeobox A5	3202	ENSG00000106004
20	222680_s_at	NA	DTL	denticleless E3 ubiquitin protein ligase homolog (Drosophila)	51514	ENSG00000143476				62	209550_at	NA	NDN	necdin homolog (mouse)	4692	ENSG00000182636
21	213226_at	NA	CCNA2	cyclin A2	890	ENSG00000145386				63	218730_s_at	NA	OGN	osteoglycin	4969	ENSG00000106809
22	203418_at	NA	CCNA2	cyclin A2	890	ENSG00000145386				64	222722_at	NA	OGN	osteoglycin	4969	ENSG00000106809
23	202095_s_at	NA	BIRC5	baculoviral IAP repeat containing 5	332	ENSG00000089685				65	224861_at	NA	GNAQ	guanine nucleotide binding protein (G protein), q polypeptide	2776	ENSG00000156052
24	1554768_a_at	NA	MAD2L1	MAD2 mitotic arrest deficient-like 1 (yeast)	4085	ENSG00000164109				66	201539_s_at	NA	FHL1	four and a half LIM domains 1	2273	ENSG00000022267
25	203362_s_at	NA	MAD2L1	MAD2 mitotic arrest deficient-like 1 (yeast)	4085	ENSG00000164109				67	222043_at	NA	CLU	clusterin	1191	ENSG00000120885
26	204822_at	NA	TTK	TTK protein kinase	7272	ENSG00000112742				68	221045_s_at	NA	PER3	period homolog 3 (Drosophila)	8863	ENSG00000049246
27	204318_s_at	NA	GTSE1	G-2 and S-phase expressed 1	51512	ENSG00000075218				69	221796_at	NA	NTRK2	neurotrophic tyrosine kinase, receptor, type 2	4915	ENSG00000148053
28	209642_at	NA	BUB1	budding uninhibited by benzimidazoles 1 homolog (yeast)	699	ENSG00000169679				70	221795_at	NA	NTRK2	neurotrophic tyrosine kinase, receptor, type 2	4915	ENSG00000148053
29	228323_at	NA	CASC5	cancer susceptibility candidate 5	57082	ENSG00000137812				71	204020_at	NA	PURA	purine-rich element binding protein A	5813	ENSG00000185129
30	202954_at	NA	UBE2C	ubiquitin-conjugating enzyme E2C	11065	ENSG00000175063				72	212914_at	NA	CBX7	chromobox homolog 7	23492	ENSG00000100307
31	202705_at	NA	CCNB2	cyclin B2	9133	ENSG00000157456				73	223119_s_at	NA	USP47	ubiquitin specific peptidase 47	55031	ENSG00000170242
32	219105_x_at	NA	ORC6	origin recognition complex, subunit 6	23594	ENSG00000091651
										Database:biological process Name:multicellular organismal development ID:GO:0007275
Database:biological process Name:cellular component organization or biogenesis at cellular level ID:GO:0071841										C=4077; O=74; E=48.77; R=1.52; rawP=2.67e-05; adjP=0.0015
C=3420; O=75; E=29.22; R=2.57; rawP=1.57e-18; adjP=6.50e-17										Index	UserID	Value	Gene Symbol	Gene Name	EntrezGene	Ensembl
Index	UserID	Value	Gene Symbol	Gene Name	EntrezGene	Ensembl				1	235753_at	NA	HOXA7	homeobox A7	3204	ENSG00000122592
1	200853_at	NA	H2AFZ	H2A histone family, member Z	3015	ENSG00000164032				2	236262_at	NA	MMRN2	multimerin 2	79812	ENSG00000173269
2	213911_s_at	NA	H2AFZ	H2A histone family, member Z	3015	ENSG00000164032				3	219091_s_at	NA	MMRN2	multimerin 2	79812	ENSG00000173269
3	203764_at	NA	DLGAP5	discs, large (Drosophila) homolog-associated protein 5	9787	ENSG00000126787				4	209047_at	NA	AQP1	aquaporin 1 (Colton blood group)	358	ENSG00000240583
4	203554_x_at	NA	PTTG1	pituitary tumor-transforming 1	9232	ENSG00000164611				5	207542_s_at	NA	AQP1	aquaporin 1 (Colton blood group)	358	ENSG00000240583
5	210052_s_at	NA	TPX2	TPX2, microtubule-associated, homolog (Xenopus laevis)	22974	ENSG00000088325				6	203812_at	NA	SLIT3	slit homolog 3 (Drosophila)	6586	ENSG00000184347
6	204162_at	NA	NDC80	NDC80 kinetochore complex component homolog (S. cerevisiae)	10403	ENSG00000080986				7	206453_s_at	NA	NDRG2	NDRG family member 2	57447	ENSG00000165795
7	223381_at	NA	NUF2	NUF2, NDC80 kinetochore complex component, homolog (S. cerevisiae)	83540	ENSG00000143228				8	224822_at	NA	DLC1	deleted in liver cancer 1	10395	ENSG00000164741
8	209408_at	NA	KIF2C	kinesin family member 2C	11004	ENSG00000142945				9	206163_at	NA	MAB21L1	mab-21-like 1 (C. elegans)	4081	ENSG00000180660
9	214710_s_at	NA	CCNB1	cyclin B1	891	ENSG00000134057				10	212549_at	NA	STAT5B	signal transducer and activator of transcription 5B	6777	ENSG00000173757
10	228729_at	NA	CCNB1	cyclin B1	891	ENSG00000134057				11	204363_at	NA	F3	coagulation factor III (thromboplastin, tissue factor)	2152	ENSG00000117525
11	200783_s_at	NA	STMN1	stathmin 1	3925	ENSG00000117632				12	204037_at	NA	LPAR1	lysophosphatidic acid receptor 1	1902	ENSG00000198121
12	219555_s_at	NA	CENPN	centromere protein N	55839	ENSG00000166451				13	226625_at	NA	TGFBR3	transforming growth factor, beta receptor III	7049	ENSG00000069702
13	213599_at	NA	OIP5	Opa interacting protein 5	11339	ENSG00000104147				14	205611_at	NA	TNFSF12	tumor necrosis factor (ligand) superfamily, member 12	8742	ENSG00000239697
14	201202_at	NA	PCNA	proliferating cell nuclear antigen	5111	ENSG00000132646				15	201010_s_at	NA	TXNIP	thioredoxin interacting protein	10628	ENSG00000117289
15	213226_at	NA	CCNA2	cyclin A2	890	ENSG00000145386				16	209763_at	NA	CHRDL1	chordin-like 1	91851	ENSG00000101938
16	203418_at	NA	CCNA2	cyclin A2	890	ENSG00000145386				17	209542_x_at	NA	IGF1	insulin-like growth factor 1 (somatomedin C)	3479	ENSG00000017427
17	203276_at	NA	LMNB1	lamin B1	4001	ENSG00000113368				18	211577_s_at	NA	IGF1	insulin-like growth factor 1 (somatomedin C)	3479	ENSG00000017427
18	204768_s_at	NA	FEN1	flap structure-specific endonuclease 1	2237	ENSG00000168496				19	209541_at	NA	IGF1	insulin-like growth factor 1 (somatomedin C)	3479	ENSG00000017427
19	204767_s_at	NA	FEN1	flap structure-specific endonuclease 1	2237	ENSG00000168496				20	209540_at	NA	IGF1	insulin-like growth factor 1 (somatomedin C)	3479	ENSG00000017427
20	204033_at	NA	TRIP13	thyroid hormone receptor interactor 13	9319	ENSG00000071539				21	214724_at	NA	DIXDC1	DIX domain containing 1	85458	ENSG00000150764
21	218308_at	NA	TACC3	transforming, acidic coiled-coil containing protein 3	10460	ENSG00000013810				22	204591_at	NA	CHL1	cell adhesion molecule with homology to L1CAM (close homolog of L1)	10752	ENSG00000134121
22	204170_s_at	NA	CKS2	CDC28 protein kinase regulatory subunit 2	1164	ENSG00000123975				23	219689_at	NA	SEMA3G	sema domain, immunoglobulin domain (Ig), short basic domain, secreted, (semaphorin) 3G	56920	ENSG00000010319
23	204962_s_at	NA	CENPA	centromere protein A	1058	ENSG00000115163				24	217707_x_at	NA	SMARCA2	SWI/SNF related, matrix associated, actin dependent regulator of chromatin, subfamily a, member 2	6595	ENSG00000080503
24	219148_at	NA	PBK	PDZ binding kinase	55872	ENSG00000168078				25	205619_s_at	NA	MEOX1	mesenchyme homeobox 1	4222	ENSG00000005102
25	202870_s_at	NA	CDC20	cell division cycle 20 homolog (S. cerevisiae)	991	ENSG00000117399				26	205883_at	NA	ZBTB16	zinc finger and BTB domain containing 16	7704	ENSG00000109906
26	219787_s_at	NA	ECT2	epithelial cell transforming sequence 2 oncogene	1894	ENSG00000114346				27	230670_at	NA	IGSF10	immunoglobulin superfamily, member 10	285313	ENSG00000152580
27	203755_at	NA	BUB1B	budding uninhibited by benzimidazoles 1 homolog beta (yeast)	701	ENSG00000156970				28	1556579_s_at	NA	IGSF10	immunoglobulin superfamily, member 10	285313	ENSG00000152580
28	219978_s_at	NA	NUSAP1	nucleolar and spindle associated protein 1	51203	ENSG00000137804				29	225093_at	NA	UTRN	utrophin	7402	ENSG00000152818
29	218039_at	NA	NUSAP1	nucleolar and spindle associated protein 1	51203	ENSG00000137804				30	203065_s_at	NA	CAV1	caveolin 1, caveolae protein, 22kDa	857	ENSG00000105974
30	209464_at	NA	AURKB	aurora kinase B	9212	ENSG00000178999				31	238577_s_at	NA	TSHZ2	teashirt zinc finger homeobox 2	128553	ENSG00000182463
31	222608_s_at	NA	ANLN	anillin, actin binding protein	54443	ENSG00000011426				32	235616_at	NA	TSHZ2	teashirt zinc finger homeobox 2	128553	ENSG00000182463
32	202107_s_at	NA	MCM2	minichromosome maintenance complex component 2	4171	ENSG00000073111				33	244521_at	NA	TSHZ2	teashirt zinc finger homeobox 2	128553	ENSG00000182463
33	203214_x_at	NA	CDK1	cyclin-dependent kinase 1	983	ENSG00000170312				34	212813_at	NA	JAM3	junctional adhesion molecule 3	83700	ENSG00000166086
34	210559_s_at	NA	CDK1	cyclin-dependent kinase 1	983	ENSG00000170312				35	211986_at	NA	AHNAK	AHNAK nucleoprotein	79026	ENSG00000124942
35	203213_at	NA	CDK1	cyclin-dependent kinase 1	983	ENSG00000170312				36	204754_at	NA	HLF	hepatic leukemia factor	3131	ENSG00000108924
36	218360_at	NA	RAB22A	RAB22A, member RAS oncogene family	57403	ENSG00000124209				37	204755_x_at	NA	HLF	hepatic leukemia factor	3131	ENSG00000108924
37	218883_s_at	NA	MLF1IP	MLF1 interacting protein	79682	ENSG00000151725				38	204753_s_at	NA	HLF	hepatic leukemia factor	3131	ENSG00000108924
38	218512_at	NA	WDR12	WD repeat domain 12	55759	ENSG00000138442				39	207016_s_at	NA	ALDH1A2	aldehyde dehydrogenase 1 family, member A2	8854	ENSG00000128918
39	202503_s_at	NA	KIAA0101	KIAA0101	9768	ENSG00000166803				40	228642_at	NA	HOXA2	homeobox A2	3199	ENSG00000105996
40	215171_s_at	NA	TIMM17A	translocase of inner mitochondrial membrane 17 homolog A (yeast)	10440	ENSG00000134375				41	222043_at	NA	CLU	clusterin	1191	ENSG00000120885
41	201821_s_at	NA	TIMM17A	translocase of inner mitochondrial membrane 17 homolog A (yeast)	10440	ENSG00000134375				42	227771_at	NA	LIFR	leukemia inhibitory factor receptor alpha	3977	ENSG00000113594
42	1554768_a_at	NA	MAD2L1	MAD2 mitotic arrest deficient-like 1 (yeast)	4085	ENSG00000164109				43	225575_at	NA	LIFR	leukemia inhibitory factor receptor alpha	3977	ENSG00000113594
43	203362_s_at	NA	MAD2L1	MAD2 mitotic arrest deficient-like 1 (yeast)	4085	ENSG00000164109				44	202931_x_at	NA	BIN1	bridging integrator 1	274	ENSG00000136717
44	218542_at	NA	CEP55	centrosomal protein 55kDa	55165	ENSG00000138180				45	214439_x_at	NA	BIN1	bridging integrator 1	274	ENSG00000136717
45	205644_s_at	NA	SNRPG	small nuclear ribonucleoprotein polypeptide G	6637	ENSG00000143977				46	210201_x_at	NA	BIN1	bridging integrator 1	274	ENSG00000136717
46	225676_s_at	NA	DCAF13	DDB1 and CUL4 associated factor 13	25879	ENSG00000164934				47	213317_at	NA	CLIC5	chloride intracellular channel 5	53405	ENSG00000112782
47	207828_s_at	NA	CENPF	centromere protein F, 350/400kDa (mitosin)	1063	ENSG00000117724				48	202192_s_at	NA	GAS7	growth arrest-specific 7	8522	ENSG00000007237
48	221520_s_at	NA	CDCA8	cell division cycle associated 8	55143	ENSG00000134690				49	202724_s_at	NA	FOXO1	forkhead box O1	2308	ENSG00000150907
49	223307_at	NA	CDCA3	cell division cycle associated 3	83461	ENSG00000111665				50	202723_s_at	NA	FOXO1	forkhead box O1	2308	ENSG00000150907
50	221436_s_at	NA	CDCA3	cell division cycle associated 3	83461	ENSG00000111665				51	227780_s_at	NA	ECSCR	endothelial cell surface expressed chemotaxis and apoptosis regulator	641700	ENSG00000249751
51	204709_s_at	NA	KIF23	kinesin family member 23	9493	ENSG00000137807				52	228339_at	NA	ECSCR	endothelial cell surface expressed chemotaxis and apoptosis regulator	641700	ENSG00000249751
52	222077_s_at	NA	RACGAP1	Rac GTPase activating protein 1	29127	ENSG00000161800				53	227779_at	NA	ECSCR	endothelial cell surface expressed chemotaxis and apoptosis regulator	641700	ENSG00000249751
53	222606_at	NA	ZWILCH	Zwilch, kinetochore associated, homolog (Drosophila)	55055	ENSG00000174442				54	206209_s_at	NA	CA4	carbonic anhydrase IV	762	ENSG00000167434
54	218349_s_at	NA	ZWILCH	Zwilch, kinetochore associated, homolog (Drosophila)	55055	ENSG00000174442				55	206243_at	NA	TIMP4	TIMP metallopeptidase inhibitor 4	7079	ENSG00000157150
55	203145_at	NA	SPAG5	sperm associated antigen 5	10615	ENSG00000076382				56	202177_at	NA	GAS6	growth arrest-specific 6	2621	ENSG00000183087
56	203358_s_at	NA	EZH2	enhancer of zeste homolog 2 (Drosophila)	2146	ENSG00000106462				57	208944_at	NA	TGFBR2	transforming growth factor, beta receptor II (70/80kDa)	7048	ENSG00000163513
57	201291_s_at	NA	TOP2A	topoisomerase (DNA) II alpha 170kDa	7153	ENSG00000131747				58	201842_s_at	NA	EFEMP1	EGF containing fibulin-like extracellular matrix protein 1	2202	ENSG00000115380
58	201292_at	NA	TOP2A	topoisomerase (DNA) II alpha 170kDa	7153	ENSG00000131747				59	230250_at	NA	PTPRB	protein tyrosine phosphatase, receptor type, B	5787	ENSG00000127329
59	230165_at	NA	SGOL2	shugoshin-like 2 (S. pombe)	151246	ENSG00000163535				60	204154_at	NA	CDO1	cysteine dioxygenase, type I	1036	ENSG00000129596
60	204822_at	NA	TTK	TTK protein kinase	7272	ENSG00000112742				61	206701_x_at	NA	EDNRB	endothelin receptor type B	1910	ENSG00000136160
61	218009_s_at	NA	PRC1	protein regulator of cytokinesis 1	9055	ENSG00000198901				62	204271_s_at	NA	EDNRB	endothelin receptor type B	1910	ENSG00000136160
62	204641_at	NA	NEK2	NIMA (never in mitosis gene a)-related kinase 2	4751	ENSG00000117650				63	205730_s_at	NA	ABLIM3	actin binding LIM protein family, member 3	22885	ENSG00000173210
63	219539_at	NA	GEMIN6	gem (nuclear organelle) associated protein 6	79833	ENSG00000152147				64	209687_at	NA	CXCL12	chemokine (C-X-C motif) ligand 12	6387	ENSG00000107562
64	214501_s_at	NA	H2AFY	H2A histone family, member Y	9555	ENSG00000113648				65	205878_at	NA	POU6F1	POU class 6 homeobox 1	5463	ENSG00000184271
65	203046_s_at	NA	TIMELESS	timeless homolog (Drosophila)	8914	ENSG00000111602				66	213541_s_at	NA	ERG	v-ets erythroblastosis virus E26 oncogene homolog (avian)	2078	ENSG00000157554
66	209642_at	NA	BUB1	budding uninhibited by benzimidazoles 1 homolog (yeast)	699	ENSG00000169679				67	200911_s_at	NA	TACC1	transforming, acidic coiled-coil containing protein 1	6867	ENSG00000147526
67	218741_at	NA	CENPM	centromere protein M	79019	ENSG00000100162				68	202552_s_at	NA	CRIM1	cysteine rich transmembrane BMP regulator 1 (chordin-like)	51232	ENSG00000150938
68	225655_at	NA	UHRF1	ubiquitin-like with PHD and ring finger domains 1	29128	ENSG00000034063				69	204422_s_at	NA	FGF2	fibroblast growth factor 2 (basic)	2247	ENSG00000138685
69	204026_s_at	NA	ZWINT	ZW10 interactor	11130	ENSG00000122952				70	212614_at	NA	ARID5B	AT rich interactive domain 5B (MRF1-like)	84159	ENSG00000150347
70	218755_at	NA	KIF20A	kinesin family member 20A	10112	ENSG00000112984				71	212239_at	NA	PIK3R1	phosphoinositide-3-kinase, regulatory subunit 1 (alpha)	5295	ENSG00000145675
71	219918_s_at	NA	ASPM	asp (abnormal spindle) homolog, microcephaly associated (Drosophila)	259266	ENSG00000066279				72	204249_s_at	NA	LMO2	LIM domain only 2 (rhombotin-like 1)	4005	ENSG00000135363
72	228069_at	NA	FAM54A	family with sequence similarity 54, member A	113115	ENSG00000146410				73	206742_at	NA	FIGF	c-fos induced growth factor (vascular endothelial growth factor D)	2277	ENSG00000165197
73	204444_at	NA	KIF11	kinesin family member 11	3832	ENSG00000138160				74	204134_at	NA	PDE2A	phosphodiesterase 2A, cGMP-stimulated	5138	ENSG00000186642
74	219544_at	NA	BORA	bora, aurora kinase A activator	79866	ENSG00000136122				75	212494_at	NA	TENC1	tensin like C1 domain containing phosphatase (tensin 2)	23371	ENSG00000111077
75	218355_at	NA	KIF4A	kinesin family member 4A	24137	ENSG00000090889				76	228233_at	NA	FREM1	FRAS1 related extracellular matrix 1	158326	ENSG00000164946
76	202095_s_at	NA	BIRC5	baculoviral IAP repeat containing 5	332	ENSG00000089685				77	227646_at	NA	EBF1	early B-cell factor 1	1879	ENSG00000164330
77	205024_s_at	NA	RAD51	RAD51 homolog (S. cerevisiae)	5888	ENSG00000051180				78	232204_at	NA	EBF1	early B-cell factor 1	1879	ENSG00000164330
78	224753_at	NA	CDCA5	cell division cycle associated 5	113130	ENSG00000146670				79	209390_at	NA	TSC1	tuberous sclerosis 1	7248	ENSG00000165699
79	225687_at	NA	FAM83D	family with sequence similarity 83, member D	81610	ENSG00000101447				80	204442_x_at	NA	LTBP4	latent transforming growth factor beta binding protein 4	8425	ENSG00000090006
80	208079_s_at	NA	AURKA	aurora kinase A	6790	ENSG00000087586				81	221814_at	NA	GPR124	G protein-coupled receptor 124	25960	ENSG00000020181
81	204092_s_at	NA	AURKA	aurora kinase A	6790	ENSG00000087586				82	204677_at	NA	CDH5	cadherin 5, type 2 (vascular endothelium)	1003	ENSG00000179776
82	206074_s_at	NA	HMGA1	high mobility group AT-hook 1	3159	ENSG00000137309				83	212230_at	NA	PPAP2B	phosphatidic acid phosphatase type 2B	8613	ENSG00000162407
83	205046_at	NA	CENPE	centromere protein E, 312kDa	1062	ENSG00000138778				84	213844_at	NA	HOXA5	homeobox A5	3202	ENSG00000106004
84	202779_s_at	NA	UBE2S	ubiquitin-conjugating enzyme E2S	27338	ENSG00000108106				85	209550_at	NA	NDN	necdin homolog (mouse)	4692	ENSG00000182636
85	228323_at	NA	CASC5	cancer susceptibility candidate 5	57082	ENSG00000137812				86	219304_s_at	NA	PDGFD	platelet derived growth factor D	80310	ENSG00000170962
86	202954_at	NA	UBE2C	ubiquitin-conjugating enzyme E2C	11065	ENSG00000175063				87	228480_at	NA	VAPA	VAMP (vesicle-associated membrane protein)-associated protein A, 33kDa	9218	ENSG00000101558
87	202705_at	NA	CCNB2	cyclin B2	9133	ENSG00000157456				88	202112_at	NA	VWF	von Willebrand factor	7450	ENSG00000110799
88	203714_s_at	NA	TBCE	tubulin folding cofactor E	6905	ENSG00000116957				89	224861_at	NA	GNAQ	guanine nucleotide binding protein (G protein), q polypeptide	2776	ENSG00000156052
										90	201539_s_at	NA	FHL1	four and a half LIM domains 1	2273	ENSG00000022267
										91	221796_at	NA	NTRK2	neurotrophic tyrosine kinase, receptor, type 2	4915	ENSG00000148053
Database:biological process Name:cell cycle arrest ID:GO:0007050										92	221795_at	NA	NTRK2	neurotrophic tyrosine kinase, receptor, type 2	4915	ENSG00000148053
C=389; O=28; E=3.32; R=8.42; rawP=1.81e-18; adjP=7.17e-17										93	204020_at	NA	PURA	purine-rich element binding protein A	5813	ENSG00000185129
Index	UserID	Value	Gene Symbol	Gene Name	EntrezGene	Ensembl
1	205034_at	NA	CCNE2	cyclin E2	9134	ENSG00000175305
2	228281_at	NA	C11orf82	chromosome 11 open reading frame 82	220042	ENSG00000165490				Database:biological process Name:negative regulation of myeloid cell differentiation ID:GO:0045638
3	204026_s_at	NA	ZWINT	ZW10 interactor	11130	ENSG00000122952				C=56; O=6; E=0.67; R=8.96; rawP=5.32e-05; adjP=0.0029
4	202580_x_at	NA	FOXM1	forkhead box M1	2305	ENSG00000111206				Index	UserID	Value	Gene Symbol	Gene Name	EntrezGene	Ensembl
5	228868_x_at	NA	CDT1	chromatin licensing and DNA replication factor 1	81620	ENSG00000167513				1	235753_at	NA	HOXA7	homeobox A7	3204	ENSG00000122592
6	207828_s_at	NA	CENPF	centromere protein F, 350/400kDa (mitosin)	1063	ENSG00000117724				2	204249_s_at	NA	LMO2	LIM domain only 2 (rhombotin-like 1)	4005	ENSG00000135363
7	202870_s_at	NA	CDC20	cell division cycle 20 homolog (S. cerevisiae)	991	ENSG00000117399				3	212549_at	NA	STAT5B	signal transducer and activator of transcription 5B	6777	ENSG00000173757
8	204244_s_at	NA	DBF4	DBF4 homolog (S. cerevisiae)	10926	ENSG00000006634				4	205883_at	NA	ZBTB16	zinc finger and BTB domain containing 16	7704	ENSG00000109906
9	203755_at	NA	BUB1B	budding uninhibited by benzimidazoles 1 homolog beta (yeast)	701	ENSG00000156970				5	213844_at	NA	HOXA5	homeobox A5	3202	ENSG00000106004
10	214710_s_at	NA	CCNB1	cyclin B1	891	ENSG00000134057				6	212239_at	NA	PIK3R1	phosphoinositide-3-kinase, regulatory subunit 1 (alpha)	5295	ENSG00000145675
11	228729_at	NA	CCNB1	cyclin B1	891	ENSG00000134057
12	202107_s_at	NA	MCM2	minichromosome maintenance complex component 2	4171	ENSG00000073111
13	222606_at	NA	ZWILCH	Zwilch, kinetochore associated, homolog (Drosophila)	55055	ENSG00000174442				Database:biological process Name:blood vessel morphogenesis ID:GO:0048514
14	218349_s_at	NA	ZWILCH	Zwilch, kinetochore associated, homolog (Drosophila)	55055	ENSG00000174442				C=433; O=16; E=5.18; R=3.09; rawP=6.46e-05; adjP=0.0031
15	203214_x_at	NA	CDK1	cyclin-dependent kinase 1	983	ENSG00000170312				Index	UserID	Value	Gene Symbol	Gene Name	EntrezGene	Ensembl
16	210559_s_at	NA	CDK1	cyclin-dependent kinase 1	983	ENSG00000170312				1	235753_at	NA	HOXA7	homeobox A7	3204	ENSG00000122592
17	203213_at	NA	CDK1	cyclin-dependent kinase 1	983	ENSG00000170312				2	230250_at	NA	PTPRB	protein tyrosine phosphatase, receptor type, B	5787	ENSG00000127329
18	203358_s_at	NA	EZH2	enhancer of zeste homolog 2 (Drosophila)	2146	ENSG00000106462				3	227780_s_at	NA	ECSCR	endothelial cell surface expressed chemotaxis and apoptosis regulator	641700	ENSG00000249751
19	218585_s_at	NA	DTL	denticleless E3 ubiquitin protein ligase homolog (Drosophila)	51514	ENSG00000143476				4	228339_at	NA	ECSCR	endothelial cell surface expressed chemotaxis and apoptosis regulator	641700	ENSG00000249751
20	222680_s_at	NA	DTL	denticleless E3 ubiquitin protein ligase homolog (Drosophila)	51514	ENSG00000143476				5	227779_at	NA	ECSCR	endothelial cell surface expressed chemotaxis and apoptosis regulator	641700	ENSG00000249751
21	204126_s_at	NA	CDC45	cell division cycle 45 homolog (S. cerevisiae)	8318	ENSG00000093009				6	221814_at	NA	GPR124	G protein-coupled receptor 124	25960	ENSG00000020181
22	201291_s_at	NA	TOP2A	topoisomerase (DNA) II alpha 170kDa	7153	ENSG00000131747				7	204422_s_at	NA	FGF2	fibroblast growth factor 2 (basic)	2247	ENSG00000138685
23	201292_at	NA	TOP2A	topoisomerase (DNA) II alpha 170kDa	7153	ENSG00000131747				8	236262_at	NA	MMRN2	multimerin 2	79812	ENSG00000173269
24	213226_at	NA	CCNA2	cyclin A2	890	ENSG00000145386				9	219091_s_at	NA	MMRN2	multimerin 2	79812	ENSG00000173269
25	203418_at	NA	CCNA2	cyclin A2	890	ENSG00000145386				10	205611_at	NA	TNFSF12	tumor necrosis factor (ligand) superfamily, member 12	8742	ENSG00000239697
26	202095_s_at	NA	BIRC5	baculoviral IAP repeat containing 5	332	ENSG00000089685				11	213844_at	NA	HOXA5	homeobox A5	3202	ENSG00000106004
27	204822_at	NA	TTK	TTK protein kinase	7272	ENSG00000112742				12	209047_at	NA	AQP1	aquaporin 1 (Colton blood group)	358	ENSG00000240583
28	1554768_a_at	NA	MAD2L1	MAD2 mitotic arrest deficient-like 1 (yeast)	4085	ENSG00000164109				13	207542_s_at	NA	AQP1	aquaporin 1 (Colton blood group)	358	ENSG00000240583
29	203362_s_at	NA	MAD2L1	MAD2 mitotic arrest deficient-like 1 (yeast)	4085	ENSG00000164109				14	206742_at	NA	FIGF	c-fos induced growth factor (vascular endothelial growth factor D)	2277	ENSG00000165197
30	204318_s_at	NA	GTSE1	G-2 and S-phase expressed 1	51512	ENSG00000075218				15	209687_at	NA	CXCL12	chemokine (C-X-C motif) ligand 12	6387	ENSG00000107562
31	209642_at	NA	BUB1	budding uninhibited by benzimidazoles 1 homolog (yeast)	699	ENSG00000169679				16	203065_s_at	NA	CAV1	caveolin 1, caveolae protein, 22kDa	857	ENSG00000105974
32	228323_at	NA	CASC5	cancer susceptibility candidate 5	57082	ENSG00000137812				17	208944_at	NA	TGFBR2	transforming growth factor, beta receptor II (70/80kDa)	7048	ENSG00000163513
33	202954_at	NA	UBE2C	ubiquitin-conjugating enzyme E2C	11065	ENSG00000175063				18	221796_at	NA	NTRK2	neurotrophic tyrosine kinase, receptor, type 2	4915	ENSG00000148053
34	202705_at	NA	CCNB2	cyclin B2	9133	ENSG00000157456				19	221795_at	NA	NTRK2	neurotrophic tyrosine kinase, receptor, type 2	4915	ENSG00000148053
35	219105_x_at	NA	ORC6	origin recognition complex, subunit 6	23594	ENSG00000091651				20	212813_at	NA	JAM3	junctional adhesion molecule 3	83700	ENSG00000166086
36	1555758_a_at	NA	CDKN3	cyclin-dependent kinase inhibitor 3	1033	ENSG00000100526				21	204363_at	NA	F3	coagulation factor III (thromboplastin, tissue factor)	2152	ENSG00000117525
37	209714_s_at	NA	CDKN3	cyclin-dependent kinase inhibitor 3	1033	ENSG00000100526
										Database:biological process Name:wound healing ID:GO:0042060
Database:biological process Name:cellular component organization at cellular level ID:GO:0071842										C=627; O=20; E=7.50; R=2.67; rawP=6.18e-05; adjP=0.0031
C=3317; O=73; E=28.34; R=2.58; rawP=6.21e-18; adjP=2.36e-16										Index	UserID	Value	Gene Symbol	Gene Name	EntrezGene	Ensembl
Index	UserID	Value	Gene Symbol	Gene Name	EntrezGene	Ensembl				1	218901_at	NA	PLSCR4	phospholipid scramblase 4	57088	ENSG00000114698
1	200853_at	NA	H2AFZ	H2A histone family, member Z	3015	ENSG00000164032				2	204422_s_at	NA	FGF2	fibroblast growth factor 2 (basic)	2247	ENSG00000138685
2	213911_s_at	NA	H2AFZ	H2A histone family, member Z	3015	ENSG00000164032				3	212239_at	NA	PIK3R1	phosphoinositide-3-kinase, regulatory subunit 1 (alpha)	5295	ENSG00000145675
3	203764_at	NA	DLGAP5	discs, large (Drosophila) homolog-associated protein 5	9787	ENSG00000126787				4	230670_at	NA	IGSF10	immunoglobulin superfamily, member 10	285313	ENSG00000152580
4	203554_x_at	NA	PTTG1	pituitary tumor-transforming 1	9232	ENSG00000164611				5	1556579_s_at	NA	IGSF10	immunoglobulin superfamily, member 10	285313	ENSG00000152580
5	210052_s_at	NA	TPX2	TPX2, microtubule-associated, homolog (Xenopus laevis)	22974	ENSG00000088325				6	206742_at	NA	FIGF	c-fos induced growth factor (vascular endothelial growth factor D)	2277	ENSG00000165197
6	204162_at	NA	NDC80	NDC80 kinetochore complex component homolog (S. cerevisiae)	10403	ENSG00000080986				7	202177_at	NA	GAS6	growth arrest-specific 6	2621	ENSG00000183087
7	223381_at	NA	NUF2	NUF2, NDC80 kinetochore complex component, homolog (S. cerevisiae)	83540	ENSG00000143228				8	203065_s_at	NA	CAV1	caveolin 1, caveolae protein, 22kDa	857	ENSG00000105974
8	209408_at	NA	KIF2C	kinesin family member 2C	11004	ENSG00000142945				9	204134_at	NA	PDE2A	phosphodiesterase 2A, cGMP-stimulated	5138	ENSG00000186642
9	214710_s_at	NA	CCNB1	cyclin B1	891	ENSG00000134057				10	212813_at	NA	JAM3	junctional adhesion molecule 3	83700	ENSG00000166086
10	228729_at	NA	CCNB1	cyclin B1	891	ENSG00000134057				11	204363_at	NA	F3	coagulation factor III (thromboplastin, tissue factor)	2152	ENSG00000117525
11	200783_s_at	NA	STMN1	stathmin 1	3925	ENSG00000117632				12	200986_at	NA	SERPING1	serpin peptidase inhibitor, clade G (C1 inhibitor), member 1	710	ENSG00000149131
12	219555_s_at	NA	CENPN	centromere protein N	55839	ENSG00000166451				13	212230_at	NA	PPAP2B	phosphatidic acid phosphatase type 2B	8613	ENSG00000162407
13	213599_at	NA	OIP5	Opa interacting protein 5	11339	ENSG00000104147				14	205382_s_at	NA	CFD	complement factor D (adipsin)	1675	ENSG00000197766
14	201202_at	NA	PCNA	proliferating cell nuclear antigen	5111	ENSG00000132646				15	235885_at	NA	P2RY12	purinergic receptor P2Y, G-protein coupled, 12	64805	ENSG00000169313
15	213226_at	NA	CCNA2	cyclin A2	890	ENSG00000145386				16	209542_x_at	NA	IGF1	insulin-like growth factor 1 (somatomedin C)	3479	ENSG00000017427
16	203418_at	NA	CCNA2	cyclin A2	890	ENSG00000145386				17	211577_s_at	NA	IGF1	insulin-like growth factor 1 (somatomedin C)	3479	ENSG00000017427
17	203276_at	NA	LMNB1	lamin B1	4001	ENSG00000113368				18	209541_at	NA	IGF1	insulin-like growth factor 1 (somatomedin C)	3479	ENSG00000017427
18	204768_s_at	NA	FEN1	flap structure-specific endonuclease 1	2237	ENSG00000168496				19	209540_at	NA	IGF1	insulin-like growth factor 1 (somatomedin C)	3479	ENSG00000017427
19	204767_s_at	NA	FEN1	flap structure-specific endonuclease 1	2237	ENSG00000168496				20	202112_at	NA	VWF	von Willebrand factor	7450	ENSG00000110799
20	204033_at	NA	TRIP13	thyroid hormone receptor interactor 13	9319	ENSG00000071539				21	224861_at	NA	GNAQ	guanine nucleotide binding protein (G protein), q polypeptide	2776	ENSG00000156052
21	218308_at	NA	TACC3	transforming, acidic coiled-coil containing protein 3	10460	ENSG00000013810				22	222043_at	NA	CLU	clusterin	1191	ENSG00000120885
22	204170_s_at	NA	CKS2	CDC28 protein kinase regulatory subunit 2	1164	ENSG00000123975				23	219213_at	NA	JAM2	junctional adhesion molecule 2	58494	ENSG00000154721
23	204962_s_at	NA	CENPA	centromere protein A	1058	ENSG00000115163				24	229127_at	NA	JAM2	junctional adhesion molecule 2	58494	ENSG00000154721
24	219148_at	NA	PBK	PDZ binding kinase	55872	ENSG00000168078				25	225729_at	NA	C6orf89	chromosome 6 open reading frame 89	221477	ENSG00000198663
25	202870_s_at	NA	CDC20	cell division cycle 20 homolog (S. cerevisiae)	991	ENSG00000117399
26	219787_s_at	NA	ECT2	epithelial cell transforming sequence 2 oncogene	1894	ENSG00000114346
27	203755_at	NA	BUB1B	budding uninhibited by benzimidazoles 1 homolog beta (yeast)	701	ENSG00000156970				Database:biological process Name:positive regulation of biological process ID:GO:0048518
28	219978_s_at	NA	NUSAP1	nucleolar and spindle associated protein 1	51203	ENSG00000137804				C=3439; O=64; E=41.14; R=1.56; rawP=6.42e-05; adjP=0.0031
29	218039_at	NA	NUSAP1	nucleolar and spindle associated protein 1	51203	ENSG00000137804				Index	UserID	Value	Gene Symbol	Gene Name	EntrezGene	Ensembl
30	209464_at	NA	AURKB	aurora kinase B	9212	ENSG00000178999				1	235753_at	NA	HOXA7	homeobox A7	3204	ENSG00000122592
31	222608_s_at	NA	ANLN	anillin, actin binding protein	54443	ENSG00000011426				2	49452_at	NA	ACACB	acetyl-CoA carboxylase beta	32	ENSG00000076555
32	202107_s_at	NA	MCM2	minichromosome maintenance complex component 2	4171	ENSG00000073111				3	43427_at	NA	ACACB	acetyl-CoA carboxylase beta	32	ENSG00000076555
33	203214_x_at	NA	CDK1	cyclin-dependent kinase 1	983	ENSG00000170312				4	221928_at	NA	ACACB	acetyl-CoA carboxylase beta	32	ENSG00000076555
34	210559_s_at	NA	CDK1	cyclin-dependent kinase 1	983	ENSG00000170312				5	218087_s_at	NA	SORBS1	sorbin and SH3 domain containing 1	10580	ENSG00000095637
35	203213_at	NA	CDK1	cyclin-dependent kinase 1	983	ENSG00000170312				6	230800_at	NA	ADCY4	adenylate cyclase 4	196883	ENSG00000129467
36	218360_at	NA	RAB22A	RAB22A, member RAS oncogene family	57403	ENSG00000124209				7	213800_at	NA	CFH	complement factor H	3075	ENSG00000000971
37	218883_s_at	NA	MLF1IP	MLF1 interacting protein	79682	ENSG00000151725				8	209047_at	NA	AQP1	aquaporin 1 (Colton blood group)	358	ENSG00000240583
38	202503_s_at	NA	KIAA0101	KIAA0101	9768	ENSG00000166803				9	207542_s_at	NA	AQP1	aquaporin 1 (Colton blood group)	358	ENSG00000240583
39	215171_s_at	NA	TIMM17A	translocase of inner mitochondrial membrane 17 homolog A (yeast)	10440	ENSG00000134375				10	224822_at	NA	DLC1	deleted in liver cancer 1	10395	ENSG00000164741
40	201821_s_at	NA	TIMM17A	translocase of inner mitochondrial membrane 17 homolog A (yeast)	10440	ENSG00000134375				11	206163_at	NA	MAB21L1	mab-21-like 1 (C. elegans)	4081	ENSG00000180660
41	218542_at	NA	CEP55	centrosomal protein 55kDa	55165	ENSG00000138180				12	212549_at	NA	STAT5B	signal transducer and activator of transcription 5B	6777	ENSG00000173757
42	1554768_a_at	NA	MAD2L1	MAD2 mitotic arrest deficient-like 1 (yeast)	4085	ENSG00000164109				13	204363_at	NA	F3	coagulation factor III (thromboplastin, tissue factor)	2152	ENSG00000117525
43	203362_s_at	NA	MAD2L1	MAD2 mitotic arrest deficient-like 1 (yeast)	4085	ENSG00000164109				14	204037_at	NA	LPAR1	lysophosphatidic acid receptor 1	1902	ENSG00000198121
44	205644_s_at	NA	SNRPG	small nuclear ribonucleoprotein polypeptide G	6637	ENSG00000143977				15	209821_at	NA	IL33	interleukin 33	90865	ENSG00000137033
45	207828_s_at	NA	CENPF	centromere protein F, 350/400kDa (mitosin)	1063	ENSG00000117724				16	226625_at	NA	TGFBR3	transforming growth factor, beta receptor III	7049	ENSG00000069702
46	221520_s_at	NA	CDCA8	cell division cycle associated 8	55143	ENSG00000134690				17	221556_at	NA	CDC14B	CDC14 cell division cycle 14 homolog B (S. cerevisiae)	8555	ENSG00000081377
47	223307_at	NA	CDCA3	cell division cycle associated 3	83461	ENSG00000111665				18	205611_at	NA	TNFSF12	tumor necrosis factor (ligand) superfamily, member 12	8742	ENSG00000239697
48	221436_s_at	NA	CDCA3	cell division cycle associated 3	83461	ENSG00000111665				19	201010_s_at	NA	TXNIP	thioredoxin interacting protein	10628	ENSG00000117289
49	204709_s_at	NA	KIF23	kinesin family member 23	9493	ENSG00000137807				20	209542_x_at	NA	IGF1	insulin-like growth factor 1 (somatomedin C)	3479	ENSG00000017427
50	222077_s_at	NA	RACGAP1	Rac GTPase activating protein 1	29127	ENSG00000161800				21	211577_s_at	NA	IGF1	insulin-like growth factor 1 (somatomedin C)	3479	ENSG00000017427
51	222606_at	NA	ZWILCH	Zwilch, kinetochore associated, homolog (Drosophila)	55055	ENSG00000174442				22	209541_at	NA	IGF1	insulin-like growth factor 1 (somatomedin C)	3479	ENSG00000017427
52	218349_s_at	NA	ZWILCH	Zwilch, kinetochore associated, homolog (Drosophila)	55055	ENSG00000174442				23	209540_at	NA	IGF1	insulin-like growth factor 1 (somatomedin C)	3479	ENSG00000017427
53	203145_at	NA	SPAG5	sperm associated antigen 5	10615	ENSG00000076382				24	214724_at	NA	DIXDC1	DIX domain containing 1	85458	ENSG00000150764
54	203358_s_at	NA	EZH2	enhancer of zeste homolog 2 (Drosophila)	2146	ENSG00000106462				25	225729_at	NA	C6orf89	chromosome 6 open reading frame 89	221477	ENSG00000198663
55	201291_s_at	NA	TOP2A	topoisomerase (DNA) II alpha 170kDa	7153	ENSG00000131747				26	209297_at	NA	ITSN1	intersectin 1 (SH3 domain protein)	6453	ENSG00000205726
56	201292_at	NA	TOP2A	topoisomerase (DNA) II alpha 170kDa	7153	ENSG00000131747				27	35776_at	NA	ITSN1	intersectin 1 (SH3 domain protein)	6453	ENSG00000205726
57	230165_at	NA	SGOL2	shugoshin-like 2 (S. pombe)	151246	ENSG00000163535				28	217707_x_at	NA	SMARCA2	SWI/SNF related, matrix associated, actin dependent regulator of chromatin, subfamily a, member 2	6595	ENSG00000080503
58	204822_at	NA	TTK	TTK protein kinase	7272	ENSG00000112742				29	205619_s_at	NA	MEOX1	mesenchyme homeobox 1	4222	ENSG00000005102
59	218009_s_at	NA	PRC1	protein regulator of cytokinesis 1	9055	ENSG00000198901				30	205883_at	NA	ZBTB16	zinc finger and BTB domain containing 16	7704	ENSG00000109906
60	204641_at	NA	NEK2	NIMA (never in mitosis gene a)-related kinase 2	4751	ENSG00000117650				31	225093_at	NA	UTRN	utrophin	7402	ENSG00000152818
61	219539_at	NA	GEMIN6	gem (nuclear organelle) associated protein 6	79833	ENSG00000152147				32	227529_s_at	NA	AKAP12	A kinase (PRKA) anchor protein 12	9590	ENSG00000131016
62	214501_s_at	NA	H2AFY	H2A histone family, member Y	9555	ENSG00000113648				33	203065_s_at	NA	CAV1	caveolin 1, caveolae protein, 22kDa	857	ENSG00000105974
63	203046_s_at	NA	TIMELESS	timeless homolog (Drosophila)	8914	ENSG00000111602				34	223235_s_at	NA	SMOC2	SPARC related modular calcium binding 2	64094	ENSG00000112562
64	209642_at	NA	BUB1	budding uninhibited by benzimidazoles 1 homolog (yeast)	699	ENSG00000169679				35	226911_at	NA	EGFLAM	EGF-like, fibronectin type III and laminin G domains	133584	ENSG00000164318
65	218741_at	NA	CENPM	centromere protein M	79019	ENSG00000100162				36	207016_s_at	NA	ALDH1A2	aldehyde dehydrogenase 1 family, member A2	8854	ENSG00000128918
66	225655_at	NA	UHRF1	ubiquitin-like with PHD and ring finger domains 1	29128	ENSG00000034063				37	228642_at	NA	HOXA2	homeobox A2	3199	ENSG00000105996
67	204026_s_at	NA	ZWINT	ZW10 interactor	11130	ENSG00000122952				38	205382_s_at	NA	CFD	complement factor D (adipsin)	1675	ENSG00000197766
68	218755_at	NA	KIF20A	kinesin family member 20A	10112	ENSG00000112984				39	222043_at	NA	CLU	clusterin	1191	ENSG00000120885
69	219918_s_at	NA	ASPM	asp (abnormal spindle) homolog, microcephaly associated (Drosophila)	259266	ENSG00000066279				40	227771_at	NA	LIFR	leukemia inhibitory factor receptor alpha	3977	ENSG00000113594
70	228069_at	NA	FAM54A	family with sequence similarity 54, member A	113115	ENSG00000146410				41	225575_at	NA	LIFR	leukemia inhibitory factor receptor alpha	3977	ENSG00000113594
71	204444_at	NA	KIF11	kinesin family member 11	3832	ENSG00000138160				42	223119_s_at	NA	USP47	ubiquitin specific peptidase 47	55031	ENSG00000170242
72	219544_at	NA	BORA	bora, aurora kinase A activator	79866	ENSG00000136122				43	202931_x_at	NA	BIN1	bridging integrator 1	274	ENSG00000136717
73	218355_at	NA	KIF4A	kinesin family member 4A	24137	ENSG00000090889				44	214439_x_at	NA	BIN1	bridging integrator 1	274	ENSG00000136717
74	202095_s_at	NA	BIRC5	baculoviral IAP repeat containing 5	332	ENSG00000089685				45	210201_x_at	NA	BIN1	bridging integrator 1	274	ENSG00000136717
75	205024_s_at	NA	RAD51	RAD51 homolog (S. cerevisiae)	5888	ENSG00000051180				46	202724_s_at	NA	FOXO1	forkhead box O1	2308	ENSG00000150907
76	224753_at	NA	CDCA5	cell division cycle associated 5	113130	ENSG00000146670				47	202723_s_at	NA	FOXO1	forkhead box O1	2308	ENSG00000150907
77	225687_at	NA	FAM83D	family with sequence similarity 83, member D	81610	ENSG00000101447				48	217367_s_at	NA	ZHX3	zinc fingers and homeoboxes 3	23051	ENSG00000174306
78	208079_s_at	NA	AURKA	aurora kinase A	6790	ENSG00000087586				49	202177_at	NA	GAS6	growth arrest-specific 6	2621	ENSG00000183087
79	204092_s_at	NA	AURKA	aurora kinase A	6790	ENSG00000087586				50	208944_at	NA	TGFBR2	transforming growth factor, beta receptor II (70/80kDa)	7048	ENSG00000163513
80	206074_s_at	NA	HMGA1	high mobility group AT-hook 1	3159	ENSG00000137309				51	200986_at	NA	SERPING1	serpin peptidase inhibitor, clade G (C1 inhibitor), member 1	710	ENSG00000149131
81	205046_at	NA	CENPE	centromere protein E, 312kDa	1062	ENSG00000138778				52	236359_at	NA	SCN4B	sodium channel, voltage-gated, type IV, beta subunit	6330	ENSG00000177098
82	202779_s_at	NA	UBE2S	ubiquitin-conjugating enzyme E2S	27338	ENSG00000108106				53	235885_at	NA	P2RY12	purinergic receptor P2Y, G-protein coupled, 12	64805	ENSG00000169313
83	228323_at	NA	CASC5	cancer susceptibility candidate 5	57082	ENSG00000137812				54	205730_s_at	NA	ABLIM3	actin binding LIM protein family, member 3	22885	ENSG00000173210
84	202954_at	NA	UBE2C	ubiquitin-conjugating enzyme E2C	11065	ENSG00000175063				55	209687_at	NA	CXCL12	chemokine (C-X-C motif) ligand 12	6387	ENSG00000107562
85	202705_at	NA	CCNB2	cyclin B2	9133	ENSG00000157456				56	204422_s_at	NA	FGF2	fibroblast growth factor 2 (basic)	2247	ENSG00000138685
86	203714_s_at	NA	TBCE	tubulin folding cofactor E	6905	ENSG00000116957				57	225840_at	NA	TEF	thyrotrophic embryonic factor	7008	ENSG00000167074
										58	212239_at	NA	PIK3R1	phosphoinositide-3-kinase, regulatory subunit 1 (alpha)	5295	ENSG00000145675
										59	235556_at	NA	CREBRF	CREB3 regulatory factor	153222	ENSG00000164463
Database:biological process Name:interphase ID:GO:0051325										60	204249_s_at	NA	LMO2	LIM domain only 2 (rhombotin-like 1)	4005	ENSG00000135363
C=410; O=28; E=3.50; R=7.99; rawP=7.26e-18; adjP=2.65e-16										61	206742_at	NA	FIGF	c-fos induced growth factor (vascular endothelial growth factor D)	2277	ENSG00000165197
Index	UserID	Value	Gene Symbol	Gene Name	EntrezGene	Ensembl				62	204134_at	NA	PDE2A	phosphodiesterase 2A, cGMP-stimulated	5138	ENSG00000186642
1	206102_at	NA	GINS1	GINS complex subunit 1 (Psf1 homolog)	9837	ENSG00000101003				63	219398_at	NA	CIDEC	cell death-inducing DFFA-like effector c	63924	ENSG00000187288
2	205034_at	NA	CCNE2	cyclin E2	9134	ENSG00000175305				64	221295_at	NA	CIDEA	cell death-inducing DFFA-like effector a	1149	ENSG00000176194
3	202580_x_at	NA	FOXM1	forkhead box M1	2305	ENSG00000111206				65	227646_at	NA	EBF1	early B-cell factor 1	1879	ENSG00000164330
4	228868_x_at	NA	CDT1	chromatin licensing and DNA replication factor 1	81620	ENSG00000167513				66	232204_at	NA	EBF1	early B-cell factor 1	1879	ENSG00000164330
5	207828_s_at	NA	CENPF	centromere protein F, 350/400kDa (mitosin)	1063	ENSG00000117724				67	209390_at	NA	TSC1	tuberous sclerosis 1	7248	ENSG00000165699
6	204244_s_at	NA	DBF4	DBF4 homolog (S. cerevisiae)	10926	ENSG00000006634				68	219132_at	NA	PELI2	pellino E3 ubiquitin protein ligase family member 2	57161	ENSG00000139946
7	201890_at	NA	RRM2	ribonucleotide reductase M2	6241	ENSG00000171848				69	212230_at	NA	PPAP2B	phosphatidic acid phosphatase type 2B	8613	ENSG00000162407
8	209773_s_at	NA	RRM2	ribonucleotide reductase M2	6241	ENSG00000171848				70	213844_at	NA	HOXA5	homeobox A5	3202	ENSG00000106004
9	214710_s_at	NA	CCNB1	cyclin B1	891	ENSG00000134057				71	228480_at	NA	VAPA	VAMP (vesicle-associated membrane protein)-associated protein A, 33kDa	9218	ENSG00000101558
10	228729_at	NA	CCNB1	cyclin B1	891	ENSG00000134057				72	219304_s_at	NA	PDGFD	platelet derived growth factor D	80310	ENSG00000170962
11	202107_s_at	NA	MCM2	minichromosome maintenance complex component 2	4171	ENSG00000073111				73	201539_s_at	NA	FHL1	four and a half LIM domains 1	2273	ENSG00000022267
12	203214_x_at	NA	CDK1	cyclin-dependent kinase 1	983	ENSG00000170312				74	221796_at	NA	NTRK2	neurotrophic tyrosine kinase, receptor, type 2	4915	ENSG00000148053
13	210559_s_at	NA	CDK1	cyclin-dependent kinase 1	983	ENSG00000170312				75	221795_at	NA	NTRK2	neurotrophic tyrosine kinase, receptor, type 2	4915	ENSG00000148053
14	203213_at	NA	CDK1	cyclin-dependent kinase 1	983	ENSG00000170312				76	204020_at	NA	PURA	purine-rich element binding protein A	5813	ENSG00000185129
15	203358_s_at	NA	EZH2	enhancer of zeste homolog 2 (Drosophila)	2146	ENSG00000106462				77	238062_at	NA	GPIHBP1	glycosylphosphatidylinositol anchored high density lipoprotein binding protein 1	338328	ENSG00000182851
16	204126_s_at	NA	CDC45	cell division cycle 45 homolog (S. cerevisiae)	8318	ENSG00000093009
17	201291_s_at	NA	TOP2A	topoisomerase (DNA) II alpha 170kDa	7153	ENSG00000131747
18	201292_at	NA	TOP2A	topoisomerase (DNA) II alpha 170kDa	7153	ENSG00000131747				Database:biological process Name:platelet degranulation ID:GO:0002576
19	201202_at	NA	PCNA	proliferating cell nuclear antigen	5111	ENSG00000132646				C=83; O=7; E=0.99; R=7.05; rawP=6.01e-05; adjP=0.0031
20	213226_at	NA	CCNA2	cyclin A2	890	ENSG00000145386				Index	UserID	Value	Gene Symbol	Gene Name	EntrezGene	Ensembl
21	203418_at	NA	CCNA2	cyclin A2	890	ENSG00000145386				1	202112_at	NA	VWF	von Willebrand factor	7450	ENSG00000110799
22	202095_s_at	NA	BIRC5	baculoviral IAP repeat containing 5	332	ENSG00000089685				2	206742_at	NA	FIGF	c-fos induced growth factor (vascular endothelial growth factor D)	2277	ENSG00000165197
23	224753_at	NA	CDCA5	cell division cycle associated 5	113130	ENSG00000146670				3	202177_at	NA	GAS6	growth arrest-specific 6	2621	ENSG00000183087
24	204641_at	NA	NEK2	NIMA (never in mitosis gene a)-related kinase 2	4751	ENSG00000117650				4	222043_at	NA	CLU	clusterin	1191	ENSG00000120885
25	204318_s_at	NA	GTSE1	G-2 and S-phase expressed 1	51512	ENSG00000075218				5	200986_at	NA	SERPING1	serpin peptidase inhibitor, clade G (C1 inhibitor), member 1	710	ENSG00000149131
26	203046_s_at	NA	TIMELESS	timeless homolog (Drosophila)	8914	ENSG00000111602				6	205382_s_at	NA	CFD	complement factor D (adipsin)	1675	ENSG00000197766
27	215438_x_at	NA	GSPT1	G1 to S phase transition 1	2935	ENSG00000103342				7	209542_x_at	NA	IGF1	insulin-like growth factor 1 (somatomedin C)	3479	ENSG00000017427
28	201088_at	NA	KPNA2	karyopherin alpha 2 (RAG cohort 1, importin alpha 1)	3838	ENSG00000182481				8	211577_s_at	NA	IGF1	insulin-like growth factor 1 (somatomedin C)	3479	ENSG00000017427
29	211762_s_at	NA	KPNA2	karyopherin alpha 2 (RAG cohort 1, importin alpha 1)	3838	ENSG00000182481				9	209541_at	NA	IGF1	insulin-like growth factor 1 (somatomedin C)	3479	ENSG00000017427
30	229538_s_at	NA	IQGAP3	IQ motif containing GTPase activating protein 3	128239	ENSG00000183856				10	209540_at	NA	IGF1	insulin-like growth factor 1 (somatomedin C)	3479	ENSG00000017427
31	202705_at	NA	CCNB2	cyclin B2	9133	ENSG00000157456
32	219105_x_at	NA	ORC6	origin recognition complex, subunit 6	23594	ENSG00000091651
33	204825_at	NA	MELK	maternal embryonic leucine zipper kinase	9833	ENSG00000165304				Database:biological process Name:single-organism process ID:GO:0044699
34	204768_s_at	NA	FEN1	flap structure-specific endonuclease 1	2237	ENSG00000168496				C=7682; O=117; E=91.89; R=1.27; rawP=7.58e-05; adjP=0.0034
35	204767_s_at	NA	FEN1	flap structure-specific endonuclease 1	2237	ENSG00000168496				Index	UserID	Value	Gene Symbol	Gene Name	EntrezGene	Ensembl
36	1555758_a_at	NA	CDKN3	cyclin-dependent kinase inhibitor 3	1033	ENSG00000100526				1	235753_at	NA	HOXA7	homeobox A7	3204	ENSG00000122592
37	209714_s_at	NA	CDKN3	cyclin-dependent kinase inhibitor 3	1033	ENSG00000100526				2	218087_s_at	NA	SORBS1	sorbin and SH3 domain containing 1	10580	ENSG00000095637
										3	230800_at	NA	ADCY4	adenylate cyclase 4	196883	ENSG00000129467
										4	213800_at	NA	CFH	complement factor H	3075	ENSG00000000971
Database:biological process Name:interphase of mitotic cell cycle ID:GO:0051329										5	236262_at	NA	MMRN2	multimerin 2	79812	ENSG00000173269
C=403; O=27; E=3.44; R=7.84; rawP=4.98e-17; adjP=1.74e-15										6	219091_s_at	NA	MMRN2	multimerin 2	79812	ENSG00000173269
Index	UserID	Value	Gene Symbol	Gene Name	EntrezGene	Ensembl				7	208609_s_at	NA	TNXB	tenascin XB	7148	ENSG00000168477
1	206102_at	NA	GINS1	GINS complex subunit 1 (Psf1 homolog)	9837	ENSG00000101003				8	209047_at	NA	AQP1	aquaporin 1 (Colton blood group)	358	ENSG00000240583
2	205034_at	NA	CCNE2	cyclin E2	9134	ENSG00000175305				9	207542_s_at	NA	AQP1	aquaporin 1 (Colton blood group)	358	ENSG00000240583
3	202580_x_at	NA	FOXM1	forkhead box M1	2305	ENSG00000111206				10	203812_at	NA	SLIT3	slit homolog 3 (Drosophila)	6586	ENSG00000184347
4	228868_x_at	NA	CDT1	chromatin licensing and DNA replication factor 1	81620	ENSG00000167513				11	206453_s_at	NA	NDRG2	NDRG family member 2	57447	ENSG00000165795
5	207828_s_at	NA	CENPF	centromere protein F, 350/400kDa (mitosin)	1063	ENSG00000117724				12	224822_at	NA	DLC1	deleted in liver cancer 1	10395	ENSG00000164741
6	204244_s_at	NA	DBF4	DBF4 homolog (S. cerevisiae)	10926	ENSG00000006634				13	206163_at	NA	MAB21L1	mab-21-like 1 (C. elegans)	4081	ENSG00000180660
7	201890_at	NA	RRM2	ribonucleotide reductase M2	6241	ENSG00000171848				14	212549_at	NA	STAT5B	signal transducer and activator of transcription 5B	6777	ENSG00000173757
8	209773_s_at	NA	RRM2	ribonucleotide reductase M2	6241	ENSG00000171848				15	208335_s_at	NA	DARC	Duffy blood group, chemokine receptor	2532	ENSG00000213088
9	214710_s_at	NA	CCNB1	cyclin B1	891	ENSG00000134057				16	205251_at	NA	PER2	period homolog 2 (Drosophila)	8864	ENSG00000132326
10	228729_at	NA	CCNB1	cyclin B1	891	ENSG00000134057				17	204363_at	NA	F3	coagulation factor III (thromboplastin, tissue factor)	2152	ENSG00000117525
11	202107_s_at	NA	MCM2	minichromosome maintenance complex component 2	4171	ENSG00000073111				18	209147_s_at	NA	PPAP2A	phosphatidic acid phosphatase type 2A	8611	ENSG00000067113
12	203214_x_at	NA	CDK1	cyclin-dependent kinase 1	983	ENSG00000170312				19	204037_at	NA	LPAR1	lysophosphatidic acid receptor 1	1902	ENSG00000198121
13	210559_s_at	NA	CDK1	cyclin-dependent kinase 1	983	ENSG00000170312				20	209821_at	NA	IL33	interleukin 33	90865	ENSG00000137033
14	203213_at	NA	CDK1	cyclin-dependent kinase 1	983	ENSG00000170312				21	226625_at	NA	TGFBR3	transforming growth factor, beta receptor III	7049	ENSG00000069702
15	203358_s_at	NA	EZH2	enhancer of zeste homolog 2 (Drosophila)	2146	ENSG00000106462				22	205611_at	NA	TNFSF12	tumor necrosis factor (ligand) superfamily, member 12	8742	ENSG00000239697
16	204126_s_at	NA	CDC45	cell division cycle 45 homolog (S. cerevisiae)	8318	ENSG00000093009				23	210247_at	NA	SYN2	synapsin II	6854	ENSG00000157152
17	201291_s_at	NA	TOP2A	topoisomerase (DNA) II alpha 170kDa	7153	ENSG00000131747				24	201010_s_at	NA	TXNIP	thioredoxin interacting protein	10628	ENSG00000117289
18	201292_at	NA	TOP2A	topoisomerase (DNA) II alpha 170kDa	7153	ENSG00000131747				25	209763_at	NA	CHRDL1	chordin-like 1	91851	ENSG00000101938
19	201202_at	NA	PCNA	proliferating cell nuclear antigen	5111	ENSG00000132646				26	209542_x_at	NA	IGF1	insulin-like growth factor 1 (somatomedin C)	3479	ENSG00000017427
20	213226_at	NA	CCNA2	cyclin A2	890	ENSG00000145386				27	211577_s_at	NA	IGF1	insulin-like growth factor 1 (somatomedin C)	3479	ENSG00000017427
21	203418_at	NA	CCNA2	cyclin A2	890	ENSG00000145386				28	209541_at	NA	IGF1	insulin-like growth factor 1 (somatomedin C)	3479	ENSG00000017427
22	202095_s_at	NA	BIRC5	baculoviral IAP repeat containing 5	332	ENSG00000089685				29	209540_at	NA	IGF1	insulin-like growth factor 1 (somatomedin C)	3479	ENSG00000017427
23	224753_at	NA	CDCA5	cell division cycle associated 5	113130	ENSG00000146670				30	243481_at	NA	RHOJ	ras homolog family member J	57381	ENSG00000126785
24	204641_at	NA	NEK2	NIMA (never in mitosis gene a)-related kinase 2	4751	ENSG00000117650				31	238906_s_at	NA	RHOJ	ras homolog family member J	57381	ENSG00000126785
25	204318_s_at	NA	GTSE1	G-2 and S-phase expressed 1	51512	ENSG00000075218				32	235489_at	NA	RHOJ	ras homolog family member J	57381	ENSG00000126785
26	215438_x_at	NA	GSPT1	G1 to S phase transition 1	2935	ENSG00000103342				33	214724_at	NA	DIXDC1	DIX domain containing 1	85458	ENSG00000150764
27	201088_at	NA	KPNA2	karyopherin alpha 2 (RAG cohort 1, importin alpha 1)	3838	ENSG00000182481				34	204591_at	NA	CHL1	cell adhesion molecule with homology to L1CAM (close homolog of L1)	10752	ENSG00000134121
28	211762_s_at	NA	KPNA2	karyopherin alpha 2 (RAG cohort 1, importin alpha 1)	3838	ENSG00000182481				35	219689_at	NA	SEMA3G	sema domain, immunoglobulin domain (Ig), short basic domain, secreted, (semaphorin) 3G	56920	ENSG00000010319
29	229538_s_at	NA	IQGAP3	IQ motif containing GTPase activating protein 3	128239	ENSG00000183856				36	209297_at	NA	ITSN1	intersectin 1 (SH3 domain protein)	6453	ENSG00000205726
30	202705_at	NA	CCNB2	cyclin B2	9133	ENSG00000157456				37	35776_at	NA	ITSN1	intersectin 1 (SH3 domain protein)	6453	ENSG00000205726
31	219105_x_at	NA	ORC6	origin recognition complex, subunit 6	23594	ENSG00000091651				38	217707_x_at	NA	SMARCA2	SWI/SNF related, matrix associated, actin dependent regulator of chromatin, subfamily a, member 2	6595	ENSG00000080503
32	204825_at	NA	MELK	maternal embryonic leucine zipper kinase	9833	ENSG00000165304				39	205619_s_at	NA	MEOX1	mesenchyme homeobox 1	4222	ENSG00000005102
33	204768_s_at	NA	FEN1	flap structure-specific endonuclease 1	2237	ENSG00000168496				40	205883_at	NA	ZBTB16	zinc finger and BTB domain containing 16	7704	ENSG00000109906
34	204767_s_at	NA	FEN1	flap structure-specific endonuclease 1	2237	ENSG00000168496				41	230670_at	NA	IGSF10	immunoglobulin superfamily, member 10	285313	ENSG00000152580
35	1555758_a_at	NA	CDKN3	cyclin-dependent kinase inhibitor 3	1033	ENSG00000100526				42	1556579_s_at	NA	IGSF10	immunoglobulin superfamily, member 10	285313	ENSG00000152580
36	209714_s_at	NA	CDKN3	cyclin-dependent kinase inhibitor 3	1033	ENSG00000100526				43	225093_at	NA	UTRN	utrophin	7402	ENSG00000152818
										44	227529_s_at	NA	AKAP12	A kinase (PRKA) anchor protein 12	9590	ENSG00000131016
										45	203065_s_at	NA	CAV1	caveolin 1, caveolae protein, 22kDa	857	ENSG00000105974
Database:biological process Name:negative regulation of cell cycle ID:GO:0045786										46	238577_s_at	NA	TSHZ2	teashirt zinc finger homeobox 2	128553	ENSG00000182463
C=455; O=28; E=3.89; R=7.20; rawP=1.10e-16; adjP=3.71e-15										47	235616_at	NA	TSHZ2	teashirt zinc finger homeobox 2	128553	ENSG00000182463
Index	UserID	Value	Gene Symbol	Gene Name	EntrezGene	Ensembl				48	244521_at	NA	TSHZ2	teashirt zinc finger homeobox 2	128553	ENSG00000182463
1	205034_at	NA	CCNE2	cyclin E2	9134	ENSG00000175305				49	230109_at	NA	PDE7B	phosphodiesterase 7B	27115	ENSG00000171408
2	228281_at	NA	C11orf82	chromosome 11 open reading frame 82	220042	ENSG00000165490				50	223235_s_at	NA	SMOC2	SPARC related modular calcium binding 2	64094	ENSG00000112562
3	204026_s_at	NA	ZWINT	ZW10 interactor	11130	ENSG00000122952				51	212813_at	NA	JAM3	junctional adhesion molecule 3	83700	ENSG00000166086
4	202580_x_at	NA	FOXM1	forkhead box M1	2305	ENSG00000111206				52	211986_at	NA	AHNAK	AHNAK nucleoprotein	79026	ENSG00000124942
5	228868_x_at	NA	CDT1	chromatin licensing and DNA replication factor 1	81620	ENSG00000167513				53	204754_at	NA	HLF	hepatic leukemia factor	3131	ENSG00000108924
6	207828_s_at	NA	CENPF	centromere protein F, 350/400kDa (mitosin)	1063	ENSG00000117724				54	204755_x_at	NA	HLF	hepatic leukemia factor	3131	ENSG00000108924
7	202870_s_at	NA	CDC20	cell division cycle 20 homolog (S. cerevisiae)	991	ENSG00000117399				55	204753_s_at	NA	HLF	hepatic leukemia factor	3131	ENSG00000108924
8	204244_s_at	NA	DBF4	DBF4 homolog (S. cerevisiae)	10926	ENSG00000006634				56	207016_s_at	NA	ALDH1A2	aldehyde dehydrogenase 1 family, member A2	8854	ENSG00000128918
9	203755_at	NA	BUB1B	budding uninhibited by benzimidazoles 1 homolog beta (yeast)	701	ENSG00000156970				57	205384_at	NA	FXYD1	FXYD domain containing ion transport regulator 1	5348	ENSG00000221857
10	214710_s_at	NA	CCNB1	cyclin B1	891	ENSG00000134057				58	212713_at	NA	MFAP4	microfibrillar-associated protein 4	4239	ENSG00000166482
11	228729_at	NA	CCNB1	cyclin B1	891	ENSG00000134057				59	228642_at	NA	HOXA2	homeobox A2	3199	ENSG00000105996
12	202107_s_at	NA	MCM2	minichromosome maintenance complex component 2	4171	ENSG00000073111				60	36829_at	NA	PER1	period homolog 1 (Drosophila)	5187	ENSG00000179094
13	222606_at	NA	ZWILCH	Zwilch, kinetochore associated, homolog (Drosophila)	55055	ENSG00000174442				61	205382_s_at	NA	CFD	complement factor D (adipsin)	1675	ENSG00000197766
14	218349_s_at	NA	ZWILCH	Zwilch, kinetochore associated, homolog (Drosophila)	55055	ENSG00000174442				62	204389_at	NA	MAOA	monoamine oxidase A	4128	ENSG00000189221
15	203214_x_at	NA	CDK1	cyclin-dependent kinase 1	983	ENSG00000170312				63	212741_at	NA	MAOA	monoamine oxidase A	4128	ENSG00000189221
16	210559_s_at	NA	CDK1	cyclin-dependent kinase 1	983	ENSG00000170312				64	222043_at	NA	CLU	clusterin	1191	ENSG00000120885
17	203213_at	NA	CDK1	cyclin-dependent kinase 1	983	ENSG00000170312				65	213103_at	NA	STARD13	StAR-related lipid transfer (START) domain containing 13	90627	ENSG00000133121
18	203358_s_at	NA	EZH2	enhancer of zeste homolog 2 (Drosophila)	2146	ENSG00000106462				66	227771_at	NA	LIFR	leukemia inhibitory factor receptor alpha	3977	ENSG00000113594
19	218585_s_at	NA	DTL	denticleless E3 ubiquitin protein ligase homolog (Drosophila)	51514	ENSG00000143476				67	225575_at	NA	LIFR	leukemia inhibitory factor receptor alpha	3977	ENSG00000113594
20	222680_s_at	NA	DTL	denticleless E3 ubiquitin protein ligase homolog (Drosophila)	51514	ENSG00000143476				68	202931_x_at	NA	BIN1	bridging integrator 1	274	ENSG00000136717
21	204126_s_at	NA	CDC45	cell division cycle 45 homolog (S. cerevisiae)	8318	ENSG00000093009				69	214439_x_at	NA	BIN1	bridging integrator 1	274	ENSG00000136717
22	201291_s_at	NA	TOP2A	topoisomerase (DNA) II alpha 170kDa	7153	ENSG00000131747				70	210201_x_at	NA	BIN1	bridging integrator 1	274	ENSG00000136717
23	201292_at	NA	TOP2A	topoisomerase (DNA) II alpha 170kDa	7153	ENSG00000131747				71	218901_at	NA	PLSCR4	phospholipid scramblase 4	57088	ENSG00000114698
24	213226_at	NA	CCNA2	cyclin A2	890	ENSG00000145386				72	213317_at	NA	CLIC5	chloride intracellular channel 5	53405	ENSG00000112782
25	203418_at	NA	CCNA2	cyclin A2	890	ENSG00000145386				73	227780_s_at	NA	ECSCR	endothelial cell surface expressed chemotaxis and apoptosis regulator	641700	ENSG00000249751
26	202095_s_at	NA	BIRC5	baculoviral IAP repeat containing 5	332	ENSG00000089685				74	228339_at	NA	ECSCR	endothelial cell surface expressed chemotaxis and apoptosis regulator	641700	ENSG00000249751
27	204822_at	NA	TTK	TTK protein kinase	7272	ENSG00000112742				75	227779_at	NA	ECSCR	endothelial cell surface expressed chemotaxis and apoptosis regulator	641700	ENSG00000249751
28	1554768_a_at	NA	MAD2L1	MAD2 mitotic arrest deficient-like 1 (yeast)	4085	ENSG00000164109				76	203851_at	NA	IGFBP6	insulin-like growth factor binding protein 6	3489	ENSG00000167779
29	203362_s_at	NA	MAD2L1	MAD2 mitotic arrest deficient-like 1 (yeast)	4085	ENSG00000164109				77	202192_s_at	NA	GAS7	growth arrest-specific 7	8522	ENSG00000007237
30	204318_s_at	NA	GTSE1	G-2 and S-phase expressed 1	51512	ENSG00000075218				78	202724_s_at	NA	FOXO1	forkhead box O1	2308	ENSG00000150907
31	209642_at	NA	BUB1	budding uninhibited by benzimidazoles 1 homolog (yeast)	699	ENSG00000169679				79	202723_s_at	NA	FOXO1	forkhead box O1	2308	ENSG00000150907
32	228323_at	NA	CASC5	cancer susceptibility candidate 5	57082	ENSG00000137812				80	217367_s_at	NA	ZHX3	zinc fingers and homeoboxes 3	23051	ENSG00000174306
33	202954_at	NA	UBE2C	ubiquitin-conjugating enzyme E2C	11065	ENSG00000175063				81	206209_s_at	NA	CA4	carbonic anhydrase IV	762	ENSG00000167434
34	202705_at	NA	CCNB2	cyclin B2	9133	ENSG00000157456				82	206243_at	NA	TIMP4	TIMP metallopeptidase inhibitor 4	7079	ENSG00000157150
35	219105_x_at	NA	ORC6	origin recognition complex, subunit 6	23594	ENSG00000091651				83	204963_at	NA	SSPN	sarcospan	8082	ENSG00000123096
36	1555758_a_at	NA	CDKN3	cyclin-dependent kinase inhibitor 3	1033	ENSG00000100526				84	202177_at	NA	GAS6	growth arrest-specific 6	2621	ENSG00000183087
37	209714_s_at	NA	CDKN3	cyclin-dependent kinase inhibitor 3	1033	ENSG00000100526				85	202794_at	NA	INPP1	inositol polyphosphate-1-phosphatase	3628	ENSG00000151689
										86	208944_at	NA	TGFBR2	transforming growth factor, beta receptor II (70/80kDa)	7048	ENSG00000163513
										87	201842_s_at	NA	EFEMP1	EGF containing fibulin-like extracellular matrix protein 1	2202	ENSG00000115380
Database:biological process Name:regulation of mitotic cell cycle ID:GO:0007346										88	230250_at	NA	PTPRB	protein tyrosine phosphatase, receptor type, B	5787	ENSG00000127329
C=315; O=24; E=2.69; R=8.92; rawP=1.87e-16; adjP=6.08e-15										89	200986_at	NA	SERPING1	serpin peptidase inhibitor, clade G (C1 inhibitor), member 1	710	ENSG00000149131
Index	UserID	Value	Gene Symbol	Gene Name	EntrezGene	Ensembl				90	236359_at	NA	SCN4B	sodium channel, voltage-gated, type IV, beta subunit	6330	ENSG00000177098
1	204026_s_at	NA	ZWINT	ZW10 interactor	11130	ENSG00000122952				91	204154_at	NA	CDO1	cysteine dioxygenase, type I	1036	ENSG00000129596
2	203764_at	NA	DLGAP5	discs, large (Drosophila) homolog-associated protein 5	9787	ENSG00000126787				92	235885_at	NA	P2RY12	purinergic receptor P2Y, G-protein coupled, 12	64805	ENSG00000169313
3	228868_x_at	NA	CDT1	chromatin licensing and DNA replication factor 1	81620	ENSG00000167513				93	206701_x_at	NA	EDNRB	endothelin receptor type B	1910	ENSG00000136160
4	207828_s_at	NA	CENPF	centromere protein F, 350/400kDa (mitosin)	1063	ENSG00000117724				94	204271_s_at	NA	EDNRB	endothelin receptor type B	1910	ENSG00000136160
5	202870_s_at	NA	CDC20	cell division cycle 20 homolog (S. cerevisiae)	991	ENSG00000117399				95	209687_at	NA	CXCL12	chemokine (C-X-C motif) ligand 12	6387	ENSG00000107562
6	210052_s_at	NA	TPX2	TPX2, microtubule-associated, homolog (Xenopus laevis)	22974	ENSG00000088325				96	205730_s_at	NA	ABLIM3	actin binding LIM protein family, member 3	22885	ENSG00000173210
7	203755_at	NA	BUB1B	budding uninhibited by benzimidazoles 1 homolog beta (yeast)	701	ENSG00000156970				97	209392_at	NA	ENPP2	ectonucleotide pyrophosphatase/phosphodiesterase 2	5168	ENSG00000136960
8	219978_s_at	NA	NUSAP1	nucleolar and spindle associated protein 1	51203	ENSG00000137804				98	210839_s_at	NA	ENPP2	ectonucleotide pyrophosphatase/phosphodiesterase 2	5168	ENSG00000136960
9	218039_at	NA	NUSAP1	nucleolar and spindle associated protein 1	51203	ENSG00000137804				99	219213_at	NA	JAM2	junctional adhesion molecule 2	58494	ENSG00000154721
10	214710_s_at	NA	CCNB1	cyclin B1	891	ENSG00000134057				100	229127_at	NA	JAM2	junctional adhesion molecule 2	58494	ENSG00000154721
11	228729_at	NA	CCNB1	cyclin B1	891	ENSG00000134057				101	205878_at	NA	POU6F1	POU class 6 homeobox 1	5463	ENSG00000184271
12	222608_s_at	NA	ANLN	anillin, actin binding protein	54443	ENSG00000011426				102	213541_s_at	NA	ERG	v-ets erythroblastosis virus E26 oncogene homolog (avian)	2078	ENSG00000157554
13	219544_at	NA	BORA	bora, aurora kinase A activator	79866	ENSG00000136122				103	204773_at	NA	IL11RA	interleukin 11 receptor, alpha	3590	ENSG00000137070
14	222606_at	NA	ZWILCH	Zwilch, kinetochore associated, homolog (Drosophila)	55055	ENSG00000174442				104	204422_s_at	NA	FGF2	fibroblast growth factor 2 (basic)	2247	ENSG00000138685
15	218349_s_at	NA	ZWILCH	Zwilch, kinetochore associated, homolog (Drosophila)	55055	ENSG00000174442				105	202552_s_at	NA	CRIM1	cysteine rich transmembrane BMP regulator 1 (chordin-like)	51232	ENSG00000150938
16	203214_x_at	NA	CDK1	cyclin-dependent kinase 1	983	ENSG00000170312				106	200911_s_at	NA	TACC1	transforming, acidic coiled-coil containing protein 1	6867	ENSG00000147526
17	210559_s_at	NA	CDK1	cyclin-dependent kinase 1	983	ENSG00000170312				107	225840_at	NA	TEF	thyrotrophic embryonic factor	7008	ENSG00000167074
18	203213_at	NA	CDK1	cyclin-dependent kinase 1	983	ENSG00000170312				108	217886_at	NA	EPS15	epidermal growth factor receptor pathway substrate 15	2060	ENSG00000085832
19	204126_s_at	NA	CDC45	cell division cycle 45 homolog (S. cerevisiae)	8318	ENSG00000093009				109	212239_at	NA	PIK3R1	phosphoinositide-3-kinase, regulatory subunit 1 (alpha)	5295	ENSG00000145675
20	201291_s_at	NA	TOP2A	topoisomerase (DNA) II alpha 170kDa	7153	ENSG00000131747				110	212614_at	NA	ARID5B	AT rich interactive domain 5B (MRF1-like)	84159	ENSG00000150347
21	201292_at	NA	TOP2A	topoisomerase (DNA) II alpha 170kDa	7153	ENSG00000131747				111	235556_at	NA	CREBRF	CREB3 regulatory factor	153222	ENSG00000164463
22	213226_at	NA	CCNA2	cyclin A2	890	ENSG00000145386				112	228618_at	NA	PEAR1	platelet endothelial aggregation receptor 1	375033	ENSG00000187800
23	203418_at	NA	CCNA2	cyclin A2	890	ENSG00000145386				113	206742_at	NA	FIGF	c-fos induced growth factor (vascular endothelial growth factor D)	2277	ENSG00000165197
24	202095_s_at	NA	BIRC5	baculoviral IAP repeat containing 5	332	ENSG00000089685				114	204249_s_at	NA	LMO2	LIM domain only 2 (rhombotin-like 1)	4005	ENSG00000135363
25	1554768_a_at	NA	MAD2L1	MAD2 mitotic arrest deficient-like 1 (yeast)	4085	ENSG00000164109				115	204134_at	NA	PDE2A	phosphodiesterase 2A, cGMP-stimulated	5138	ENSG00000186642
26	203362_s_at	NA	MAD2L1	MAD2 mitotic arrest deficient-like 1 (yeast)	4085	ENSG00000164109				116	212494_at	NA	TENC1	tensin like C1 domain containing phosphatase (tensin 2)	23371	ENSG00000111077
27	204822_at	NA	TTK	TTK protein kinase	7272	ENSG00000112742				117	228233_at	NA	FREM1	FRAS1 related extracellular matrix 1	158326	ENSG00000164946
28	204641_at	NA	NEK2	NIMA (never in mitosis gene a)-related kinase 2	4751	ENSG00000117650				118	227646_at	NA	EBF1	early B-cell factor 1	1879	ENSG00000164330
29	208079_s_at	NA	AURKA	aurora kinase A	6790	ENSG00000087586				119	232204_at	NA	EBF1	early B-cell factor 1	1879	ENSG00000164330
30	204092_s_at	NA	AURKA	aurora kinase A	6790	ENSG00000087586				120	221295_at	NA	CIDEA	cell death-inducing DFFA-like effector a	1149	ENSG00000176194
31	204318_s_at	NA	GTSE1	G-2 and S-phase expressed 1	51512	ENSG00000075218				121	209390_at	NA	TSC1	tuberous sclerosis 1	7248	ENSG00000165699
32	209642_at	NA	BUB1	budding uninhibited by benzimidazoles 1 homolog (yeast)	699	ENSG00000169679				122	204442_x_at	NA	LTBP4	latent transforming growth factor beta binding protein 4	8425	ENSG00000090006
33	202954_at	NA	UBE2C	ubiquitin-conjugating enzyme E2C	11065	ENSG00000175063				123	228368_at	NA	ARHGAP20	Rho GTPase activating protein 20	57569	ENSG00000137727
										124	221814_at	NA	GPR124	G protein-coupled receptor 124	25960	ENSG00000020181
										125	204677_at	NA	CDH5	cadherin 5, type 2 (vascular endothelium)	1003	ENSG00000179776
Database:biological process Name:cellular component organization or biogenesis ID:GO:0071840										126	219132_at	NA	PELI2	pellino E3 ubiquitin protein ligase family member 2	57161	ENSG00000139946
C=4222; O=79; E=36.07; R=2.19; rawP=1.33e-15; adjP=4.18e-14										127	212230_at	NA	PPAP2B	phosphatidic acid phosphatase type 2B	8613	ENSG00000162407
Index	UserID	Value	Gene Symbol	Gene Name	EntrezGene	Ensembl				128	213844_at	NA	HOXA5	homeobox A5	3202	ENSG00000106004
1	200853_at	NA	H2AFZ	H2A histone family, member Z	3015	ENSG00000164032				129	209550_at	NA	NDN	necdin homolog (mouse)	4692	ENSG00000182636
2	213911_s_at	NA	H2AFZ	H2A histone family, member Z	3015	ENSG00000164032				130	218589_at	NA	LPAR6	lysophosphatidic acid receptor 6	10161	ENSG00000139679
3	203764_at	NA	DLGAP5	discs, large (Drosophila) homolog-associated protein 5	9787	ENSG00000126787				131	219304_s_at	NA	PDGFD	platelet derived growth factor D	80310	ENSG00000170962
4	202580_x_at	NA	FOXM1	forkhead box M1	2305	ENSG00000111206				132	228480_at	NA	VAPA	VAMP (vesicle-associated membrane protein)-associated protein A, 33kDa	9218	ENSG00000101558
5	203554_x_at	NA	PTTG1	pituitary tumor-transforming 1	9232	ENSG00000164611				133	202112_at	NA	VWF	von Willebrand factor	7450	ENSG00000110799
6	210052_s_at	NA	TPX2	TPX2, microtubule-associated, homolog (Xenopus laevis)	22974	ENSG00000088325				134	201957_at	NA	PPP1R12B	protein phosphatase 1, regulatory subunit 12B	4660	ENSG00000077157
7	204162_at	NA	NDC80	NDC80 kinetochore complex component homolog (S. cerevisiae)	10403	ENSG00000080986				135	224861_at	NA	GNAQ	guanine nucleotide binding protein (G protein), q polypeptide	2776	ENSG00000156052
8	223381_at	NA	NUF2	NUF2, NDC80 kinetochore complex component, homolog (S. cerevisiae)	83540	ENSG00000143228				136	209568_s_at	NA	RGL1	ral guanine nucleotide dissociation stimulator-like 1	23179	ENSG00000143344
9	209408_at	NA	KIF2C	kinesin family member 2C	11004	ENSG00000142945				137	201539_s_at	NA	FHL1	four and a half LIM domains 1	2273	ENSG00000022267
10	214710_s_at	NA	CCNB1	cyclin B1	891	ENSG00000134057				138	221045_s_at	NA	PER3	period homolog 3 (Drosophila)	8863	ENSG00000049246
11	228729_at	NA	CCNB1	cyclin B1	891	ENSG00000134057				139	221796_at	NA	NTRK2	neurotrophic tyrosine kinase, receptor, type 2	4915	ENSG00000148053
12	200783_s_at	NA	STMN1	stathmin 1	3925	ENSG00000117632				140	221795_at	NA	NTRK2	neurotrophic tyrosine kinase, receptor, type 2	4915	ENSG00000148053
13	219555_s_at	NA	CENPN	centromere protein N	55839	ENSG00000166451				141	204020_at	NA	PURA	purine-rich element binding protein A	5813	ENSG00000185129
14	213599_at	NA	OIP5	Opa interacting protein 5	11339	ENSG00000104147				142	238062_at	NA	GPIHBP1	glycosylphosphatidylinositol anchored high density lipoprotein binding protein 1	338328	ENSG00000182851
15	201202_at	NA	PCNA	proliferating cell nuclear antigen	5111	ENSG00000132646
16	213226_at	NA	CCNA2	cyclin A2	890	ENSG00000145386
17	203418_at	NA	CCNA2	cyclin A2	890	ENSG00000145386				Database:biological process Name:developmental process ID:GO:0032502
18	203276_at	NA	LMNB1	lamin B1	4001	ENSG00000113368				C=4572; O=79; E=54.69; R=1.44; rawP=7.29e-05; adjP=0.0034
19	204768_s_at	NA	FEN1	flap structure-specific endonuclease 1	2237	ENSG00000168496				Index	UserID	Value	Gene Symbol	Gene Name	EntrezGene	Ensembl
20	204767_s_at	NA	FEN1	flap structure-specific endonuclease 1	2237	ENSG00000168496				1	235753_at	NA	HOXA7	homeobox A7	3204	ENSG00000122592
21	204033_at	NA	TRIP13	thyroid hormone receptor interactor 13	9319	ENSG00000071539				2	223623_at	NA	C2orf40	chromosome 2 open reading frame 40	84417	ENSG00000119147
22	218308_at	NA	TACC3	transforming, acidic coiled-coil containing protein 3	10460	ENSG00000013810				3	236262_at	NA	MMRN2	multimerin 2	79812	ENSG00000173269
23	204170_s_at	NA	CKS2	CDC28 protein kinase regulatory subunit 2	1164	ENSG00000123975				4	219091_s_at	NA	MMRN2	multimerin 2	79812	ENSG00000173269
24	204962_s_at	NA	CENPA	centromere protein A	1058	ENSG00000115163				5	209047_at	NA	AQP1	aquaporin 1 (Colton blood group)	358	ENSG00000240583
25	219148_at	NA	PBK	PDZ binding kinase	55872	ENSG00000168078				6	207542_s_at	NA	AQP1	aquaporin 1 (Colton blood group)	358	ENSG00000240583
26	202870_s_at	NA	CDC20	cell division cycle 20 homolog (S. cerevisiae)	991	ENSG00000117399				7	203812_at	NA	SLIT3	slit homolog 3 (Drosophila)	6586	ENSG00000184347
27	219787_s_at	NA	ECT2	epithelial cell transforming sequence 2 oncogene	1894	ENSG00000114346				8	206453_s_at	NA	NDRG2	NDRG family member 2	57447	ENSG00000165795
28	201890_at	NA	RRM2	ribonucleotide reductase M2	6241	ENSG00000171848				9	224822_at	NA	DLC1	deleted in liver cancer 1	10395	ENSG00000164741
29	209773_s_at	NA	RRM2	ribonucleotide reductase M2	6241	ENSG00000171848				10	206163_at	NA	MAB21L1	mab-21-like 1 (C. elegans)	4081	ENSG00000180660
30	203755_at	NA	BUB1B	budding uninhibited by benzimidazoles 1 homolog beta (yeast)	701	ENSG00000156970				11	212549_at	NA	STAT5B	signal transducer and activator of transcription 5B	6777	ENSG00000173757
31	219978_s_at	NA	NUSAP1	nucleolar and spindle associated protein 1	51203	ENSG00000137804				12	204363_at	NA	F3	coagulation factor III (thromboplastin, tissue factor)	2152	ENSG00000117525
32	218039_at	NA	NUSAP1	nucleolar and spindle associated protein 1	51203	ENSG00000137804				13	204037_at	NA	LPAR1	lysophosphatidic acid receptor 1	1902	ENSG00000198121
33	209464_at	NA	AURKB	aurora kinase B	9212	ENSG00000178999				14	226625_at	NA	TGFBR3	transforming growth factor, beta receptor III	7049	ENSG00000069702
34	222608_s_at	NA	ANLN	anillin, actin binding protein	54443	ENSG00000011426				15	205611_at	NA	TNFSF12	tumor necrosis factor (ligand) superfamily, member 12	8742	ENSG00000239697
35	202107_s_at	NA	MCM2	minichromosome maintenance complex component 2	4171	ENSG00000073111				16	201010_s_at	NA	TXNIP	thioredoxin interacting protein	10628	ENSG00000117289
36	203214_x_at	NA	CDK1	cyclin-dependent kinase 1	983	ENSG00000170312				17	209763_at	NA	CHRDL1	chordin-like 1	91851	ENSG00000101938
37	210559_s_at	NA	CDK1	cyclin-dependent kinase 1	983	ENSG00000170312				18	209542_x_at	NA	IGF1	insulin-like growth factor 1 (somatomedin C)	3479	ENSG00000017427
38	203213_at	NA	CDK1	cyclin-dependent kinase 1	983	ENSG00000170312				19	211577_s_at	NA	IGF1	insulin-like growth factor 1 (somatomedin C)	3479	ENSG00000017427
39	218360_at	NA	RAB22A	RAB22A, member RAS oncogene family	57403	ENSG00000124209				20	209541_at	NA	IGF1	insulin-like growth factor 1 (somatomedin C)	3479	ENSG00000017427
40	218883_s_at	NA	MLF1IP	MLF1 interacting protein	79682	ENSG00000151725				21	209540_at	NA	IGF1	insulin-like growth factor 1 (somatomedin C)	3479	ENSG00000017427
41	218512_at	NA	WDR12	WD repeat domain 12	55759	ENSG00000138442				22	243481_at	NA	RHOJ	ras homolog family member J	57381	ENSG00000126785
42	202503_s_at	NA	KIAA0101	KIAA0101	9768	ENSG00000166803				23	238906_s_at	NA	RHOJ	ras homolog family member J	57381	ENSG00000126785
43	215171_s_at	NA	TIMM17A	translocase of inner mitochondrial membrane 17 homolog A (yeast)	10440	ENSG00000134375				24	235489_at	NA	RHOJ	ras homolog family member J	57381	ENSG00000126785
44	201821_s_at	NA	TIMM17A	translocase of inner mitochondrial membrane 17 homolog A (yeast)	10440	ENSG00000134375				25	214724_at	NA	DIXDC1	DIX domain containing 1	85458	ENSG00000150764
45	1554768_a_at	NA	MAD2L1	MAD2 mitotic arrest deficient-like 1 (yeast)	4085	ENSG00000164109				26	204591_at	NA	CHL1	cell adhesion molecule with homology to L1CAM (close homolog of L1)	10752	ENSG00000134121
46	203362_s_at	NA	MAD2L1	MAD2 mitotic arrest deficient-like 1 (yeast)	4085	ENSG00000164109				27	219689_at	NA	SEMA3G	sema domain, immunoglobulin domain (Ig), short basic domain, secreted, (semaphorin) 3G	56920	ENSG00000010319
47	218542_at	NA	CEP55	centrosomal protein 55kDa	55165	ENSG00000138180				28	217707_x_at	NA	SMARCA2	SWI/SNF related, matrix associated, actin dependent regulator of chromatin, subfamily a, member 2	6595	ENSG00000080503
48	205644_s_at	NA	SNRPG	small nuclear ribonucleoprotein polypeptide G	6637	ENSG00000143977				29	205619_s_at	NA	MEOX1	mesenchyme homeobox 1	4222	ENSG00000005102
49	225676_s_at	NA	DCAF13	DDB1 and CUL4 associated factor 13	25879	ENSG00000164934				30	205883_at	NA	ZBTB16	zinc finger and BTB domain containing 16	7704	ENSG00000109906
50	207828_s_at	NA	CENPF	centromere protein F, 350/400kDa (mitosin)	1063	ENSG00000117724				31	230670_at	NA	IGSF10	immunoglobulin superfamily, member 10	285313	ENSG00000152580
51	221520_s_at	NA	CDCA8	cell division cycle associated 8	55143	ENSG00000134690				32	1556579_s_at	NA	IGSF10	immunoglobulin superfamily, member 10	285313	ENSG00000152580
52	223307_at	NA	CDCA3	cell division cycle associated 3	83461	ENSG00000111665				33	225093_at	NA	UTRN	utrophin	7402	ENSG00000152818
53	221436_s_at	NA	CDCA3	cell division cycle associated 3	83461	ENSG00000111665				34	203065_s_at	NA	CAV1	caveolin 1, caveolae protein, 22kDa	857	ENSG00000105974
54	204709_s_at	NA	KIF23	kinesin family member 23	9493	ENSG00000137807				35	238577_s_at	NA	TSHZ2	teashirt zinc finger homeobox 2	128553	ENSG00000182463
55	222077_s_at	NA	RACGAP1	Rac GTPase activating protein 1	29127	ENSG00000161800				36	235616_at	NA	TSHZ2	teashirt zinc finger homeobox 2	128553	ENSG00000182463
56	222606_at	NA	ZWILCH	Zwilch, kinetochore associated, homolog (Drosophila)	55055	ENSG00000174442				37	244521_at	NA	TSHZ2	teashirt zinc finger homeobox 2	128553	ENSG00000182463
57	218349_s_at	NA	ZWILCH	Zwilch, kinetochore associated, homolog (Drosophila)	55055	ENSG00000174442				38	212813_at	NA	JAM3	junctional adhesion molecule 3	83700	ENSG00000166086
58	203145_at	NA	SPAG5	sperm associated antigen 5	10615	ENSG00000076382				39	211986_at	NA	AHNAK	AHNAK nucleoprotein	79026	ENSG00000124942
59	203358_s_at	NA	EZH2	enhancer of zeste homolog 2 (Drosophila)	2146	ENSG00000106462				40	204754_at	NA	HLF	hepatic leukemia factor	3131	ENSG00000108924
60	201291_s_at	NA	TOP2A	topoisomerase (DNA) II alpha 170kDa	7153	ENSG00000131747				41	204755_x_at	NA	HLF	hepatic leukemia factor	3131	ENSG00000108924
61	201292_at	NA	TOP2A	topoisomerase (DNA) II alpha 170kDa	7153	ENSG00000131747				42	204753_s_at	NA	HLF	hepatic leukemia factor	3131	ENSG00000108924
62	230165_at	NA	SGOL2	shugoshin-like 2 (S. pombe)	151246	ENSG00000163535				43	207016_s_at	NA	ALDH1A2	aldehyde dehydrogenase 1 family, member A2	8854	ENSG00000128918
63	204822_at	NA	TTK	TTK protein kinase	7272	ENSG00000112742				44	228642_at	NA	HOXA2	homeobox A2	3199	ENSG00000105996
64	218009_s_at	NA	PRC1	protein regulator of cytokinesis 1	9055	ENSG00000198901				45	222043_at	NA	CLU	clusterin	1191	ENSG00000120885
65	204641_at	NA	NEK2	NIMA (never in mitosis gene a)-related kinase 2	4751	ENSG00000117650				46	227771_at	NA	LIFR	leukemia inhibitory factor receptor alpha	3977	ENSG00000113594
66	219539_at	NA	GEMIN6	gem (nuclear organelle) associated protein 6	79833	ENSG00000152147				47	225575_at	NA	LIFR	leukemia inhibitory factor receptor alpha	3977	ENSG00000113594
67	214501_s_at	NA	H2AFY	H2A histone family, member Y	9555	ENSG00000113648				48	202931_x_at	NA	BIN1	bridging integrator 1	274	ENSG00000136717
68	203046_s_at	NA	TIMELESS	timeless homolog (Drosophila)	8914	ENSG00000111602				49	214439_x_at	NA	BIN1	bridging integrator 1	274	ENSG00000136717
69	209642_at	NA	BUB1	budding uninhibited by benzimidazoles 1 homolog (yeast)	699	ENSG00000169679				50	210201_x_at	NA	BIN1	bridging integrator 1	274	ENSG00000136717
70	218741_at	NA	CENPM	centromere protein M	79019	ENSG00000100162				51	213317_at	NA	CLIC5	chloride intracellular channel 5	53405	ENSG00000112782
71	229538_s_at	NA	IQGAP3	IQ motif containing GTPase activating protein 3	128239	ENSG00000183856				52	202192_s_at	NA	GAS7	growth arrest-specific 7	8522	ENSG00000007237
72	225655_at	NA	UHRF1	ubiquitin-like with PHD and ring finger domains 1	29128	ENSG00000034063				53	202724_s_at	NA	FOXO1	forkhead box O1	2308	ENSG00000150907
73	204026_s_at	NA	ZWINT	ZW10 interactor	11130	ENSG00000122952				54	202723_s_at	NA	FOXO1	forkhead box O1	2308	ENSG00000150907
74	202338_at	NA	TK1	thymidine kinase 1, soluble	7083	ENSG00000167900				55	227780_s_at	NA	ECSCR	endothelial cell surface expressed chemotaxis and apoptosis regulator	641700	ENSG00000249751
75	1554408_a_at	NA	TK1	thymidine kinase 1, soluble	7083	ENSG00000167900				56	228339_at	NA	ECSCR	endothelial cell surface expressed chemotaxis and apoptosis regulator	641700	ENSG00000249751
76	218755_at	NA	KIF20A	kinesin family member 20A	10112	ENSG00000112984				57	227779_at	NA	ECSCR	endothelial cell surface expressed chemotaxis and apoptosis regulator	641700	ENSG00000249751
77	219918_s_at	NA	ASPM	asp (abnormal spindle) homolog, microcephaly associated (Drosophila)	259266	ENSG00000066279				58	217367_s_at	NA	ZHX3	zinc fingers and homeoboxes 3	23051	ENSG00000174306
78	228069_at	NA	FAM54A	family with sequence similarity 54, member A	113115	ENSG00000146410				59	206209_s_at	NA	CA4	carbonic anhydrase IV	762	ENSG00000167434
79	219544_at	NA	BORA	bora, aurora kinase A activator	79866	ENSG00000136122				60	206243_at	NA	TIMP4	TIMP metallopeptidase inhibitor 4	7079	ENSG00000157150
80	204444_at	NA	KIF11	kinesin family member 11	3832	ENSG00000138160				61	32259_at	NA	EZH1	enhancer of zeste homolog 1 (Drosophila)	2145	ENSG00000108799
81	218355_at	NA	KIF4A	kinesin family member 4A	24137	ENSG00000090889				62	203249_at	NA	EZH1	enhancer of zeste homolog 1 (Drosophila)	2145	ENSG00000108799
82	205024_s_at	NA	RAD51	RAD51 homolog (S. cerevisiae)	5888	ENSG00000051180				63	202177_at	NA	GAS6	growth arrest-specific 6	2621	ENSG00000183087
83	202095_s_at	NA	BIRC5	baculoviral IAP repeat containing 5	332	ENSG00000089685				64	208944_at	NA	TGFBR2	transforming growth factor, beta receptor II (70/80kDa)	7048	ENSG00000163513
84	224753_at	NA	CDCA5	cell division cycle associated 5	113130	ENSG00000146670				65	201842_s_at	NA	EFEMP1	EGF containing fibulin-like extracellular matrix protein 1	2202	ENSG00000115380
85	225687_at	NA	FAM83D	family with sequence similarity 83, member D	81610	ENSG00000101447				66	230250_at	NA	PTPRB	protein tyrosine phosphatase, receptor type, B	5787	ENSG00000127329
86	208079_s_at	NA	AURKA	aurora kinase A	6790	ENSG00000087586				67	204154_at	NA	CDO1	cysteine dioxygenase, type I	1036	ENSG00000129596
87	204092_s_at	NA	AURKA	aurora kinase A	6790	ENSG00000087586				68	206701_x_at	NA	EDNRB	endothelin receptor type B	1910	ENSG00000136160
88	206074_s_at	NA	HMGA1	high mobility group AT-hook 1	3159	ENSG00000137309				69	204271_s_at	NA	EDNRB	endothelin receptor type B	1910	ENSG00000136160
89	205046_at	NA	CENPE	centromere protein E, 312kDa	1062	ENSG00000138778				70	205730_s_at	NA	ABLIM3	actin binding LIM protein family, member 3	22885	ENSG00000173210
90	202779_s_at	NA	UBE2S	ubiquitin-conjugating enzyme E2S	27338	ENSG00000108106				71	209687_at	NA	CXCL12	chemokine (C-X-C motif) ligand 12	6387	ENSG00000107562
91	228323_at	NA	CASC5	cancer susceptibility candidate 5	57082	ENSG00000137812				72	205878_at	NA	POU6F1	POU class 6 homeobox 1	5463	ENSG00000184271
92	202954_at	NA	UBE2C	ubiquitin-conjugating enzyme E2C	11065	ENSG00000175063				73	213541_s_at	NA	ERG	v-ets erythroblastosis virus E26 oncogene homolog (avian)	2078	ENSG00000157554
93	202705_at	NA	CCNB2	cyclin B2	9133	ENSG00000157456				74	204773_at	NA	IL11RA	interleukin 11 receptor, alpha	3590	ENSG00000137070
94	203714_s_at	NA	TBCE	tubulin folding cofactor E	6905	ENSG00000116957				75	204422_s_at	NA	FGF2	fibroblast growth factor 2 (basic)	2247	ENSG00000138685
										76	200911_s_at	NA	TACC1	transforming, acidic coiled-coil containing protein 1	6867	ENSG00000147526
										77	202552_s_at	NA	CRIM1	cysteine rich transmembrane BMP regulator 1 (chordin-like)	51232	ENSG00000150938
Database:biological process Name:mitotic spindle organization ID:GO:0007052										78	212239_at	NA	PIK3R1	phosphoinositide-3-kinase, regulatory subunit 1 (alpha)	5295	ENSG00000145675
C=35; O=11; E=0.30; R=36.78; rawP=3.97e-15; adjP=1.21e-13										79	212614_at	NA	ARID5B	AT rich interactive domain 5B (MRF1-like)	84159	ENSG00000150347
Index	UserID	Value	Gene Symbol	Gene Name	EntrezGene	Ensembl				80	206742_at	NA	FIGF	c-fos induced growth factor (vascular endothelial growth factor D)	2277	ENSG00000165197
1	204822_at	NA	TTK	TTK protein kinase	7272	ENSG00000112742				81	204249_s_at	NA	LMO2	LIM domain only 2 (rhombotin-like 1)	4005	ENSG00000135363
2	218009_s_at	NA	PRC1	protein regulator of cytokinesis 1	9055	ENSG00000198901				82	204134_at	NA	PDE2A	phosphodiesterase 2A, cGMP-stimulated	5138	ENSG00000186642
3	210052_s_at	NA	TPX2	TPX2, microtubule-associated, homolog (Xenopus laevis)	22974	ENSG00000088325				83	212494_at	NA	TENC1	tensin like C1 domain containing phosphatase (tensin 2)	23371	ENSG00000111077
4	204162_at	NA	NDC80	NDC80 kinetochore complex component homolog (S. cerevisiae)	10403	ENSG00000080986				84	228233_at	NA	FREM1	FRAS1 related extracellular matrix 1	158326	ENSG00000164946
5	204709_s_at	NA	KIF23	kinesin family member 23	9493	ENSG00000137807				85	227646_at	NA	EBF1	early B-cell factor 1	1879	ENSG00000164330
6	222077_s_at	NA	RACGAP1	Rac GTPase activating protein 1	29127	ENSG00000161800				86	232204_at	NA	EBF1	early B-cell factor 1	1879	ENSG00000164330
7	209464_at	NA	AURKB	aurora kinase B	9212	ENSG00000178999				87	209390_at	NA	TSC1	tuberous sclerosis 1	7248	ENSG00000165699
8	214710_s_at	NA	CCNB1	cyclin B1	891	ENSG00000134057				88	204442_x_at	NA	LTBP4	latent transforming growth factor beta binding protein 4	8425	ENSG00000090006
9	228729_at	NA	CCNB1	cyclin B1	891	ENSG00000134057				89	221814_at	NA	GPR124	G protein-coupled receptor 124	25960	ENSG00000020181
10	219544_at	NA	BORA	bora, aurora kinase A activator	79866	ENSG00000136122				90	204677_at	NA	CDH5	cadherin 5, type 2 (vascular endothelium)	1003	ENSG00000179776
11	204444_at	NA	KIF11	kinesin family member 11	3832	ENSG00000138160				91	212230_at	NA	PPAP2B	phosphatidic acid phosphatase type 2B	8613	ENSG00000162407
12	200783_s_at	NA	STMN1	stathmin 1	3925	ENSG00000117632				92	213844_at	NA	HOXA5	homeobox A5	3202	ENSG00000106004
										93	209550_at	NA	NDN	necdin homolog (mouse)	4692	ENSG00000182636
										94	219304_s_at	NA	PDGFD	platelet derived growth factor D	80310	ENSG00000170962
Database:biological process Name:cellular component organization ID:GO:0016043										95	228480_at	NA	VAPA	VAMP (vesicle-associated membrane protein)-associated protein A, 33kDa	9218	ENSG00000101558
C=4105; O=77; E=35.07; R=2.20; rawP=4.40e-15; adjP=1.29e-13										96	202112_at	NA	VWF	von Willebrand factor	7450	ENSG00000110799
Index	UserID	Value	Gene Symbol	Gene Name	EntrezGene	Ensembl				97	224861_at	NA	GNAQ	guanine nucleotide binding protein (G protein), q polypeptide	2776	ENSG00000156052
1	200853_at	NA	H2AFZ	H2A histone family, member Z	3015	ENSG00000164032				98	201539_s_at	NA	FHL1	four and a half LIM domains 1	2273	ENSG00000022267
2	213911_s_at	NA	H2AFZ	H2A histone family, member Z	3015	ENSG00000164032				99	221796_at	NA	NTRK2	neurotrophic tyrosine kinase, receptor, type 2	4915	ENSG00000148053
3	203764_at	NA	DLGAP5	discs, large (Drosophila) homolog-associated protein 5	9787	ENSG00000126787				100	221795_at	NA	NTRK2	neurotrophic tyrosine kinase, receptor, type 2	4915	ENSG00000148053
4	202580_x_at	NA	FOXM1	forkhead box M1	2305	ENSG00000111206				101	204020_at	NA	PURA	purine-rich element binding protein A	5813	ENSG00000185129
5	203554_x_at	NA	PTTG1	pituitary tumor-transforming 1	9232	ENSG00000164611
6	210052_s_at	NA	TPX2	TPX2, microtubule-associated, homolog (Xenopus laevis)	22974	ENSG00000088325
7	204162_at	NA	NDC80	NDC80 kinetochore complex component homolog (S. cerevisiae)	10403	ENSG00000080986				Database:biological process Name:primary alcohol metabolic process ID:GO:0034308
8	223381_at	NA	NUF2	NUF2, NDC80 kinetochore complex component, homolog (S. cerevisiae)	83540	ENSG00000143228				C=20; O=4; E=0.24; R=16.72; rawP=8.25e-05; adjP=0.0036
9	209408_at	NA	KIF2C	kinesin family member 2C	11004	ENSG00000142945				Index	UserID	Value	Gene Symbol	Gene Name	EntrezGene	Ensembl
10	214710_s_at	NA	CCNB1	cyclin B1	891	ENSG00000134057				1	234312_s_at	NA	ACSS2	acyl-CoA synthetase short-chain family member 2	55902	ENSG00000131069
11	228729_at	NA	CCNB1	cyclin B1	891	ENSG00000134057				2	209612_s_at	NA	ADH1B	alcohol dehydrogenase 1B (class I), beta polypeptide	125	ENSG00000196616
12	200783_s_at	NA	STMN1	stathmin 1	3925	ENSG00000117632				3	206262_at	NA	ADH1C	alcohol dehydrogenase 1C (class I), gamma polypeptide	126	ENSG00000248144
13	219555_s_at	NA	CENPN	centromere protein N	55839	ENSG00000166451				4	209542_x_at	NA	IGF1	insulin-like growth factor 1 (somatomedin C)	3479	ENSG00000017427
14	213599_at	NA	OIP5	Opa interacting protein 5	11339	ENSG00000104147				5	211577_s_at	NA	IGF1	insulin-like growth factor 1 (somatomedin C)	3479	ENSG00000017427
15	201202_at	NA	PCNA	proliferating cell nuclear antigen	5111	ENSG00000132646				6	209541_at	NA	IGF1	insulin-like growth factor 1 (somatomedin C)	3479	ENSG00000017427
16	213226_at	NA	CCNA2	cyclin A2	890	ENSG00000145386				7	209540_at	NA	IGF1	insulin-like growth factor 1 (somatomedin C)	3479	ENSG00000017427
17	203418_at	NA	CCNA2	cyclin A2	890	ENSG00000145386
18	203276_at	NA	LMNB1	lamin B1	4001	ENSG00000113368
19	204768_s_at	NA	FEN1	flap structure-specific endonuclease 1	2237	ENSG00000168496				Database:biological process Name:negative regulation of erythrocyte differentiation ID:GO:0045647
20	204767_s_at	NA	FEN1	flap structure-specific endonuclease 1	2237	ENSG00000168496				C=8; O=3; E=0.10; R=31.35; rawP=9.01e-05; adjP=0.0038
21	204033_at	NA	TRIP13	thyroid hormone receptor interactor 13	9319	ENSG00000071539				Index	UserID	Value	Gene Symbol	Gene Name	EntrezGene	Ensembl
22	218308_at	NA	TACC3	transforming, acidic coiled-coil containing protein 3	10460	ENSG00000013810				1	204249_s_at	NA	LMO2	LIM domain only 2 (rhombotin-like 1)	4005	ENSG00000135363
23	204170_s_at	NA	CKS2	CDC28 protein kinase regulatory subunit 2	1164	ENSG00000123975				2	212549_at	NA	STAT5B	signal transducer and activator of transcription 5B	6777	ENSG00000173757
24	204962_s_at	NA	CENPA	centromere protein A	1058	ENSG00000115163				3	213844_at	NA	HOXA5	homeobox A5	3202	ENSG00000106004
25	219148_at	NA	PBK	PDZ binding kinase	55872	ENSG00000168078
26	202870_s_at	NA	CDC20	cell division cycle 20 homolog (S. cerevisiae)	991	ENSG00000117399
27	219787_s_at	NA	ECT2	epithelial cell transforming sequence 2 oncogene	1894	ENSG00000114346				Database:biological process Name:system development ID:GO:0048731
28	201890_at	NA	RRM2	ribonucleotide reductase M2	6241	ENSG00000171848				C=3521; O=64; E=42.12; R=1.52; rawP=0.0001; adjP=0.0038
29	209773_s_at	NA	RRM2	ribonucleotide reductase M2	6241	ENSG00000171848				Index	UserID	Value	Gene Symbol	Gene Name	EntrezGene	Ensembl
30	203755_at	NA	BUB1B	budding uninhibited by benzimidazoles 1 homolog beta (yeast)	701	ENSG00000156970				1	235753_at	NA	HOXA7	homeobox A7	3204	ENSG00000122592
31	219978_s_at	NA	NUSAP1	nucleolar and spindle associated protein 1	51203	ENSG00000137804				2	236262_at	NA	MMRN2	multimerin 2	79812	ENSG00000173269
32	218039_at	NA	NUSAP1	nucleolar and spindle associated protein 1	51203	ENSG00000137804				3	219091_s_at	NA	MMRN2	multimerin 2	79812	ENSG00000173269
33	209464_at	NA	AURKB	aurora kinase B	9212	ENSG00000178999				4	209047_at	NA	AQP1	aquaporin 1 (Colton blood group)	358	ENSG00000240583
34	222608_s_at	NA	ANLN	anillin, actin binding protein	54443	ENSG00000011426				5	207542_s_at	NA	AQP1	aquaporin 1 (Colton blood group)	358	ENSG00000240583
35	202107_s_at	NA	MCM2	minichromosome maintenance complex component 2	4171	ENSG00000073111				6	203812_at	NA	SLIT3	slit homolog 3 (Drosophila)	6586	ENSG00000184347
36	203214_x_at	NA	CDK1	cyclin-dependent kinase 1	983	ENSG00000170312				7	206453_s_at	NA	NDRG2	NDRG family member 2	57447	ENSG00000165795
37	210559_s_at	NA	CDK1	cyclin-dependent kinase 1	983	ENSG00000170312				8	224822_at	NA	DLC1	deleted in liver cancer 1	10395	ENSG00000164741
38	203213_at	NA	CDK1	cyclin-dependent kinase 1	983	ENSG00000170312				9	206163_at	NA	MAB21L1	mab-21-like 1 (C. elegans)	4081	ENSG00000180660
39	218360_at	NA	RAB22A	RAB22A, member RAS oncogene family	57403	ENSG00000124209				10	212549_at	NA	STAT5B	signal transducer and activator of transcription 5B	6777	ENSG00000173757
40	218883_s_at	NA	MLF1IP	MLF1 interacting protein	79682	ENSG00000151725				11	204363_at	NA	F3	coagulation factor III (thromboplastin, tissue factor)	2152	ENSG00000117525
41	202503_s_at	NA	KIAA0101	KIAA0101	9768	ENSG00000166803				12	204037_at	NA	LPAR1	lysophosphatidic acid receptor 1	1902	ENSG00000198121
42	215171_s_at	NA	TIMM17A	translocase of inner mitochondrial membrane 17 homolog A (yeast)	10440	ENSG00000134375				13	226625_at	NA	TGFBR3	transforming growth factor, beta receptor III	7049	ENSG00000069702
43	201821_s_at	NA	TIMM17A	translocase of inner mitochondrial membrane 17 homolog A (yeast)	10440	ENSG00000134375				14	205611_at	NA	TNFSF12	tumor necrosis factor (ligand) superfamily, member 12	8742	ENSG00000239697
44	1554768_a_at	NA	MAD2L1	MAD2 mitotic arrest deficient-like 1 (yeast)	4085	ENSG00000164109				15	201010_s_at	NA	TXNIP	thioredoxin interacting protein	10628	ENSG00000117289
45	203362_s_at	NA	MAD2L1	MAD2 mitotic arrest deficient-like 1 (yeast)	4085	ENSG00000164109				16	209763_at	NA	CHRDL1	chordin-like 1	91851	ENSG00000101938
46	218542_at	NA	CEP55	centrosomal protein 55kDa	55165	ENSG00000138180				17	209542_x_at	NA	IGF1	insulin-like growth factor 1 (somatomedin C)	3479	ENSG00000017427
47	205644_s_at	NA	SNRPG	small nuclear ribonucleoprotein polypeptide G	6637	ENSG00000143977				18	211577_s_at	NA	IGF1	insulin-like growth factor 1 (somatomedin C)	3479	ENSG00000017427
48	207828_s_at	NA	CENPF	centromere protein F, 350/400kDa (mitosin)	1063	ENSG00000117724				19	209541_at	NA	IGF1	insulin-like growth factor 1 (somatomedin C)	3479	ENSG00000017427
49	221520_s_at	NA	CDCA8	cell division cycle associated 8	55143	ENSG00000134690				20	209540_at	NA	IGF1	insulin-like growth factor 1 (somatomedin C)	3479	ENSG00000017427
50	223307_at	NA	CDCA3	cell division cycle associated 3	83461	ENSG00000111665				21	214724_at	NA	DIXDC1	DIX domain containing 1	85458	ENSG00000150764
51	221436_s_at	NA	CDCA3	cell division cycle associated 3	83461	ENSG00000111665				22	204591_at	NA	CHL1	cell adhesion molecule with homology to L1CAM (close homolog of L1)	10752	ENSG00000134121
52	204709_s_at	NA	KIF23	kinesin family member 23	9493	ENSG00000137807				23	217707_x_at	NA	SMARCA2	SWI/SNF related, matrix associated, actin dependent regulator of chromatin, subfamily a, member 2	6595	ENSG00000080503
53	222077_s_at	NA	RACGAP1	Rac GTPase activating protein 1	29127	ENSG00000161800				24	205883_at	NA	ZBTB16	zinc finger and BTB domain containing 16	7704	ENSG00000109906
54	222606_at	NA	ZWILCH	Zwilch, kinetochore associated, homolog (Drosophila)	55055	ENSG00000174442				25	225093_at	NA	UTRN	utrophin	7402	ENSG00000152818
55	218349_s_at	NA	ZWILCH	Zwilch, kinetochore associated, homolog (Drosophila)	55055	ENSG00000174442				26	203065_s_at	NA	CAV1	caveolin 1, caveolae protein, 22kDa	857	ENSG00000105974
56	203145_at	NA	SPAG5	sperm associated antigen 5	10615	ENSG00000076382				27	212813_at	NA	JAM3	junctional adhesion molecule 3	83700	ENSG00000166086
57	203358_s_at	NA	EZH2	enhancer of zeste homolog 2 (Drosophila)	2146	ENSG00000106462				28	211986_at	NA	AHNAK	AHNAK nucleoprotein	79026	ENSG00000124942
58	201291_s_at	NA	TOP2A	topoisomerase (DNA) II alpha 170kDa	7153	ENSG00000131747				29	207016_s_at	NA	ALDH1A2	aldehyde dehydrogenase 1 family, member A2	8854	ENSG00000128918
59	201292_at	NA	TOP2A	topoisomerase (DNA) II alpha 170kDa	7153	ENSG00000131747				30	228642_at	NA	HOXA2	homeobox A2	3199	ENSG00000105996
60	230165_at	NA	SGOL2	shugoshin-like 2 (S. pombe)	151246	ENSG00000163535				31	222043_at	NA	CLU	clusterin	1191	ENSG00000120885
61	204822_at	NA	TTK	TTK protein kinase	7272	ENSG00000112742				32	227771_at	NA	LIFR	leukemia inhibitory factor receptor alpha	3977	ENSG00000113594
62	218009_s_at	NA	PRC1	protein regulator of cytokinesis 1	9055	ENSG00000198901				33	225575_at	NA	LIFR	leukemia inhibitory factor receptor alpha	3977	ENSG00000113594
63	204641_at	NA	NEK2	NIMA (never in mitosis gene a)-related kinase 2	4751	ENSG00000117650				34	213317_at	NA	CLIC5	chloride intracellular channel 5	53405	ENSG00000112782
64	219539_at	NA	GEMIN6	gem (nuclear organelle) associated protein 6	79833	ENSG00000152147				35	202192_s_at	NA	GAS7	growth arrest-specific 7	8522	ENSG00000007237
65	214501_s_at	NA	H2AFY	H2A histone family, member Y	9555	ENSG00000113648				36	202724_s_at	NA	FOXO1	forkhead box O1	2308	ENSG00000150907
66	203046_s_at	NA	TIMELESS	timeless homolog (Drosophila)	8914	ENSG00000111602				37	202723_s_at	NA	FOXO1	forkhead box O1	2308	ENSG00000150907
67	209642_at	NA	BUB1	budding uninhibited by benzimidazoles 1 homolog (yeast)	699	ENSG00000169679				38	227780_s_at	NA	ECSCR	endothelial cell surface expressed chemotaxis and apoptosis regulator	641700	ENSG00000249751
68	218741_at	NA	CENPM	centromere protein M	79019	ENSG00000100162				39	228339_at	NA	ECSCR	endothelial cell surface expressed chemotaxis and apoptosis regulator	641700	ENSG00000249751
69	229538_s_at	NA	IQGAP3	IQ motif containing GTPase activating protein 3	128239	ENSG00000183856				40	227779_at	NA	ECSCR	endothelial cell surface expressed chemotaxis and apoptosis regulator	641700	ENSG00000249751
70	225655_at	NA	UHRF1	ubiquitin-like with PHD and ring finger domains 1	29128	ENSG00000034063				41	206209_s_at	NA	CA4	carbonic anhydrase IV	762	ENSG00000167434
71	204026_s_at	NA	ZWINT	ZW10 interactor	11130	ENSG00000122952				42	206243_at	NA	TIMP4	TIMP metallopeptidase inhibitor 4	7079	ENSG00000157150
72	202338_at	NA	TK1	thymidine kinase 1, soluble	7083	ENSG00000167900				43	202177_at	NA	GAS6	growth arrest-specific 6	2621	ENSG00000183087
73	1554408_a_at	NA	TK1	thymidine kinase 1, soluble	7083	ENSG00000167900				44	208944_at	NA	TGFBR2	transforming growth factor, beta receptor II (70/80kDa)	7048	ENSG00000163513
74	218755_at	NA	KIF20A	kinesin family member 20A	10112	ENSG00000112984				45	201842_s_at	NA	EFEMP1	EGF containing fibulin-like extracellular matrix protein 1	2202	ENSG00000115380
75	219918_s_at	NA	ASPM	asp (abnormal spindle) homolog, microcephaly associated (Drosophila)	259266	ENSG00000066279				46	230250_at	NA	PTPRB	protein tyrosine phosphatase, receptor type, B	5787	ENSG00000127329
76	228069_at	NA	FAM54A	family with sequence similarity 54, member A	113115	ENSG00000146410				47	204154_at	NA	CDO1	cysteine dioxygenase, type I	1036	ENSG00000129596
77	204444_at	NA	KIF11	kinesin family member 11	3832	ENSG00000138160				48	206701_x_at	NA	EDNRB	endothelin receptor type B	1910	ENSG00000136160
78	219544_at	NA	BORA	bora, aurora kinase A activator	79866	ENSG00000136122				49	204271_s_at	NA	EDNRB	endothelin receptor type B	1910	ENSG00000136160
79	218355_at	NA	KIF4A	kinesin family member 4A	24137	ENSG00000090889				50	205730_s_at	NA	ABLIM3	actin binding LIM protein family, member 3	22885	ENSG00000173210
80	205024_s_at	NA	RAD51	RAD51 homolog (S. cerevisiae)	5888	ENSG00000051180				51	209687_at	NA	CXCL12	chemokine (C-X-C motif) ligand 12	6387	ENSG00000107562
81	202095_s_at	NA	BIRC5	baculoviral IAP repeat containing 5	332	ENSG00000089685				52	205878_at	NA	POU6F1	POU class 6 homeobox 1	5463	ENSG00000184271
82	224753_at	NA	CDCA5	cell division cycle associated 5	113130	ENSG00000146670				53	200911_s_at	NA	TACC1	transforming, acidic coiled-coil containing protein 1	6867	ENSG00000147526
83	225687_at	NA	FAM83D	family with sequence similarity 83, member D	81610	ENSG00000101447				54	202552_s_at	NA	CRIM1	cysteine rich transmembrane BMP regulator 1 (chordin-like)	51232	ENSG00000150938
84	208079_s_at	NA	AURKA	aurora kinase A	6790	ENSG00000087586				55	204422_s_at	NA	FGF2	fibroblast growth factor 2 (basic)	2247	ENSG00000138685
85	204092_s_at	NA	AURKA	aurora kinase A	6790	ENSG00000087586				56	212614_at	NA	ARID5B	AT rich interactive domain 5B (MRF1-like)	84159	ENSG00000150347
86	206074_s_at	NA	HMGA1	high mobility group AT-hook 1	3159	ENSG00000137309				57	212239_at	NA	PIK3R1	phosphoinositide-3-kinase, regulatory subunit 1 (alpha)	5295	ENSG00000145675
87	205046_at	NA	CENPE	centromere protein E, 312kDa	1062	ENSG00000138778				58	204249_s_at	NA	LMO2	LIM domain only 2 (rhombotin-like 1)	4005	ENSG00000135363
88	202779_s_at	NA	UBE2S	ubiquitin-conjugating enzyme E2S	27338	ENSG00000108106				59	206742_at	NA	FIGF	c-fos induced growth factor (vascular endothelial growth factor D)	2277	ENSG00000165197
89	228323_at	NA	CASC5	cancer susceptibility candidate 5	57082	ENSG00000137812				60	204134_at	NA	PDE2A	phosphodiesterase 2A, cGMP-stimulated	5138	ENSG00000186642
90	202954_at	NA	UBE2C	ubiquitin-conjugating enzyme E2C	11065	ENSG00000175063				61	228233_at	NA	FREM1	FRAS1 related extracellular matrix 1	158326	ENSG00000164946
91	202705_at	NA	CCNB2	cyclin B2	9133	ENSG00000157456				62	212494_at	NA	TENC1	tensin like C1 domain containing phosphatase (tensin 2)	23371	ENSG00000111077
92	203714_s_at	NA	TBCE	tubulin folding cofactor E	6905	ENSG00000116957				63	209390_at	NA	TSC1	tuberous sclerosis 1	7248	ENSG00000165699
										64	221814_at	NA	GPR124	G protein-coupled receptor 124	25960	ENSG00000020181
										65	212230_at	NA	PPAP2B	phosphatidic acid phosphatase type 2B	8613	ENSG00000162407
Database:biological process Name:chromosome organization ID:GO:0051276										66	204677_at	NA	CDH5	cadherin 5, type 2 (vascular endothelium)	1003	ENSG00000179776
C=690; O=31; E=5.90; R=5.26; rawP=1.24e-14; adjP=3.53e-13										67	209550_at	NA	NDN	necdin homolog (mouse)	4692	ENSG00000182636
Index	UserID	Value	Gene Symbol	Gene Name	EntrezGene	Ensembl				68	213844_at	NA	HOXA5	homeobox A5	3202	ENSG00000106004
1	204026_s_at	NA	ZWINT	ZW10 interactor	11130	ENSG00000122952				69	202112_at	NA	VWF	von Willebrand factor	7450	ENSG00000110799
2	204962_s_at	NA	CENPA	centromere protein A	1058	ENSG00000115163				70	228480_at	NA	VAPA	VAMP (vesicle-associated membrane protein)-associated protein A, 33kDa	9218	ENSG00000101558
3	200853_at	NA	H2AFZ	H2A histone family, member Z	3015	ENSG00000164032				71	224861_at	NA	GNAQ	guanine nucleotide binding protein (G protein), q polypeptide	2776	ENSG00000156052
4	213911_s_at	NA	H2AFZ	H2A histone family, member Z	3015	ENSG00000164032				72	201539_s_at	NA	FHL1	four and a half LIM domains 1	2273	ENSG00000022267
5	203764_at	NA	DLGAP5	discs, large (Drosophila) homolog-associated protein 5	9787	ENSG00000126787				73	221796_at	NA	NTRK2	neurotrophic tyrosine kinase, receptor, type 2	4915	ENSG00000148053
6	207828_s_at	NA	CENPF	centromere protein F, 350/400kDa (mitosin)	1063	ENSG00000117724				74	221795_at	NA	NTRK2	neurotrophic tyrosine kinase, receptor, type 2	4915	ENSG00000148053
7	203554_x_at	NA	PTTG1	pituitary tumor-transforming 1	9232	ENSG00000164611				75	204020_at	NA	PURA	purine-rich element binding protein A	5813	ENSG00000185129
8	221520_s_at	NA	CDCA8	cell division cycle associated 8	55143	ENSG00000134690
9	204162_at	NA	NDC80	NDC80 kinetochore complex component homolog (S. cerevisiae)	10403	ENSG00000080986
10	219978_s_at	NA	NUSAP1	nucleolar and spindle associated protein 1	51203	ENSG00000137804				Database:biological process Name:angiogenesis ID:GO:0001525
11	218039_at	NA	NUSAP1	nucleolar and spindle associated protein 1	51203	ENSG00000137804				C=357; O=14; E=4.27; R=3.28; rawP=0.0001; adjP=0.0038
12	209464_at	NA	AURKB	aurora kinase B	9212	ENSG00000178999				Index	UserID	Value	Gene Symbol	Gene Name	EntrezGene	Ensembl
13	202107_s_at	NA	MCM2	minichromosome maintenance complex component 2	4171	ENSG00000073111				1	235753_at	NA	HOXA7	homeobox A7	3204	ENSG00000122592
14	214710_s_at	NA	CCNB1	cyclin B1	891	ENSG00000134057				2	230250_at	NA	PTPRB	protein tyrosine phosphatase, receptor type, B	5787	ENSG00000127329
15	228729_at	NA	CCNB1	cyclin B1	891	ENSG00000134057				3	227780_s_at	NA	ECSCR	endothelial cell surface expressed chemotaxis and apoptosis regulator	641700	ENSG00000249751
16	203214_x_at	NA	CDK1	cyclin-dependent kinase 1	983	ENSG00000170312				4	228339_at	NA	ECSCR	endothelial cell surface expressed chemotaxis and apoptosis regulator	641700	ENSG00000249751
17	210559_s_at	NA	CDK1	cyclin-dependent kinase 1	983	ENSG00000170312				5	227779_at	NA	ECSCR	endothelial cell surface expressed chemotaxis and apoptosis regulator	641700	ENSG00000249751
18	203213_at	NA	CDK1	cyclin-dependent kinase 1	983	ENSG00000170312				6	221814_at	NA	GPR124	G protein-coupled receptor 124	25960	ENSG00000020181
19	219555_s_at	NA	CENPN	centromere protein N	55839	ENSG00000166451				7	204422_s_at	NA	FGF2	fibroblast growth factor 2 (basic)	2247	ENSG00000138685
20	203145_at	NA	SPAG5	sperm associated antigen 5	10615	ENSG00000076382				8	236262_at	NA	MMRN2	multimerin 2	79812	ENSG00000173269
21	218883_s_at	NA	MLF1IP	MLF1 interacting protein	79682	ENSG00000151725				9	219091_s_at	NA	MMRN2	multimerin 2	79812	ENSG00000173269
22	203358_s_at	NA	EZH2	enhancer of zeste homolog 2 (Drosophila)	2146	ENSG00000106462				10	205611_at	NA	TNFSF12	tumor necrosis factor (ligand) superfamily, member 12	8742	ENSG00000239697
23	201291_s_at	NA	TOP2A	topoisomerase (DNA) II alpha 170kDa	7153	ENSG00000131747				11	213844_at	NA	HOXA5	homeobox A5	3202	ENSG00000106004
24	201292_at	NA	TOP2A	topoisomerase (DNA) II alpha 170kDa	7153	ENSG00000131747				12	209047_at	NA	AQP1	aquaporin 1 (Colton blood group)	358	ENSG00000240583
25	213599_at	NA	OIP5	Opa interacting protein 5	11339	ENSG00000104147				13	207542_s_at	NA	AQP1	aquaporin 1 (Colton blood group)	358	ENSG00000240583
26	201202_at	NA	PCNA	proliferating cell nuclear antigen	5111	ENSG00000132646				14	206742_at	NA	FIGF	c-fos induced growth factor (vascular endothelial growth factor D)	2277	ENSG00000165197
27	224753_at	NA	CDCA5	cell division cycle associated 5	113130	ENSG00000146670				15	209687_at	NA	CXCL12	chemokine (C-X-C motif) ligand 12	6387	ENSG00000107562
28	1554768_a_at	NA	MAD2L1	MAD2 mitotic arrest deficient-like 1 (yeast)	4085	ENSG00000164109				16	208944_at	NA	TGFBR2	transforming growth factor, beta receptor II (70/80kDa)	7048	ENSG00000163513
29	203362_s_at	NA	MAD2L1	MAD2 mitotic arrest deficient-like 1 (yeast)	4085	ENSG00000164109				17	212813_at	NA	JAM3	junctional adhesion molecule 3	83700	ENSG00000166086
30	204641_at	NA	NEK2	NIMA (never in mitosis gene a)-related kinase 2	4751	ENSG00000117650				18	204363_at	NA	F3	coagulation factor III (thromboplastin, tissue factor)	2152	ENSG00000117525
31	214501_s_at	NA	H2AFY	H2A histone family, member Y	9555	ENSG00000113648
32	209642_at	NA	BUB1	budding uninhibited by benzimidazoles 1 homolog (yeast)	699	ENSG00000169679
33	206074_s_at	NA	HMGA1	high mobility group AT-hook 1	3159	ENSG00000137309				Database:biological process Name:regulation of body fluid levels ID:GO:0050878
34	205046_at	NA	CENPE	centromere protein E, 312kDa	1062	ENSG00000138778				C=597; O=19; E=7.14; R=2.66; rawP=9.81e-05; adjP=0.0038
35	228323_at	NA	CASC5	cancer susceptibility candidate 5	57082	ENSG00000137812				Index	UserID	Value	Gene Symbol	Gene Name	EntrezGene	Ensembl
36	225655_at	NA	UHRF1	ubiquitin-like with PHD and ring finger domains 1	29128	ENSG00000034063				1	218901_at	NA	PLSCR4	phospholipid scramblase 4	57088	ENSG00000114698
37	204033_at	NA	TRIP13	thyroid hormone receptor interactor 13	9319	ENSG00000071539				2	212239_at	NA	PIK3R1	phosphoinositide-3-kinase, regulatory subunit 1 (alpha)	5295	ENSG00000145675
38	204768_s_at	NA	FEN1	flap structure-specific endonuclease 1	2237	ENSG00000168496				3	209047_at	NA	AQP1	aquaporin 1 (Colton blood group)	358	ENSG00000240583
39	204767_s_at	NA	FEN1	flap structure-specific endonuclease 1	2237	ENSG00000168496				4	207542_s_at	NA	AQP1	aquaporin 1 (Colton blood group)	358	ENSG00000240583
										5	206742_at	NA	FIGF	c-fos induced growth factor (vascular endothelial growth factor D)	2277	ENSG00000165197
										6	212549_at	NA	STAT5B	signal transducer and activator of transcription 5B	6777	ENSG00000173757
Database:biological process Name:regulation of chromosome segregation ID:GO:0051983										7	202177_at	NA	GAS6	growth arrest-specific 6	2621	ENSG00000183087
C=24; O=9; E=0.21; R=43.89; rawP=2.13e-13; adjP=5.88e-12										8	203065_s_at	NA	CAV1	caveolin 1, caveolae protein, 22kDa	857	ENSG00000105974
Index	UserID	Value	Gene Symbol	Gene Name	EntrezGene	Ensembl				9	204134_at	NA	PDE2A	phosphodiesterase 2A, cGMP-stimulated	5138	ENSG00000186642
1	224753_at	NA	CDCA5	cell division cycle associated 5	113130	ENSG00000146670				10	212813_at	NA	JAM3	junctional adhesion molecule 3	83700	ENSG00000166086
2	204641_at	NA	NEK2	NIMA (never in mitosis gene a)-related kinase 2	4751	ENSG00000117650				11	204363_at	NA	F3	coagulation factor III (thromboplastin, tissue factor)	2152	ENSG00000117525
3	219787_s_at	NA	ECT2	epithelial cell transforming sequence 2 oncogene	1894	ENSG00000114346				12	200986_at	NA	SERPING1	serpin peptidase inhibitor, clade G (C1 inhibitor), member 1	710	ENSG00000149131
4	222077_s_at	NA	RACGAP1	Rac GTPase activating protein 1	29127	ENSG00000161800				13	204154_at	NA	CDO1	cysteine dioxygenase, type I	1036	ENSG00000129596
5	209642_at	NA	BUB1	budding uninhibited by benzimidazoles 1 homolog (yeast)	699	ENSG00000169679				14	205382_s_at	NA	CFD	complement factor D (adipsin)	1675	ENSG00000197766
6	209408_at	NA	KIF2C	kinesin family member 2C	11004	ENSG00000142945				15	235885_at	NA	P2RY12	purinergic receptor P2Y, G-protein coupled, 12	64805	ENSG00000169313
7	209464_at	NA	AURKB	aurora kinase B	9212	ENSG00000178999				16	209542_x_at	NA	IGF1	insulin-like growth factor 1 (somatomedin C)	3479	ENSG00000017427
8	214710_s_at	NA	CCNB1	cyclin B1	891	ENSG00000134057				17	211577_s_at	NA	IGF1	insulin-like growth factor 1 (somatomedin C)	3479	ENSG00000017427
9	228729_at	NA	CCNB1	cyclin B1	891	ENSG00000134057				18	209541_at	NA	IGF1	insulin-like growth factor 1 (somatomedin C)	3479	ENSG00000017427
10	203145_at	NA	SPAG5	sperm associated antigen 5	10615	ENSG00000076382				19	209540_at	NA	IGF1	insulin-like growth factor 1 (somatomedin C)	3479	ENSG00000017427
										20	202112_at	NA	VWF	von Willebrand factor	7450	ENSG00000110799
										21	224861_at	NA	GNAQ	guanine nucleotide binding protein (G protein), q polypeptide	2776	ENSG00000156052
Database:biological process Name:attachment of spindle microtubules to kinetochore ID:GO:0008608										22	222043_at	NA	CLU	clusterin	1191	ENSG00000120885
C=17; O=8; E=0.15; R=55.08; rawP=5.16e-13; adjP=1.38e-11										23	219213_at	NA	JAM2	junctional adhesion molecule 2	58494	ENSG00000154721
Index	UserID	Value	Gene Symbol	Gene Name	EntrezGene	Ensembl				24	229127_at	NA	JAM2	junctional adhesion molecule 2	58494	ENSG00000154721
1	204641_at	NA	NEK2	NIMA (never in mitosis gene a)-related kinase 2	4751	ENSG00000117650
2	219787_s_at	NA	ECT2	epithelial cell transforming sequence 2 oncogene	1894	ENSG00000114346
3	204162_at	NA	NDC80	NDC80 kinetochore complex component homolog (S. cerevisiae)	10403	ENSG00000080986				Database:biological process Name:positive regulation of cellular component movement ID:GO:0051272
4	222077_s_at	NA	RACGAP1	Rac GTPase activating protein 1	29127	ENSG00000161800				C=238; O=11; E=2.85; R=3.86; rawP=0.0001; adjP=0.0038
5	209464_at	NA	AURKB	aurora kinase B	9212	ENSG00000178999				Index	UserID	Value	Gene Symbol	Gene Name	EntrezGene	Ensembl
6	214710_s_at	NA	CCNB1	cyclin B1	891	ENSG00000134057				1	204037_at	NA	LPAR1	lysophosphatidic acid receptor 1	1902	ENSG00000198121
7	228729_at	NA	CCNB1	cyclin B1	891	ENSG00000134057				2	204422_s_at	NA	FGF2	fibroblast growth factor 2 (basic)	2247	ENSG00000138685
8	228323_at	NA	CASC5	cancer susceptibility candidate 5	57082	ENSG00000137812				3	212230_at	NA	PPAP2B	phosphatidic acid phosphatase type 2B	8613	ENSG00000162407
9	203145_at	NA	SPAG5	sperm associated antigen 5	10615	ENSG00000076382				4	212239_at	NA	PIK3R1	phosphoinositide-3-kinase, regulatory subunit 1 (alpha)	5295	ENSG00000145675
										5	209542_x_at	NA	IGF1	insulin-like growth factor 1 (somatomedin C)	3479	ENSG00000017427
										6	211577_s_at	NA	IGF1	insulin-like growth factor 1 (somatomedin C)	3479	ENSG00000017427
Database:biological process Name:sister chromatid segregation ID:GO:0000819										7	209541_at	NA	IGF1	insulin-like growth factor 1 (somatomedin C)	3479	ENSG00000017427
C=53; O=11; E=0.45; R=24.29; rawP=6.38e-13; adjP=1.66e-11										8	209540_at	NA	IGF1	insulin-like growth factor 1 (somatomedin C)	3479	ENSG00000017427
Index	UserID	Value	Gene Symbol	Gene Name	EntrezGene	Ensembl				9	206742_at	NA	FIGF	c-fos induced growth factor (vascular endothelial growth factor D)	2277	ENSG00000165197
1	201291_s_at	NA	TOP2A	topoisomerase (DNA) II alpha 170kDa	7153	ENSG00000131747				10	212549_at	NA	STAT5B	signal transducer and activator of transcription 5B	6777	ENSG00000173757
2	201292_at	NA	TOP2A	topoisomerase (DNA) II alpha 170kDa	7153	ENSG00000131747				11	202177_at	NA	GAS6	growth arrest-specific 6	2621	ENSG00000183087
3	204026_s_at	NA	ZWINT	ZW10 interactor	11130	ENSG00000122952				12	209687_at	NA	CXCL12	chemokine (C-X-C motif) ligand 12	6387	ENSG00000107562
4	203764_at	NA	DLGAP5	discs, large (Drosophila) homolog-associated protein 5	9787	ENSG00000126787				13	208944_at	NA	TGFBR2	transforming growth factor, beta receptor II (70/80kDa)	7048	ENSG00000163513
5	224753_at	NA	CDCA5	cell division cycle associated 5	113130	ENSG00000146670				14	204363_at	NA	F3	coagulation factor III (thromboplastin, tissue factor)	2152	ENSG00000117525
6	1554768_a_at	NA	MAD2L1	MAD2 mitotic arrest deficient-like 1 (yeast)	4085	ENSG00000164109
7	203362_s_at	NA	MAD2L1	MAD2 mitotic arrest deficient-like 1 (yeast)	4085	ENSG00000164109
8	204641_at	NA	NEK2	NIMA (never in mitosis gene a)-related kinase 2	4751	ENSG00000117650				Database:molecular function Name:integrin binding ID:GO:0005178
9	204162_at	NA	NDC80	NDC80 kinetochore complex component homolog (S. cerevisiae)	10403	ENSG00000080986				C=78; O=7; E=0.92; R=7.62; rawP=3.65e-05; adjP=0.0044
10	219978_s_at	NA	NUSAP1	nucleolar and spindle associated protein 1	51203	ENSG00000137804				Index	UserID	Value	Gene Symbol	Gene Name	EntrezGene	Ensembl
11	218039_at	NA	NUSAP1	nucleolar and spindle associated protein 1	51203	ENSG00000137804				1	202112_at	NA	VWF	von Willebrand factor	7450	ENSG00000110799
12	205046_at	NA	CENPE	centromere protein E, 312kDa	1062	ENSG00000138778				2	203088_at	NA	FBLN5	fibulin 5	10516	ENSG00000140092
13	214710_s_at	NA	CCNB1	cyclin B1	891	ENSG00000134057				3	204442_x_at	NA	LTBP4	latent transforming growth factor beta binding protein 4	8425	ENSG00000090006
14	228729_at	NA	CCNB1	cyclin B1	891	ENSG00000134057				4	212813_at	NA	JAM3	junctional adhesion molecule 3	83700	ENSG00000166086
15	203145_at	NA	SPAG5	sperm associated antigen 5	10615	ENSG00000076382				5	212230_at	NA	PPAP2B	phosphatidic acid phosphatase type 2B	8613	ENSG00000162407
										6	208609_s_at	NA	TNXB	tenascin XB	7148	ENSG00000168477
										7	209542_x_at	NA	IGF1	insulin-like growth factor 1 (somatomedin C)	3479	ENSG00000017427
Database:biological process Name:attachment of spindle microtubules to chromosome ID:GO:0051313										8	211577_s_at	NA	IGF1	insulin-like growth factor 1 (somatomedin C)	3479	ENSG00000017427
C=19; O=8; E=0.16; R=49.28; rawP=1.58e-12; adjP=4.00e-11										9	209541_at	NA	IGF1	insulin-like growth factor 1 (somatomedin C)	3479	ENSG00000017427
Index	UserID	Value	Gene Symbol	Gene Name	EntrezGene	Ensembl				10	209540_at	NA	IGF1	insulin-like growth factor 1 (somatomedin C)	3479	ENSG00000017427
1	204641_at	NA	NEK2	NIMA (never in mitosis gene a)-related kinase 2	4751	ENSG00000117650
2	219787_s_at	NA	ECT2	epithelial cell transforming sequence 2 oncogene	1894	ENSG00000114346
3	204162_at	NA	NDC80	NDC80 kinetochore complex component homolog (S. cerevisiae)	10403	ENSG00000080986				Database:molecular function Name:growth factor binding ID:GO:0019838
4	222077_s_at	NA	RACGAP1	Rac GTPase activating protein 1	29127	ENSG00000161800				C=106; O=8; E=1.25; R=6.41; rawP=3.58e-05; adjP=0.0044
5	209464_at	NA	AURKB	aurora kinase B	9212	ENSG00000178999				Index	UserID	Value	Gene Symbol	Gene Name	EntrezGene	Ensembl
6	214710_s_at	NA	CCNB1	cyclin B1	891	ENSG00000134057				1	226625_at	NA	TGFBR3	transforming growth factor, beta receptor III	7049	ENSG00000069702
7	228729_at	NA	CCNB1	cyclin B1	891	ENSG00000134057				2	204442_x_at	NA	LTBP4	latent transforming growth factor beta binding protein 4	8425	ENSG00000090006
8	228323_at	NA	CASC5	cancer susceptibility candidate 5	57082	ENSG00000137812				3	203851_at	NA	IGFBP6	insulin-like growth factor binding protein 6	3489	ENSG00000167779
9	203145_at	NA	SPAG5	sperm associated antigen 5	10615	ENSG00000076382				4	204422_s_at	NA	FGF2	fibroblast growth factor 2 (basic)	2247	ENSG00000138685
										5	202552_s_at	NA	CRIM1	cysteine rich transmembrane BMP regulator 1 (chordin-like)	51232	ENSG00000150938
										6	208944_at	NA	TGFBR2	transforming growth factor, beta receptor II (70/80kDa)	7048	ENSG00000163513
Database:biological process Name:DNA replication ID:GO:0006260										7	221796_at	NA	NTRK2	neurotrophic tyrosine kinase, receptor, type 2	4915	ENSG00000148053
C=274; O=19; E=2.34; R=8.12; rawP=1.84e-12; adjP=4.53e-11										8	221795_at	NA	NTRK2	neurotrophic tyrosine kinase, receptor, type 2	4915	ENSG00000148053
Index	UserID	Value	Gene Symbol	Gene Name	EntrezGene	Ensembl				9	227771_at	NA	LIFR	leukemia inhibitory factor receptor alpha	3977	ENSG00000113594
1	206102_at	NA	GINS1	GINS complex subunit 1 (Psf1 homolog)	9837	ENSG00000101003				10	225575_at	NA	LIFR	leukemia inhibitory factor receptor alpha	3977	ENSG00000113594
2	205034_at	NA	CCNE2	cyclin E2	9134	ENSG00000175305
3	202338_at	NA	TK1	thymidine kinase 1, soluble	7083	ENSG00000167900
4	1554408_a_at	NA	TK1	thymidine kinase 1, soluble	7083	ENSG00000167900				Database:molecular function Name:transforming growth factor beta binding ID:GO:0050431
5	228868_x_at	NA	CDT1	chromatin licensing and DNA replication factor 1	81620	ENSG00000167513				C=12; O=3; E=0.14; R=21.23; rawP=0.0003; adjP=0.0241
6	207828_s_at	NA	CENPF	centromere protein F, 350/400kDa (mitosin)	1063	ENSG00000117724				Index	UserID	Value	Gene Symbol	Gene Name	EntrezGene	Ensembl
7	204244_s_at	NA	DBF4	DBF4 homolog (S. cerevisiae)	10926	ENSG00000006634				1	226625_at	NA	TGFBR3	transforming growth factor, beta receptor III	7049	ENSG00000069702
8	201890_at	NA	RRM2	ribonucleotide reductase M2	6241	ENSG00000171848				2	204442_x_at	NA	LTBP4	latent transforming growth factor beta binding protein 4	8425	ENSG00000090006
9	209773_s_at	NA	RRM2	ribonucleotide reductase M2	6241	ENSG00000171848				3	208944_at	NA	TGFBR2	transforming growth factor, beta receptor II (70/80kDa)	7048	ENSG00000163513
10	202107_s_at	NA	MCM2	minichromosome maintenance complex component 2	4171	ENSG00000073111
[truncated: 4,162 more rows]
